# Supplementary material for: New glycoside hydrolase families of β‐1,2‐glucanases
Source: Protein Sci. 2025 May 24;34(6):e70147. doi: 10.1002/pro.70147 (PMC12102758; doi:10.1002/pro.70147)
Supplement: Supplementary file 2 — Data S2. Supporting Information. [file PRO-34-e70147-s004.txt]

PgSGL4 group 

>WP_044620611.1:354-745 hypothetical protein [Photobacterium gaetbulicola]
DELAQYVAAIKGLTASGMSGNYASPEGFLHRKLEHTNPNTSPIADNVGWALYLLMVADQIEHDPEIEQYIELLIKRHAGL
HEDGKGGVKSVDGHFVRNYNTDGSINAGNPQYQVYISMKFLPAAIKAAEMYPDNQNIASYAKYLQQVFQRAGDVVRAEQR
ITWDSDDFGPVRLNRLMSNETWLYGDIAAAQDPLATRNYGKFTYERENFLYDYELLDQPVIKSSHSAFIIMGGPLILDHH
FHGKSWAEQNNNYYALTQSETDEMGFTYFAGFSAGHSPNSNGNYYNDGPTDHPDDFIHFPAVSGFGQLGKTDAVVGAYMA
YRDGRRQTMVSAGDTDAQLLMRWSANMPDYDKMSVGIADFWYGAIGLAETIQPGVVQPFRNTFYRPEVQIGF
>EHA1089664.1:351-740 hypothetical protein [Vibrio parahaemolyticus]
DELKQYVTAIKGLTASNMSGNFASPEGFLHRKLEHSKPNTTPIADNVGWALYLLMIADQIEHDPEIESYVELLIQRHAGL
HRDGKGGERSIDGHFVRNYNTDGSINSSNPQYQVYISMKFLPAAIKAAEMYPNNTEIVQYAKYLRQLFKRSGDVVRAEQR
ITWDSDDFGPVRLNRLMSNETWLYGDLAAAQDPIATRNYGKFTYDRESFLYDDELLDQPVIKSSHSAFIIMGGPLILEHH
YSDKAWAEQNHNYYALTQAETDEIGLAYFGGFSAGHSPNSNGNYYNDGPTDHPDDFIHFPAVKGFGQLGKSDALVGAYMA
YRDGRRNTMISAGSEQANLLTRWSHRMPDYDKMSVGIADFWYGAVGLAETIQPGVTQKFRNTFYRPDTQI
>WP_087019607.1:341-734 hypothetical protein [Thaumasiovibrio subtropicus]
ELSHYVKAIKGLIASDITGNSDAPEGFLIRKLQNNNPNTLPIADNVGWAMYLLMIADQVNPDPEIEPLIELLMQRHAGLH
PDGLGGVKSVDGHFVRNYEGGGSGMPNLSSPQMQVYISMKFLPAAYKAAEMYPDNANIQQYLSYLQQVIQRSGDVVRAEQ
RITWESDDFGPKRMNHLMTNETWLFGELAAAQDPNATSNYANFTYHREDFRYDDYLNGEPVIRADNAAFIVMGAPLILDH
HFSDSGWSTMSHNYYALTQSVTDDEGFPYLAAFSAGNNPFNPDSNGNYYNDGPSDHPGNFIHFPAVLGFGQLGKLDAVVG
GYHAYRDGRRQLMQSNGYKDIEMLSRWSMDHPEYEIDGIGIADFWFGGVGLAESIQPGVTQQFRNAFYLPDVMV
>WP_065675159.1:362-749 hypothetical protein [Vibrio celticus]
DELSQYVRAIKGLTASNLTDNNASPEGFLHRKLESQRVNTLPIADNVGWALYLLMAADKVQPDPEIEPLIELLIKRHAGL
HEDGQGGTKSVDGHFVRNYIANGETEPNNPQMQVYISMKFLPAVHKAAEMYPDNAKVAQYKTFLDQTLLRSGDVIRSHQR
ITWESDDFGPKRMNHRMSNETWLFGELAAAQDPRVSDLYDDYVYGRENFKYDDWLNGEPVISASHAAFIVMGAPLILEHH
YSDKNWKQQNDNYYAITQAESDDLGAKYFAAFSAGNNPDKGGYYNDGPSDHPGNFIHFPAVLGFGQMGHSAAVLGGYKAY
RDNRRQTMKSAGDDQISLLTRWSKDNTGYEMSGIGIADFWFGSIGLVETIQPGVMGQFRNEFFYPELR

>WP_146157084.1:360-779 hypothetical protein [Photobacterium rosenbergii]
DELAQYVAAIKSLTAYNGSEIDGTNRSTLSPEGFLHRKLQQADLEANETPIADTVGWAIYLLMAANEANMLSPEGVVDET
LADQQIQPLLELLIERHAGLIQDGMGGIKTVDGHFVRNYNSDGTPFAKDQSPGPQPQVYTSMKFLPAVIKAAELYPQSTK
IADAKKYLEQIFVRSADTIRARQGVTWEVDDFGPVRNANGMANESWIYGDLGAAQDPMASYNYGQYVYERDNFNYDHYLA
GEPVIKSSHAAFVVMGGTLVLKHHADDAGWKAQNNNYYALSQAVTDDLGSPYFAAFSAGNNPFDRENKNGNYWNDGPSDH
PGDIIHFPAVLGFGQHGKQGAVVGGYFAYRDGLRQDMLNSSDPESPIKMLTRWSMVKPDYEMPSIGIADFWFGAVGLAET
LRPGTADKLRNTFFRAHYEL
>WP_020583115.1:354-759 hypothetical protein [Endozoicomonas elysicola]
DELHQYYLAIKSLVEDGSIEGTSTLLGRPGFLLSKIVQEGGSPDKSPVADNVGWALFLLMAIDQVQPNPEIERLVELLIE
RHAGLYSDGYGGVRTVDGHFVRMYGSDGLPKTGGPEKSQPQVYVSMKFLPAAYKAAEMYPHNERLQTYKEYLRQLLQRSS
DTIRANQKITWTNDDYGPLLNNNAMSNETWLFGDIGAAQDPLATEDYAHYVYDRRNFVYDHWLKGEAVIRAGHSAFIVMG
GTLILKHHAEDAGWAAFNRNYYAATMAETDDMGAPYFGGFSAGNQPTCPTGNEDWCGGYHADGPSDHPNDIIHFPAVLGF
GQHGHTPAVVGAYMAYRDGKRQPMNNAAGGEPINMLTRWSMAEPDYTMKAVGIADFWFGGVGLVEAIQPGTVDRFRAEFY
RPDLEV
>WP_067663793.1:320-731 hypothetical protein [Ferrimonas marina]
DELASYLAAIKSLIEHGDIDGTSNLIGKPGMLMRAIVAPGVEPSDTPIADNVGWALFLLMAIDQARPDPDIEPLVELLIQ
THAGLNPHGHGGVRTVDGHFVRVYGNDGLPRAGVNAKGEVLSQPQVYVSMKFLPAAFKAAELYPDNPRLQQYKEYLRQLV
VRSSDTVKAEQRITWTNDDHGPLEINNRMSNETWIFGDIGAAQDPYATEDYANYSYQRSSFRTDRWLQGEPVILASHAAF
IVNGATLILNHHFDGEGWLAQNRNYYGVTMAATDEMGAPYFAAFSAGNHPHCPKPNPQGLPCGGYYNDGPSDHPNNLIHF
PAVLGFGQHGFTSPSVGAYMAYRDGRRQRMHNASGGDDIQMLTRWSHTLPNYRMRAVGIADFWYGGIGLVETLKPGTIAK
LRGDFYRPQYKV
>WP_145912430.1:339-748 hypothetical protein [Endozoicomonas montiporae]
DELDEYLKAIKSLIVDGDIEGTNTLAGGHSGQITRMLLRESANGTPIADNVGWTMYLLMAIDQVKNDPDIEILLERIIET
HAGLSEHLYGGVRTVDGHFVRVYNRDGLPNPGVNGRGYLSSQPQVYVSMKYLPAAYKAAELYPDNEKFKVYAEYLRQLVK
RSSDTIRAEQRITWTLDDHGPLDINNLMANETWIFGDIGAAQDPYVSTDYEAYSYHRDSFRTDDWLKGEPTIMASHAAFI
VNGATLILNHHFDGEGWLEQNHNYYATTMAATDEMGAPYFGGFSAGSHPNCRGGNKRKLPACGYYNDGPSDRPNQFLHFP
AVLGFGQHGFSASSVGGYMAYRDGRRQEMHNSAGGEPINMLTRWSMDFPEYGADGIGIADFWFGGIGLVETIKPGTVEKF
RGDFYRPYVK

>WP_200310497.1:570-950 Ig domain-containing protein [Persicirhabdus sediminis]
DEFDQYVQAVKTTMWRDNLVPEGFNTRKIVQAGNNLDSSIDIDTAGWAMYTMLAAHLVNGDSDAEGYIEKMLQRNAGAHP
DGLGGVKTVDGVLYDTYDSAGNVTATAATLYSQMKILPAAYKATELFPANQNIADYKEYFRSIMKRAGDSVNSNYAITWK
NDDYGPLNNNNLSTNESWIMVDLAAAQDPLATSDYENYLYKRSDIDEYDYYLADEPTLKASHAAFVVLGGAMILNQHQDE
ASWLVEHDNYYSTSMAEGDDMGAPYFTAFSAGNNPWMTGNYYNDGPSDHPGDIIHFPAVVGFGQHWISPVVGGYLAYRDG
LRQEMQGASGDSNFHLLTRKSMLDDSYVMGSVGIADFWFGLIGLGEVLHPGLTDTLGNEFF


@@@@@@@@@@@@@@@@@@

Subgroup near PgSGL4

>MBS0191681.1:352-735 hypothetical protein [Planctomycetes bacterium]           
VIDGDVIPAWNRFHPATPDAAAWTVLLCLMSDELSGTSANLPAVRNVLTRYAGLAPDGIKPDRSADGIYQHWIDPSTGLV           
KWTDGYATMSTMKIVHAAAKATLFYPGDPQIRAAAKAIIGGVKNWDSYLIPSGGVFFLLGKQTGGPLTSAQSFCYNEGLI           
FVNEAKYYGGATSAAAYTNWLNRPLWAKTAFIAGFDITTDFVGSFQSAFTNLYSLLLVDGYRQNPDWRTQIRNVRLSNYA           
WTDDNGPRWNTVFSAGTTPGGYNADSLGSHTDDIATFTSLEAFAAGDGSGTPNVPAAVAAYHAYRLGARQTFKTGASILY           
RRSNTQQSWLPDSAGMPDVALGALGLAELIKPGVVQKVLAGPLLNLSSCAADFNNDGLVDDSDF           

>MBL9001843.1:351-736 hypothetical protein [Phycisphaerae bacterium]           
VIDGDVQLGWNRFHPATPDAAAWTILLLLANHRVHGDAEALPLVKRILTRYAGRAPGPGPARSVDGIFRHWIDPATGGAK           
PGWDAEFSTMSTMKIILAAARARAYFPGDPEIRAAAETIICGTTNWDAFFQPGTSRMYLKALASGGPDLASASGGWHEGV           
LFAEQAGAYGVGTGIEAADRWLDRSAWPVATFVAGRGVTSNGGAFLPSFVTLYPLLLIGEYRHDPGWRTNLSNLALSNCA           
WNDDNSPRLHTVFSAGTTRGDWGGYHADSISDHPGDVTTFPSLLAFCADPGATPNPGAFAVAAYHAYRAGARQTFRGGAS           
ILYRRSQVDPGYQPNSAGLPDVALGGLGLAELLVPGTIDATLIGSYPACGLCPSDWNGDGGIDGAD  

>MBY0113016.1:379-774 hypothetical protein [Phycisphaerales bacterium]           
FHPASPDAAAWVVLMLLVNDDLNGDPNAKALVTTILERYAGLASDGIKPLRSADGIYWHWINPFTGGPKAGWGDSYATLS           
TMKIVKAAGAAAAYFPGDARIRAAARAIACGVKNWDNYLVAGPGVLYYLGNAGGGPTLSSASFAYNEGLLFVHEAAFYGG           
ASSDTAYANWLNRSLWPTATFALPRPVTGDSNGVFQSAFVSQYSSLLIPDFRASSSWRTQMLNLRLSNMAWTDDFGPRWN           
TVFGAGTTITGYNADSLSNHPDDIAHFPSLMAFAAGTGAGDSGHVPAAAGAYQAYRTGARVLFKTGASMLYRRSNTQPAW           
IPNSAGLPDVALGALGMAELLKPGMIDRVLASPLVSCAACPSDLNGDGLVDDGDFVLFADFYNALITPGPFQNGDF           

>NOS69993.1:350-712 hypothetical protein [Verrucomicrobia bacterium]           
GWVTDADTQQGLPRFHPCTPDGACWVTLALMLADEIRHDPDAQNLVRDIMVRHAGQAADGIVPSKSADGIFRHWINPANG           
GTLGTWDPEFATLSTMKIDLAAARARKYYWTNTTLRTAASIIIDGVSNRSAYVRSNPAALYFKGLAGGGPDLTSTGAPFH           
EGILFVEQLATFDDNVNPRYANWLNRSLWPVAQMVVGKTVTGNGNGQFQAAFVSLYPWLLQKDFRDSTSWSQSVDNLWYS           
HAAWNDANGPRYFTVFSAGTTPTGYNADSLSSHPNDIATFPSLMAFCGKGNTLPAVAAYQAYRRGARQTFLGGASMLYRR           
SNPDPSWQPNSAGLPDVVLGGIGLAELLQPGVVDKLLALDMSG           

>MBX3356808.1:370-759 hypothetical protein [Phycisphaeraceae bacterium]           
GWVIDADVVPSISRFHPATPDAAAWAVLMLIAADVVQGDPQARPLVRTILTRYAGLASDGIAPSRSADGIYRHWIDPATG           
GVKPGWDPEFATLSTMKILAAAARAQSRWPEDAVIRRAGNRIVFGVVNWDAYLNPVTDAMSFKGLPAGGPDWSSASKPFF           
EGIIFVEQAARYGGAVAGTSYSRWLDRGNWPTASYLVGHPITSTSPNAFGAAFISLYSHLLQSDYRAVPAWRQQVQNLRW           
SSAAWTDDFGPKFYTVFSAGTTRSDWGGYNADSLGFHPGNVTTFTSLIATAAAPGAPNPAAEAVSAYHAYRKGGRQAFKS           
GAILLYRRSDVDRTYTPNSAGLPDVTLAGLAIGELLHPGLIDGSLAIPYPAAPICDADWNANGTIEPADI           

>KAA0217354.1:332-712 hypothetical protein EDM82_00895 [Cyanobacteria bacterium CYA]           
EQVVAFGRGLISPDGEPDGWVIDGDVLAGGTRFQPASPDGAAWVVLLLLAHDAIFNDPDDQIRVRRILERYAGLAPDGIA           
PSRSADGIYRHWIDPATGAAAPGWDGEFAVMSTMKIVLAAERASALYSDDPRIRRAAQHIIGGVSNWDAYVQPGTLFLTS           
LASGGPESGSAVAGYHEGVLFVEQAGVYGASAGDYAAWLNRTNWPSATYVTGMPVTSNASGNFQAAFVSLYAQIVQRGTR           
DSSAWTDHATALLASNGAWTDDAQARFLTVFSAGTTKPMWAPGGYNADSLSGHSGDISTFPSLMAFASRGDTAPAIGAYH           
AYRHGYRATFASGASILYRRSNIDPAYTPPDAGLPDVALGALGLAELIEPGVVDAVLARAF           

>MBS0187672.1:283-737 hypothetical protein [Planctomycetes bacterium]           
IYTGPGAAQTSLASTADGALLSARGSVVQRSTDSSDTRLSFEGWLQDEIAQVTAFGKGLVSPDGEPPGWVIDADVIPSWN           
RFHPASPDAAAWTVLLCLMSDELSGSSANLPTVRTVLNRYAGLAPDGIKPDRSTDGIYQHWIDPATGLVEWTDGYATMST           
MKIVHAAAKAALFYPGDPQIRAAAKAIIGGVKNWDAYLIPSGGVFFLLGKQTGGPLTSAQSYCYNEGLIFVNEAAFYGGA           
NADTAYGNWLNRPLWAKTAFIAGFDITTDFVGTFQSAFTNLYSLLLIDGYRQSSDWRTQIRNLRLSNYAWTDDNGPRWNT           
VFSAGTTPGGYNADSLGSHQYDIATFTSLEAFAAGDGSGTAHVPAATGAYHAYRTGARQTFKTGASILYRRSNTQPTWDP           
DSAGMPDVALGALGLAELVKPGAVQTVLAGPMLNLASCAADLNNDGMVDDADFVL   

>MBL8759375.1:111-517 hypothetical protein [Phycisphaerae bacterium]           
RQVVRFAKGLVSPDGEPAGWVIDADVQQGWTRFHPATADAAGWTVLLCLMSHELTGDPDARAIVRSILTRYAGLAPDGIR           
PLRSADGIYWHWLDPFTGGAKAGWGDSYATLSTMKIVLAAARAAAHFPQDPEIREAARAIICGIRNWDAYFASTTARPIY           
FLGQAAGGPNTSSASNPYNEGILLAAQAAFYGGPGGQAAYARWLDRNALPFGVWLSGRPITGGAFGQFQPAFVSVYALLT           
DPLVRASPSWQEHYRNLRHAHAAWTDDNGPRLHTVFSAGTTRADWGGYSADSLSNHPGDVTTLTALLAFTGETGISAPRT           
AEAVGAYQAYRRGARQTFLGGASILYRRSNVDPSYQPNSAGLPDVAMGALGLAGLIRPGSIEAVLAAPFPACAALSCGAN           
FNLDGSL           

>MBL8746766.1:360-740 hypothetical protein [Phycisphaerae bacterium]           
VIDGDVIPAWSRFHPATPDGAAWVVFNLIVSDRMLGDGQALPLVRSILTRYGGLAADGIKPWRSADGIMKHWLDPLTGNT           
KPGWADEYATLSTMKIVAAAARAMAYWPDDPVVARAGSRIVFLTRNWGAYLQGGTDAIAFKGLAGGGADPSLWASPFNEG           
IIFAEQAGTYGGSAAAESRDRWFERALWPVGATLLNRPITSAGSGQFQSAFLSVYPSLLSRPFRADAAWREQIENIHWSN           
AAWTDDNGPRFFTVFSAGTSPSGYNADTLSNHPGNIATFPSLMGLAAFGDESVAVGAYHAYRKGARQAFKTGASLLYRRS           
DTDRNYVPNSAGLPDVVLGALGLAELMSPGVVDEVLARPYPTVELCPQDVDGDGEIDVDDL           

>MBX3389493.1:368-741 hypothetical protein [Phycisphaeraceae bacterium]           
FHPASPDAAAWTVFLCLMSDQLSGTSSNLPAVRSVLTRYAGLAPDGIKPDRSADGIFQHWLEPSTGGIKWNDGYATLSTM           
KIVHAAAKAAQFYPGDPQVRAAAKAIIGGVKNWDSYLIPSSGIIFFLGNAGGGPIPGSLSGCYNEGLVFVNAAATYGGSG           
SQTALTNWLNRSLWPTGTFVTGYPITSGSNNSFQAAFTNLYSLLLVDGYRSSPDWRAQILNLRLSNYAWTDDNAPRWNTV           
FSAGTTPSGYSADDLTSHADNIATFTSLEAFAAGVGDGSVHVPAATGAYHAYRIGARETFKGGASILYRRSSTQLTWDPN           
SAGMPDVALGALGLAELVQPGAVESVLAGPLYNIDSCAADFNNDGLVDDADFVF           

>MBX3410568.1:350-748 hypothetical protein [Phycisphaeraceae bacterium]           
GWVTDADVQLGWQRFHPATPDAALWAVLLHMAEESIRPAGASRDIIAQILSRYAGRSPGPSPSRTADGIFRHWIDPATGG           
VKPGWDPEFATMSTMKIALAAARARAMFPAESQIRASAEDILCGVHQWDDYFSPAGTAMYLKGHASGGPVAGTLSGGWHE           
GLLFAEQAGAYGGQRGQLAAWAWLTPTLWPTASYVAGQPVVTTSPNSFSAAFITHYPLLTVPGFRADSGWRSHTRNLAAS           
HAAWIDDNGPRWYTVFSAGTTRADWGGYHADSLSNHPGDVSTFPSVIAFSAGHWPNAIAHAAAGYHAYRTGARQTFLSGA           
SVLYRRSNIDPGYFPNSAGLPDLAVGALALAGLMQPGLIDGILAGGAYPACGGCIADWNADGGVDGSDVQAFFADWETG           


*****************


SkedSGL Group

SkedSGL
>ACZ22946.1:72-544 hypothetical protein Sked_30460 [Sanguibacter keddieii DSM 10542]           
LERYVTDTYASLAAMTDDTTGLPADNIGGDLDPASASAYTSPTNIGGYLWSTVMARDLGIVTVDEAYDLMSTTLATVEGL           
DRHEPSGMFYNWYDPATGERVRNWPGDGVVVDQFLSSVDNGWLAAALRVVAEAEPRLADEATAVYDDMNFGAFYNADALP           
DRGLGLLRGGFWDEVQTEGSVPGDYLGTGTEVFYTGHHYDTQVSETRIATYLGIAEGDVPPETYYATWRTFPASCDWAWQ           
ESRPSGVTRSYLGVDVFEGAYSYRGMSIVPGWGGSMFEALMPDMLVPESEWGPTSWGVNHPLFVEAQKQHGMDEAGYGYW           
GFSPASNPFGGYAEYGVDQLGMRDDGYLSDGVTDVDVDRFGCTEGTNPDPEYQDGVVTPHASFLGLSYDPEGVLANLAAL           
ESDFDSYGPGGFYDSIAVRSGTVAEKYLSLDQSMIVAAVGNYLLDGALQDYFVDEQLETALRPLMEAEVFAAS  


>MBN1384282.1:1-446 DUF3131 domain-containing protein [Elusimicrobia bacterium]           
MYNFFKITLICLMISSYLYAEKTGKSRLTKDEIDYLKGVNSATFSYLDYFVYTKTGMPYDVSDYRKVTSITNIGLYMASL           
AVAGKIGIIPEDEAIKKLDIAMTSLEKIERWNGFPVTWVDVETLEKGFGASFSYADHVGNLVCSLLVVEGIFPGEFKTRI           
EKFISGMDFYSTYDPNTGWLKGGYNIEKKDFDIKQPWGDWYYNLLASDQHHFFLLGIALGKIPVKAWESLNRNSNPTSPL           
DNEVKEILKRKGIADECVYYYPGMEGGGIFMQYLPGIFISEKDLPIGKSARNFARAQIELSRSLGFYPFWGISASESPDS           
KDYYGWGTLKKHVVTPHASVLAIDYFPEEVVENLKALEKKGMRPVYKAKSNGKKVDADFGFTDSYDIKANLASKNYLCLD           
QAMLFLSLSNFLYDDVVRKNFEKSPMGNKVAKKVIELEKNKKFPPK 


>MBK8574596.1:10-412 DUF3131 domain-containing protein [Elusimicrobia bacterium]           
LFRALAGSLVLVGSAGAAPLRKSDRRYLAGVYQDTWLCLAHFVSPKTGLPYDSSRRAPATSTTNIGFYLASCAVAGRTGL           
LPPEEARKRLDAALTSLEKIQKFLGGFPVTWVNAETLQSTENKFSTADHLSNLTASLLVVKGIVPDLAARIDKILTPMDW           
GDLYEPSQGWYKGGWRLDKKDFDVHQKGWDWYYSFLGADTRFGVVWGIGTGQIPPESWPALNRKQETKYGFSYFLPGWQG           
GGLFMQYVTGLFIDERDTPIGKSAANFAWAQMAHADRIGAPVWGWSSSESPNGKEYLGWGDISDNVVTPHAAGLAALYYP           
RRAIENLRQFQKRGARAPFKENGRSFAFGFRDSYDWKSGQVSETYLCVDQALMFLSLANLLHEGILWKAVAVDPHVQRAR           
REI           
>MBI3292936.1:8-403 DUF3131 domain-containing protein [Elusimicrobia bacterium]           
FKLAAIYLGLITLSSSVNGGQTISHSDRMFLKKIFSDTWNYIEHFVDDKTGLPYDSSHRSNLNTSITNIGFYIASSVVAA           
QTGLISHGKSLAQVKQALDSLTNVEKWNGFPVSWINVHTLETTDQQFSTVDHLGNFCAGLILAKNIFPEVKNHVDALLAS           
MNWSVIYEPENHYYKGGYNLSKKTFAIQQSWGKWYYNFLGADTRMSSFLGIAQGDVPMLHWEALDRNVETRYGQGYYVPG           
WQGGGLFMQFLSGLFLDERQTVLGKSAANFAYAQISHAQRIGAPVWGWSAASAPTGEYLGWGAIKDDIVTPHASVLAISY           
YPSKVVANLKRLERGGARSPFIDNGQHEFGFRDSYNWKSAQVSQGYLMLDQTMIFLSLANFLDDGVVWRNFEKDPV           
>OGR56580.1:40-401 hypothetical protein A2034_07855 [Elusimicrobia bacterium GWA2_38_7]           
TWSYIDYFVNDLTGFPYDSHEKKPSTSLTNIGFYMASCAIASQTGLIPKEDANLKLKKCLHSLKLMEKWRNFPVTWVNAY           
NLKTTEQQFSTIDHLGNLSASLILVKNIYPELAPAVDEILSPMNWSILYEEKNHFYRGGYRLDKMDFDIKQPWGDWYYSF           
LGADTRLGSFIGIAKGEIPYIQWQSLNRNIETKYGQNYFVPGWQGGGLFMQFVSGLFLDERTTVLGKSAANFAYAQILHA           
RKIQAKVWGWSASQAPTGEYLGWGAIKDEIVTPHASLLAINYYPNKVMGNVKELDKLGASSPYMEMGKKLNFGFRDSLNW           
KIGFVSSGYLALDQTMIFLSLANYLYDGMVWKNFKKDPMVQK           
>MBL8024416.1:27-397 DUF3131 domain-containing protein [Elusimicrobia bacterium]           
ASLRRSDRRYLTGVYRDTWACLAHFVSPTTGLPYDSSRRLPYTSTTNVGFYLAACAVAGRTGLLSPAETKSRLDAALTSL           
EKWPRFLGGFPVTWVNVETLRPKGHQFSTVDHLSNLTASLLVVKGIVPELAERIDKLLTPMNWGDLYDPERGWYKGGWRL           
DQKDFDVKQNGWEWYYSYLGADTRFGSVWGIGTGEVPLDSWMVLNRNKESKYNLSYLVPGWQGGGLFMQYVAGLFLDERL           
TEIGKSAADFGWAQVLHAQRIGAPVWGWSACESPDGKSYLGWDAIRDDVVTPHAAGLAAIYYPRQATANFRRFKKRGARA           
RFKEEGRSHAFGFRDSLNWRTGKVSDHYLCLDQGMMFLSLANVLHDGILWK           
>OGR97753.1:1-399 hypothetical protein A2902_03760 [Elusimicrobia bacterium RIFCSPLOWO2_01_FULL_64_13]           
MAVLASASLACLPSPARASADPLDREDRQYLENLARDTWACIEHFVSEKTGLPYDSDKRLSRPGTSITNIGLYLACAAAA           
AELGFIPESEARERAGKALKSLRNVQKWRGAFPVTWVNTDTLETTENQFSTVDHLGNLCAGLTVVKSAFPELREDADAVL           
APMDWGIIYDPDNGLYKGGFRLDLDDFDIRQSWGDWHYGNLGADTRLGSFFGLARGQVPLKHWQSLDRRTETMYGQEYLT           
PGWQGGGLFMQMISGLFLDERATVLGKSAANFAYAQVLHARAIGTPVWGWSAAEGPTGEYLGWGAIRDAVVTPHASALAL           
PYYPRRVVQNLKTLENLGARPKAVDGGRAHDFGFRDSLDWQTGRVASGYLVLDQAMLFLSIANFLQDGAIWKWFGKDPV           
>MBI2916340.1:2-381 DUF3131 domain-containing protein [Elusimicrobia bacterium]           
NCFKSVKIFLSVFFSFSLLSASEPISKKDRAYLVQIYADTWNCIQHFVDEKTGLPYDSNQWNNSSTSITNIGFYFASCAA           
AFRTGLIPEEDAKSRIQRALESLSKIEKWRGFPVTWVNLHTLETADKQFSTADHLGNLCASLILVKNIFPELEEKVNSIL           
APMNWGVLYEPSNHFYKGGYLIEKQDFDLEKPWGKWYYNFLGADTRMGSFLGVSKGEVPIDHWKALNRGMEEKYGQKYYV           
PGWQGGGLFMQFIAGLFLDERKTVIGKSAGDFAYAQILHAQKVKSPVWGWSAATAPNGEYLGWGLIKDAVVTPHASALAI           
IYYPAKTISNLKRLEKLGARALSVDRGKQYAFGFRDSIDLETNRVSSVYLILDQTMLFLS           
>TXH27316.1:5-394 DUF3131 domain-containing protein [Elusimicrobia bacterium]           
VALCLGGWLMVPAVGAAPDRRLSGADRRYLTGVYKDTWRCLAHFVSPATGLPYDSSRRLPSTSTTNIGLYMAAVAVAAET           
RLIRREEAVERLERAFAALEKIETFLGGFPVTWVHVDTLLPTENQFSTVDHLSNLCGGLLAVKGLFPEFAARVDKRLLPM           
EWGRLYDENKGWYRGGWRRDAGDFDVQQKGWEWYYSFLGADTRLGYFLGAARHLIPVDAWMVLNAGRETKNGQSYFVPGW           
QGGGLFMQMISGLFLDERDTVLGRSAADFAWAQIVHGRKIKAPVWGWSAAESADGNEYLGWDRILYAVVTPHAAGLVSVY           
YPARAAGNLRALEKLGARAPWRGDGGRRDFGFRDSVNWRTKEVAPHYLCLDQAMMFLSLANLLHDGILWK           
>MBL0058928.1:8-348 DUF3131 domain-containing protein [Elusimicrobia bacterium]           
SFMALTLLLAVSPAGAAVLAKKDRRYLSGVYKDTWACLAHFVSPKTGLPYDSSRRLPATSTTNIGFYLAACAVAGRTGLL           
PAPEARARIEAALTSLEKIPKFLGGFPVTWVNAETLQPTENQFSTVDHLSNLTAGLLVVKGIVPELAGRIDKILTPMNWG           
DLYDPARGWFKGGWRLDKKDFDVQQKGWDWYYSYLGADTRFGSFWAVATGQVPPESWSALNRAQETKYNFSYLVPGWQGG           
GLFMQCVTGIFLDERATDIGKSAADFAWAQILHADRIGSPAWGWSASESPNGKDYLGWGAITDAVVTPHAAGLASIYYPA           
RAASNLRWLESRAPAPRLKRK           
>MBK6879387.1:26-410 DUF3131 domain-containing protein [Elusimicrobia bacterium]           
RLSGSDRRYLSGVYKDTWRCLAHFVSPATGLPYDSSRRLPSTSTTNIGLYMAAVAVAAETRLIRREEAIERLERALAALE           
KIETFLGGFPVTWVHVDTLLPTENQFSTVDHLSNLCGGLLTVKGLFPELAARIDKRLLPMEWGRLYDENKGWYRGGWRRD           
VQDFDVQQKGWEWYYSFLGADTRFGYFLGTARRLVPVEAWMVLNAGRETRNGQSYFVPGWQGGGLFMQTISGLFLDERDT           
VLGRSAADFAWAQIVHARKIKAPVWGWSASESADGSEYLGWDRILDAVVTPHAAGLASVYYPARAAANLRALEKMGGRSP           
WRGDGGRRDFGFRDSVNWRTKEAAPHYLCLDQALLFLSLANLLHDGVVWRAVASDGLVQRGLKEI           
>MBI4550284.1:10-407 DUF3131 domain-containing protein [Candidatus Omnitrophica bacterium]           
VLLLASLQAGFSFHKPALNDQDRHYLDGIYRDTWNYLASSANELTGIPYDSSARQPASSLSNAGLYLAATAIAERTGLIS           
RKEALARLGTCLVSLRKIETWRGIPRPWFLVKSLRPTHGDEFSYGSHLANLLGGLVIVKMIFPELDGLVSSLLGRMDFSD           
FYDAKNGWLKAGYNVKHQNFAVFQAWGHWYHKYFASETRLLSFFLIAGKKVPPEHWFALIRPERKEDGEVFYAAGPEDGG           
LFTQFLSGLFLEEGETEMGNSQRRFARAQMKHAARIDSPVWGWSSCESPDGRYLAYGELRDELVAPYASLLAAIYFPRQA           
AQNLQEIEKFGARPGSLGFLDSVNWQTAETARHYLTANQAMAFLSLANLLHDGIVWKTFAAYPVAAQGLEILASLEKS           
>MBP9699628.1:3-378 DUF3131 domain-containing protein [Elusimicrobia bacterium]           
YLSGVYRDTWTCLAHLVSSATGLPYDSSRRAPSTSTGNTGLYLAACAVAGRTGLVPDPEAKARIEAVLTSLEKWPRFLGG           
FPETRVNAETLTSTETSFSTVDALSNLTAGLLVVKGIVPAYAVRIDKLLTPMNWGDLYDPDRGLYKGGWNLIKKEFQVQQ           
KGWQWHYGELASESRFGYLWGIGTGAVPLESWGALPHQTETKHGLTYFVPGGAGGLAPALATGIFVDETEAELGWSAAHF           
VWAQWQNAQRIGAPAWGVSPSESPDGKEFLAYGKITDDVVVPAGSGLAAVYYPRQSADNLRRMEKNGVRAPWNDQGRRRS           
FGFRDSWDWRTGQVSEVYTCANQAMMFLSLANVLHDGMVWKSVAADPHIQRAIREI           
>MBP9865417.1:73-426 DUF3131 domain-containing protein [Candidatus Omnitrophica bacterium]           
VSAEERDYLLSVYRDTWNYIADFVEPSTGLPYDSNKKQPATSVSNIGLYLGSTAIAYRTGLITREEALSRINAAFTSLKK           
LETWRGFPRVWAAVRSLQPIHGSDTFSYSKHVANLIGGLTLVQTIFPEEYNQAVGSYIRGLDFKDMYDAGTGWIKGGYDL           
KLQDFAVNQPFGPWHYKYLASESRLISYYLIARGFAPSSHWNSLIRTIQNGDGDWFMVPGLEDGGAYMPYMAGLYVDERD           
MLIGTSQKNYSHSSMTHAESIGAPVWGWSASLDTRGEYVPYGQLRDEIVAPYASMLAVNYFPKEVVSNLQALEKMGARPE           
TEAKRTTDVWSAFADKRSVFAAPYAFIHKGAVFL           
>OQA25448.1:363-756 hypothetical protein BWY59_01778 [Verrucomicrobia bacterium ADurb.Bin345]           
KRTGGRLQNADIEYLRKLTRETWDCIAHFVHPETGLPYDSSARQEFTSVSNIGLYLAALAVARDMGFIPGAEALRRADKV           
LASIEKFPAWRGFCQCWHSVENLAPSPHDTWVSAVDSGNFAMGLTVAAQAFPELAERARRLRDAMDWAALYDTRTKQFYG           
GYDMKKQGVNPDWHIDMLGTDSRAAAFMAIASGRVGAESWEAMSRGVEERYHVKYLLPGWVGGGLFMQYLTGIFLGERHS           
LAGRSAANFAYANMRHADEKALPAWGWSSCADPDGGYIGWGKLRDEVVTPHASVLAIEDFPEEVLQNLYELQRLGARVPW           
KEAGRDRAFGFRDSIRLTDRKVSAEYLVLDQAMLFLSLANFLEDGVVRRYFHADESVQAAVTAIPELAEPEGGP           
>OGR50913.1:45-409 hypothetical protein A2034_02695 [Elusimicrobia bacterium GWA2_38_7]           
KVSLSERKYLKKLAQDTYRCIDYYVDAETGLPLDNSAVIKNAFTSVTNIGFYMASVAGAVEMGFENRKTAVQKLGKLLES           
LNKLETWKNFPHSWNSLADLKKHKENFISTVDLGNYYAGIIVTRQTFPELKDQCDQLLKIDWQDLYDPRAKLLFGGFNTE           
KNEVGSWHYDFLGADSRLVSFLAIAMSGVPLQSWSALNRNLEERYGIQYLKPGWQGGGLFMGFMSGLFLDEEGSLPGLAA           
GNFAKAQMVHQEKIGSPVWGWSASDSPANGYLGFNAIRDEIITPHASTLAISVFPKEVIQNLKKLEELGVRPRHIIEGQY           
YDFGFRDAIDLKTARVTKNYLILDQTMLFLALTNFLENKFIIRAF           
>MBN1385205.1:36-425 hypothetical protein [Elusimicrobia bacterium]           
FVICHVSFVICLYAESDRKYLHTLAEDTYRCIDYMGNTPTRLPYDNTNRLENTSATNIGLYMACIAAAADMGFETEKSAY           
EKVSKIIDSVEKLDRWNGFTQCWHSVNDLTPSKDDPWVSVLDSANLIAGLMLVRQRFPGLSERCTRLLDEVDWSKIYGKR           
EKILYGGYNMVTKKINDKWHLNSIGTDARQSYFFAVGSGDIPVETWDSVNKETERHYGLDYYRPGWMGGGLFMQFIPGIW           
IDERWTVLGKSAADFAYAQMMYAKDINTGVWGWSASESPDDGYLGWGTLKTNVVTPHAGVLPVIYYPGKVIENLKRLESM           
GARKEYMIDGKPYKFGFRDAVDLDTGKVTEVYLLLDQAMVFLTLANHLKDGIIWQLMEKDPDVKKAGKLI           
>MBI5707343.1:30-399 DUF3131 domain-containing protein [Armatimonadetes bacterium]           
LTSGDRAYLRDLARDTWRCIAGLEHPETGLPYDNSDKGEFTSVSNIGFYLSSVAAAERLGFIRHEEAVARLKKTLASVLK           
LQKWRGFQQCWNSVLTLQPATHDTAISILDSGNLAASLLAVAQMTPEVSEPSRRLFKAMEWKWFYDPAAEALFGGYDTKT           
GVMNPRWHLSALGTDAELALFLAVASGQAPASIWSKLDTSRESRYGFEYLKPGWQGGGLFMHFISGIWLDNRGTLMEKSA           
KSFAAAQIEHAKRVGSPVWGWSASDNPAGGYLGWGALIDEVVTPHASVLAIEHFPREVVFNLRAIEKLGARSRGQGFFDA           
INTKSRLCSKKFLMLDQGMLLLSLTNFLENGAVRAAFQQDPAVQSGRRKI           
>MBC8453767.1:430-793 DUF3131 domain-containing protein [PVC group bacterium]           
RLSADDREYLKKLARDTWRSIVSMENRKTGLPYDNSEKNPNTSVSNIGVYLSDIVAAEAMGLIKRGDAEERIEKTLVSLA           
KLKTTYGFQQSWNNVETLRQATNDTWISVLDSGNLVGGLITVGQAFPRFEEQCTDLVMAMDWNAFYNTEKKLLCGGYNNE           
TEKFNMNWLLPFMGSDSRMASFFSIATEKVPAGSWDAFDRKTEERHLAHFLLPGWKRGGGIFEQYLPGLWLDEKDTFMGQ           
SAANFAYAQIRQAQIGNYPVWGWSASESPLDGYLGMGALRDNIVTPHASVLAIRDYPQEVIKNLHALDKLGARSKEYGYM           
DAIDFKTGKTAETFLMLDQSMLFMSLANFLQDGIIRKHFESSPL           
>MBP6944116.1:6-382 hypothetical protein [Candidatus Omnitrophica bacterium]           
AQKRVNITTTQEDTEYLRRLAKDTWRCMDQFVSARTGFPFDTDQKPDGTNTTNIGLYLASLSVASEMGLIGKEDARKKAE           
LAVDSLLKLQHWKGFFVNTVNVFGDVRASAGGNAISDFNKLPAGLIMVRQVFPELGPKCSKLLDRMDWSAFYDSSAKAFY           
GGFDVVEGEALKWPIDLLATDTRLAVFFAVATGAAPAELWYKLKRDHETHYGMQVMKPSWYGGGIFMQGICGLFLDERET           
ELGRSMADFAYAQMLFARDAGSPVWGWSSSYSPWGDYLGWGGLRGNVITPHASALAVIYYPKKVSRNLRALEEYGLRKGF           
MISDRELDLGFRDAVDIDTGNLYEGYVCALDQGMLFLSLANYLDDGIVWRTFEKDPI           
>MBN2445501.1:21-405 DUF3131 domain-containing protein [Phycisphaerae bacterium]           
RVQPEDEDYLRGVAADTWACIAHFVEPETGLPFDSSERNDNSSVSNLGYYAASCAVAAELKLVSREEATQRVRRVLDAYR           
GFKQWNGFSQSWNNAHTLKPASNDTMISLLDSANMVAGFVVAGQLLPDVRADVDEILGAMNWKPFYDPADGRLFGGYDMA           
RGKIDHGWHIGDYAGDGRMAALLAIAVGAAPPESWDKLGRETETHYGLTICKPAWLGGGLFMQVQDGLFLDERSTPAGRS           
AADFAYVQMLFAKQQGLPAWGWSACCGPDGEYLGWGGLKVAVVTPHAAGMAANFYPHKAADCLRELEKRGLRAVFEEDGK           
QLKLGFRDSINLDTGATYDGYLPPLDQAMMFLALANALEDRVVQRAFMSHPVVRTGCQRIAEYSK           
>MBU0677604.1:410-762 DUF3131 domain-containing protein [Verrucomicrobia bacterium]           
YLRSVAEDTWACIADLVHPETGMPEDSSRRSGKTSVSNLGLYLSDVAAAWKMGFITRKEAAERIRRTLSSISKLETCFGF           
RQCWNTVDTLERSPDDPWISLLDSGNFAAGLITVGQAFPEFRETCDRIFAAMDWGAFYDRARNTMIGGYNVVEQKFNPQW           
TLPLIGTDARLAVFFAVSTDNAPLALWDRLDRSAEEFQHTRYFTPGWQGGGLFMQFVNGLWLDEKDSVMRQSAENFAYAQ           
IVYAREKNYPVWGWSASDSPDDGYLGWGKLQDRIVTPHASALALDAYPDVVLANLRRLESMGARSKRFGFYDSIDIETGK           
HSDGFLMLDQSMLFLSLANFLEENAVRGWFQSN           
>MBN1510404.1:30-412 DUF3131 domain-containing protein [Phycisphaerae bacterium]           
LPADEAYLRGVAAETWACIGHFVEPKTGLPYDSSERAEHTSVTNIGYYAACTAVAAEMKLVPRDEAVVRVRRVVDAYSRF           
KHWHGFSQSWNNVHTLAPSPSDTMISLLDSGNMVAGLVVARQLMPEVRDAIDAVLAAMDWKPFYDAADGRLFGGYDMARD           
RIDPGWHIGDYAGDGRMAAFWAIAVGAAPPESWDKLNRETETHYGLTIFKPAWLGGGLFMQTQDALFLDEWNTLAGKSAA           
DFAYAQMLYAQDLKLPAWGWSACSAPDGQYLGWGGLKVSVVTPHAAGMAAQWYPHQAAECLRKLEALGARAPFEERGEEY           
KLGFRDSVDLSTKAVCARYLPPLDQAMMFLALANVLENRVVQRAFMENPTVQQGRARIAEYQR           
>MBN1384386.1:7-413 beta galactosidase jelly roll domain-containing protein [Elusimicrobia bacterium]           
LISIILITYLLPHNLIGEAPDFKSRISEKDYRYLQTLAENTWQCIEYLGKSPSGLPYDRSDKSHVNTSVSNIGLYMASIV           
AAEKLKFIKREKAIRLISKILDSVENLPQWEGFIQSWHDVDTLKPIPEDPWVSILDSGHLAAGYIVARQAFPELNRRISK           
LLDAMNWAELYDAESKKLIGGHNMKTEEPGWQLTWIGSDARSAILIAVGSGKVPVDAWNTLVRDKETKYGMSYYIPGWNG           
GGLFMQCIDFSFFDERYTEMYKSAAAFAYAQMHHARVIGAPVWGWSASDSPRHGYIGVNCLRDEVVTPHASSLVISIFPE           
EVINNLKELDRLGARKDITIGNKSYAFGFRDGIDYVTSETTNSYLVLDQGMLFMALANFLTEGYIWNLTSQDPIIKNTHR           
KIDEFKK           
>NCC53345.1:205-558 hypothetical protein [Spartobacteria bacterium]           
YLEGLARDTWAGIQALVHPESGLPWETSEQLPETSLGAVGLYLADIAAASGMELISAEEGAALAAGVITRLQQQAAWNGF           
FSSRLEVAAGKAVEGAVIATVENGILAAGLITVAAAFPALRESCNALLEAMDWNALYDPESGLLYGGVEPGVGAPVGQWR           
VDLLGSDGRLAVLMAIASGRAPVQVWDRLNRDLMTSYEVRYLTPGTEGGGMYMQYLPGIFLFEENTFMGRSAANYAYANL           
EQARLASQDVWGVSACLSPEGGFLGWGALTESIVAPHASALALATYPREVVANLKALEEHGVRAPLPDGDNAHAYGFRDS           
LDVTSGQVADAYRFADQSMILLSLANFLRDDMIR           
>MBI1871674.1:1-397 hypothetical protein [Chlamydiae bacterium]           
MKIFLVIFYFCSLSNSCFPVSKEKVNEISKEDQAYLRELLRETWDSISDLVDDKSGIPFDNSTRQNYTSMSNIGLYLASA           
CAAQRLGYIDEIKALEYISKCITFIEQLEKWHGFPISWVQVYHPFTTDKIVSPIDSGYLAAGLLIARQTFPSLASRISDL           
INSMDWSFFYDPSTQTLTGGFDLRENKTLRFSYGDLGTDARMAFFLAVARGAAPPEFWDALKRGVEERYSIQYLGPGWKA           
GGLFLEAMTGLFLDEKATLMGKSVANLAYAQMIHAVKKKYAVWGWSACAGPQGSYLGSGKLIDDVVAPYASVLAIHYYPE           
QVIHNLKTFEKFNLRKPYQSNEGSKNFGFRDAVDLSSGKVVQRYLVIDQEMIFLSLCNFLEKGLIWNLFEKDPRVQK           
>OGR97748.1:25-392 hypothetical protein A2902_03725 [Elusimicrobia bacterium RIFCSPLOWO2_01_FULL_64_13]           
LSRDDLRWLKDLARDTYLCLDYYTEPETGLPLDNSRPQEDHYTSVTNIGLYVASLVGAAELGFETRKDAEAKAAKALHSA           
ARLRTWQGFPYSWNHTLRLTPHPEDFISTVDLGNYYGGLIVGRQYFKPLRADFDRLLRAGWKKLYDPGRGLLFGGYHPGE           
GRYADWHYDHLGTDSRLASFLAVAMSGVPPESWDALDRTLEERHGIEYLKHGWQGGGLFAAFLTGIFIDERGTLPGLSAG           
NFAKAQMAHMDAIGSSVWGWSASDSPDHGYLGFHALRDDVVAPHASALALSLFPREVVANLRRLDELGVRPRHLVQGRFH           
DFGFRDAYDLKSGRVTPNYLVLDQAMLFLSLVNFLERGRIQKLFLSYP           
>NLG35176.1:42-431 hypothetical protein [Lentisphaerae bacterium]           
DLAYLRQIQRDTWAYIDHFIAPETGYPHDNNRRTGKTNTTNLGLYLASLSMACRLGYVDEPYAIARIEKILDSLDRTGNW           
HRLYNNWLDPSGESFDALPGPNNISDYNKLPAGLIVVRQTFPQLAERCTAFLDEIPWDVFYDPETGRMHYEFDVVAQSVD           
HPVYFFRGEDKILGHFLAIASGKVPPDSWDRHDLSTEERHGMRYYRHGWQGGGLFMQFICGLFLDDRGTSLGQSATAFAW           
AQILHARQIGAPVWGWSACAGPDDAYHGWNDIRDEIVTPHASALAIHLFPREVIDNLRRLEDYGLREPYVENGRSFAFGF           
RDAVNWKTGAVNGPGTSQYLVLDQAMLFLSLVNYTENGLLWSTFNRDPLVQNGKALISEFSNLADSRPWP           
>RKY25974.1:7-410 hypothetical protein DRP62_00160 [Planctomycetes bacterium]           
LICGLIMIFSCGITFGKNNAICTKQDELYLRKILQQTWAYLDAHLAKETGFPTDSQKAGGTTNTTNIGLYLAAIGPAEKL           
GFITRKDALQRIDRIITSLEKIESRNGFLHNWIDVSGKTEMPDGVLAVSDFNKLVTGLILVRQFFPEIAHKASPLIERVK           
WGRLYDTASGKTYWGYNAKSDTPVGLGNFWLASDCRLVAFYMIASGAAPAELWDRLTRNKIHADGLTFYEPGYRFGGLFM           
AAMDAIFLNELATEMGSSIADLAWHQIRESKHRGLKVWGWSNCNIPGNGYTEGGFLPWWVVTPHASALVIEYYPRHVIAN           
LRNLDAMGLRKPLTAGGKHYGFRDSVDLRTGKVDDRYLALDQAMLFLSLTNFLEQAMVRKYFANDPLVKNGIKLLGSRLE           
QDNN           
>HBW46560.1:27-442 hypothetical protein [bacterium]           
TMMHILLGAMIMNVSCGITNKKYNEEDKYLLSILHETWSFLDEHRSASTGFPWDCQDNGEKTNTTNIGLYLASVPVAVEL           
DFIEKKEGLDRIEKIVNSLYRLEHRHGFLPNWISVDADADTRITPGVCAISDFNKLISGLLVCRAYFPELSDKITPLIER           
VDWKYLWNDNTGMAYGIDLQNDKPIGNGRIWIASDVRSAIFSSIASGKIPPEYWDKLDRPRVKTGELEWFAPGYEWGGLF           
MQAMDNIFLDERNTEMGASIADFAWHQIRTAKTFNLPLWGWSNCNVPGAGYTEGGFLPLNVVTPHVSALVMEYYPKHAIE           
NLKAFELRGMRDKFVKDEKPWGFRDSYDLRCEIMAESRHTASDSIPKRVFDGRDRRYLSLDQAMLFLSIANYVEDGIVRK           
IYASDPFVKKGIELLK           
>RLF02611.1:38-384 hypothetical protein DRJ59_03175 [Thermoprotei archaeon]           
NYLLGLALDTWKFFVRYTNNETGLPYDRSTPGNPQTSITNIGLYMASVVAAYDLGFIDRNEALQRLKRTINSLIRLEKWH           
GIPFNWYNADTLNPIWGRFVSSVDAGWYAAGLIVARNAFPELYENLTRLIEMMEWDKLYDSSVKRLYVGYDSLRKRYTQG           
HYDYLAIESRTASLIAIGLGRIPAEHWAALSRDVQFYYNISFLWGWHAGLFIYYMPGIFIDERCSFIARSAINVTLAQIL           
YAEEYAYPVWGFSPCDIPGGGYGMRFDVATPHASVLALIYFPEEVLLNLLKLEEMGVRSDYGFKDSVSLVSGRVDEDYLA           
LDQGMILLTIANYLNGSVWRYFERDPI           
>MBP6943542.1:4-365 DUF3131 domain-containing protein [Candidatus Omnitrophica bacterium]           
TWHYIDFYISPDTGFPYDSNQAKDITNTTNVGLYLTSVCMAYKLGYIEEEHAVGRITKILDSLDTYGNWSRLYNNWLDPE           
GRSRQAKPGPNNISDYNKLPAGLIVVRRTFPQLAKRCTAFLDEIPWEKFHEASTGRICYEFDVAAKQMRNPVYFYRGEDK           
ILGHFLMIASGKVPASTWDKHDLSDEARYGYQYYKHGWQGGGLFMQFICDMYLDNEGTLLGKSSVNFTWAQILHASKVGA           
PVWGWSACVSPNGPYLGMGGLVDEVVTPHASVLAVSLFPSEVVSNLKRLEEYGLRTPFMVEGKPEKFGFRDSVNWKNGRT           
CDKYLVLDQAMLFLSLVNYCEDGLLWKTFGSDKMVKYGKSVI           
>RLE69449.1:48-384 hypothetical protein DRJ34_00765, partial [Thermoprotei archaeon]           
YLLELTRDTWKCFVKYTCNKTGLPYDRSTPGNPQTSITNIGLYMASIAAAYDLGFINRSEALNRLKKTIDTLFKLKKWHG           
IPYNWYDAETLSPIWGNFISSVDAGWYAAGLIVARNAFPELYENISKLIDMMEWDKLYDASVKRLYVGYDSIKKHYTSGH           
YDYLAIESRMASIIGIGSGKIPSEHWYALKRDMVSYKNISFLWGWGAGLFIYYFPGIFLDERGSFISRSTINVTIAQIIY           
SEDHGYPVWGFSPCDIPGGGYGMKFDVVTPHASTLAIIYFPEKVYLNLKMLEEMGVRTSLGFKDSISMVSGRVDEDFLAL           
DQGMILLSIANYLNSSI           
>WP_222463251.1:40-445 DUF3131 domain-containing protein [Fictibacillus nanhaiensis]           
LKAVAKKTYKFYQDHTDPKTGLTYDETRYTEEGKKNATHTSPTNIGMYMMSTVSAQQLGLIKKDEAVKRIELTLDTLEKL           
EKWNGLFYNWYNTHDGSIKKDWGQFISQVDNGWLSAGLIVVGQAYEELYPQTSKLVEEMNYTTLYDPEVGQFRGGYDVAK           
GKLTDHHYGLFNTEPRVASYISIGKGDVPKEHWWKMYRTMPASWDWQAQVPKGHEAEYDGVTVFEGHYEYNGVKFVPSWG           
GSMFESLMPGIVLKEKDLGKNALGLNNKRHVELQQAFAKEKGYPAWGFSPAATPDGYSEFAATPLGTSGYKDGATVTAHA           
SFLALEYDPEAVRKNIKALKELNTYSKYGFYDSVNVETGEIAKAYLALDQGMIMVSIANYLKDGVIRDYFHSDPIGNKPE           
KLLEKE           
>MBS1704375.1:5-392 DUF3131 domain-containing protein [Armatimonadetes bacterium]           
LAMFVIASSSFADAQPIGPLPPAAGPLTAADRQYLEKACKETWACMVSLENPTTGLPYDNSDKGEYTSVSNIGIWLTSVI           
AARDLGYISVNDARKRIQKTLGSMERFEKNFGFQQTWNSVTTLKPAKHDPWISILDTGNLAAGLLTVASADPALARRANA           
LFNELQWSKFVRDDGKYLVGGYNAEKHEFNEAWHLDLLASDALLAQFFAVATDQAPPKVFDGLRTGTETRAGVTYLEPGW           
NGGGLFMQRVSGLWLDLRGSLVGKSASAFAWSQYKLAQEKKLKAWGWSASDSPTGEYLGWGALKESVVTPHACALAAEFL           
PSEAAANLRALESMGARSEKLGFYDSVDLTSGKVGKRFLVWDQGMMFVALAQVLKPHCIQKLVGNHPV           
>NWK54195.1:16-395 DUF3131 domain-containing protein [Verrucomicrobiaceae bacterium N1E253]           
LTVGVYMSAAPWNTLRADSDRQFLGELMKDTWSCLDAMRHPKTGLPCDTQKHEGSTNTTNIGLYLASLCVAKELDYVTPE           
DGRNRVEKILTSLESYNRMHGFMPNFIEVDLSASESKGVMAVSDFNKLATGLIMARQTWPALDKRISRFLDKIEWSRLYD           
AKTGLVGWGYDFDNDRCAGWGRLWLTADTRSAAFMMVATGAAPPEIWKRMDRQHIQTPYGTICRGYGLGGLFLHAMDGIF           
LPETYTEVGESAGNLAWQQIQFARKKAYPLWGWSNCYKPDDGYTEGGYLSEHVVTPHCVALMIEYYPKHVTANLRKMTKL           
GGTVPPKGYEGKKWGLRDSYNMQTKRWDHRYLSLDQGMLFLSLANYLHDGVARSIYGRDP           
>WP_221567991.1:14-445 DUF3131 domain-containing protein [Alkalihalobacillus sp. TS-13]           
LTSLCIPWGSQTEASPDGTEVARDQELKAIAKQTYRYFEDFTDKSTGLPYDAVRVDGEVDTKEYTSPTNIGMYYMSTIAA           
DELGIISEDEAVAKIEKSLQTLKNLEKWNGLYYNWYFTEDGSLMKDWGQFISTVDNGWLSAGLVAVGQAYPELNDQTSKL           
VEEMDYTQLYDTEVGQMWGGYDVAKGEMTAHHYGTFYTEPRVASYVAIGKGDAPKAHWWKMERTPPAEYDWQSQIPEGYT           
ETYDGVEVFEGHYTYKGEKFVPSWGGSMFEGLMPSLVLKEKELGKNALGLNNKRHVDLQIEYAQEQGYDVWGMSPAATPD           
GYSEFAATPLGVMGYEKDHVVTPHATFLGLEYATDEAMKNIHKLKDMDAYSKYGFLDSVNAETGEITQAYLALDQGMIMV           
SIANFLKDGVVRDYFHRDEIGKKPEELLIKEE           
>OGS09363.1:29-423 hypothetical protein A2204_00675 [Elusimicrobia bacterium RIFOXYA1_FULL_47_7]           
EFLVKITSDTWGFFYDCVDRETGLPIDNISKEKVNLYTSITNIGLYMMCVVGAHDLKIIDRDLALERLNLALSSLEKMEK           
WEGNFFNYYWVDTLEHSGSYISAVDNGWLAAGLIVAKQSFPDEIGQRCKSIFDAMNFKIYYDAKLGHLSLGFEGSKKKAS           
AFHYGMLCTEPRLTSYIAIAKGDVPVEHWFRLNRTLPRQWKWQQQPPRGGRKVYSGYKVFQGYYKYKDFKFVPSWGGSMF           
EFLMPALVLNEKELSSGSFAPNNKTAVDLQIFYALEENGYPVWGMSPCSIPGDPEGYAEYGVKHLGAKGYPDEHVVTPHA           
TFLALEIEPEKAIKNLKELLKYSNIYGTYGFFDSLNFETGQVNNKYLCLDQAMSFIALCNYLNDGAIKKKFHSDP           
>WP_168442003.1:9-389 DUF3131 domain-containing protein [Pontiella desulfatans]           
LTSSAVLGTGTAFALLRETDEQFLTALLLDTWVCLDDMLDTTTGFPRDTQLPGGHTNTTNIGLYLAALCTAKEVGLIRSA           
PALQRAEKILTSLEGCKRMHGFMPNFIPVDLKDQKTEGVMAVSDFNKLAVGLIMARRTWPELAERITAFLDAIEWNRLYH           
PEAGTLSWGYDFNKDAPTGGGRLWLTADTRSAVFMMVASKAAPPEVWARMDRQALDTPYGTICRGYGMGGLFLHAMDGLF           
LPEIDTEVGESAGNLAWQQIRMAQRRGYPLWGWSNCYMPGSGYTQGGYLSEHVVTPHAVALMLDYYPLHATATLREMVQR           
DGTVPPKGYEGKRRGLRDAFNMKTGQWDHRYLSLDQGMLFLALANHLHNGIVRKIYASDPL  
>MBM7638417.1:44-441 hypothetical protein [Paenibacillus nicotianae]           
LKAVANKTYAYFTDYTDPTTGLTYDEVRTTDKGTEEAKRTSPTNIAMYMMSTVSAQQLGIISKQEAVTRLQTTLHSLEKM           
DKWNGLFYNWYNTDDGSLKKDWGQFISQVDNGWMSAGLIVVGQAYEELHGQTSQLVNAMNYTTLYDPEVGQFRGGYDVAK           
GELTEHHYGSFYTEPRVGSYIAIGKGDVPKEHWWKMYRTMPAEFDWQSQVPQGKTVQYDGVKVFEGSYVYKKTKFVPSWG           
GSMFEALMPGMVIKEKELGTRALGLNNKRYVQLQIQYAKDKGYAAWGFSPAATPTGYSEFAATPLGISGYKDGATVTAHA           
TFLALEYAPEAAQKNIKALQKLKMTGKYGFYDSVNVKTGELAKAYLALDQGMIMISIANYLQDGVIRNYFHSDPIGKK           
>OHB53806.1:20-388 hypothetical protein A2Y10_05455 [Planctomycetes bacterium GWF2_41_51]           
GNPRCSSQDEKYLRQILRETWAYLDNHLAKETGFPTDSQHTGGTTNTTNIGLYLAAIGPAEKMGLISRADALERIIKITE           
SVKKIESRNGFIYNWIDVGGDTKMGEGVMAVSDFNKLITGLILVRQFFPELADWASPLIERVNWNVLYDKQSGKTYWGYD           
IKNDTPVGLGNFWLASDCRLVMFYMIARGQPVKIWDDAKRVKVCVEGLTFYEPGYGFGGLFMSAMDAIFLDPPSREEMGS           
IIGDFAWHQITQAKDRDLKVWGWSNCNIPGKGYTEGGYLPWRVVTPHASALVIEYYPQHVIKNLHRLDEMGMTAPIIENK           
NFGFRDSIDLKTGKVDDRYLSLDQAMLFLSLTNYLEDGMVRKYFAKDTM           
>NJO15024.1:123-497 hypothetical protein [Thioploca sp.]           
TNVTNIGLYLADLIGALELGWQDNEDIFARLDQTLTSIEALPKSHGFPHTHNHVVSLTPKQTFSPDDRCREPGTPLLAEP           
NLFSTVDLSNLAAGLILLRQRIPELAERATALLDAMEWDWLYDNQLGLLYGCRAHDGNPSTWWHYDWLAADARLAYFIGI           
GKGDIPPQAWQKLNRDPEEPKCTDVSHLKPGWEGGGLFMAFLPGIFIDETTNELGISACNFARDQICVAEQIGAPVWGWS           
ATVLPPHGEEYCGYGCENLDVVVPHASILAAECVTPEQLSQNLLALEALEAREWVTDGEQQFDFGFRASVDWERAKNKKP           
DAVATTYLFLDQSMAFLSLVNEITNGRLRELFHQDEMVKSATAQIADYAKCTGEP           
>HGW35547.1:226-630 DUF3131 domain-containing protein [Candidatus Omnitrophica bacterium]           
LKEIARDTWLYFKNLVDKRTNLPVDWIDLDENKEYRIGDYTSPTNIGLYFLAIVGAYELGFITRGEALERVEATFNTLRK           
LPRWRGLFYNWYSTTNLQITRKYISSVDNGWLSAGLIVLRQAFPEIEPVCTEILQGMDYSTLYDPVEGKLYLGYELNREP           
PVPTPYHYGQIATEPRVTSLIAIGKGDVPPEHWFRIYRTLPISWTWQRQKPEGKYREYLEIDVFEGYYKYKDLKIVPSWG           
GSLFEFLMPVLVLKEKELAPRGLGLNNENVIKAHIDYALSEKKYPVWGISSCATPDGRYGGYHEYGIADLGSKGYTDEGI           
ITPHASILAIDYFPQEVIKNIREMIKLYELYGEYGLYDSLDVHTKKVSSRYLCLDQGMLFVSLANYLTKGKIRDYFHNDP           
IIKNV           
>MBL7029229.1:49-464 DUF3131 domain-containing protein [Candidatus Marinimicrobia bacterium]           
TQDSLYLRTLAEDTWNFFATFVDSATGLIPDNLDARNSAPSDYTSATNIGLYMVCVAAAEDLGFITHEKAMDYITLTLSS           
LQKMERYKGFHLNWYGIPAMEVTRQYVSSVDAAWLYASIAAISVKYPELNNGCQNILSGVDFAWLYDPVPGQFYLGYDLE           
KQAFSPYHYGMLCSESRMVSYLGLAWKQVPESHWTQLYRVLPDSVDQHGLAHHFSQQIDQLPSFNSGYYLYEDSLQILPS           
WGGSMFEYLMPTLFVDEQRDAPMGLGENDKRIIAIHRDYALDRLGYQVWGMSPCATPDGGYAVFGVSDLGSNKKGSREDI           
VTPHASVLGLSFAPRWIVDNLEMLEKSFMIRGDYGFFDSVNPQTGEVAEKYLALDQAMILLSINNYLNSGSLSKTFKQVG           
EMDRVLELIAQEQFFP           
>NQT97152.1:61-463 DUF3131 domain-containing protein [Candidatus Marinimicrobia bacterium]           
LREIAADTWQFFEAAVECQSNLPIDYLWIDPDRVGANTSITNIGLYLLAVLTAWDLNLIDRGQTVELLQRTLATVDKLTT           
YRGFHYNWYNLETLEPAVKFISTVDAGWFYSALSIVELVFPDEFGPLCRRLLAAVDFDWLYDAETGHFRHGFQVDTEEFS           
PYHYSMLASEARIVSYLALARGEVPISHWKALYSTLPDSFEQQQVPEYVQGIGYYRYKDLLIIPAWGGSLFEYLMPNLLM           
DERAQAPYGLGENNRRAIEVHIDYALNEMGYTAWGMSPSTAPEGNYGEFGVPLIGSRIACYSPTIVSPHAALLAINYMPE           
AVISNIKRLLASYPIYGEFGFYDCVDPISGAVGRAYLTLDQAMIFLSLGNYLTDQVLPGRFRSLRGMDLVSDLVSKDNFF           
PKR           
>HDO71067.1:241-623 hypothetical protein [bacterium]           
YRIGDYTSPTNIGLYLMVLSISGREGWWKEEEVKERITGLLNTLENLPRWKGFWYNWYSTTNLQVTSPYISTVDNGWLAA           
GFIILRQAYPEDYGEKVSKWLKEMDFSVLYDDVEGQFYLGYQTDKEEYSPYHYGLIATEARIASLIAIGKGDVPPQHWFR           
IYRTLPRAWKWQRQKPEGYLVNYLGVDVFEGYYTYKGMKIVPSWGGSSFEFLMPTLVVKEKTVASRSLGINDERAVKAQI           
MYAEEKGYPVWGFSPCALPNGRGYEEFGVGEIGSKGYPDKGVVSPYASILGLEFFPQEVIKNIREFLRNFPSLYGEYGFY           
DSVDLKKGITSTRYLTLDQAMIFLSIANYLTQGKLREWFHQDPIIRNAEKVLWIEEFFPSPPK           
>MBN1493135.1:243-659 DUF3131 domain-containing protein [Candidatus Omnitrophica bacterium]           
LHTSDNDLLLMIARNTWQYFATTVDKETHIPADRIDFEGPGRAHHFTSTTNMGMYMVSCIAAHKLGFITQATMLENLKGV           
LTVIQGLERWNGFFYNYYHTTTLESVDPFVSSIDNGWLAIALSVVREVVNEDEKAICTELLDAMDFNVFYKEDLGHLTLG           
YDTVKQSYSQYDYGLLCSEARATSFFAIGKGDLPLKHWFKMYRTFPPEWEWQNGKPYGKEKYFLGEKIFSGFYVYENLQI           
VPSWGGSMFEFLMPTLFIDEEHLAAKGLGKNNKRAVVAHMRFAASQGYEVWGISPCASPDRANGGYAEYGVAPIGVKGYP           
DEGVITPHASILALSLYPEDVMLNIRNLIEKYPDIFTQYGFFDSININTNKIAKTYLCLDQAMVLVSICNYLTDNKIVEL           
FHQTGYAKNAERVLKIE           
>WP_219167822.1:4-431 DUF3131 domain-containing protein [Bacillus sp. MCCB 382]           
LLLIALVVSSALPAAASAKYQTKGKEIALSKQLKAISKNTYRYFEDFTDKQTGLTYDAVRMENGEITSQQFTSPTNISMY           
MMSTISAAEVGIISRETAVKNINKTLTSLEGMEKWNGLFYNWYYTEDASLMTDWGQFISTVDNGWLSAGLIVVGQAYPEL           
YDRTHALVEEMDYSTLYTPEVGQMRGGYDVAAGSYTAHHYGAFYTEPRVASYIAIGKEDVPREHWWRMFRTMPESWDWQA           
QIPEGHTETYDGVDVFEGHYSYKGTKYVPSWGGSMFEALMPQLVLKEKELGKNALGLNNKRHVDIQIQYAKEQGYAAWGM           
SPAATPDNYSEFAATPLGMDGYKSDGTVTPHATFLALEYAPMEAFKNIQALKRFDMYGKYGFLDSVNVETGEVTNAYLAL           
DQGMTMISIVNYLKDGVIRDYFHKDSIG           
>WP_066142535.1:13-458 DUF3131 domain-containing protein [Haladaptatus sp. R4]           
NFLRAVGALGIAAVGGTASANEGARNRDGGRCGDGLRAIARHHYRFFEAFTSDLGLPDDTVEETGEGIRRSNRTSPSNIA           
MYVVSTVGAAELGVLSEREARGRVDAVVSTLESVETWNGLFLRWYDIRTGQPWMETHDGTKYVSTVDNGHLTAALTIVGQ           
AYGGELGRRARRLVRVQDYSPFHHPDNGRLIGGYDYENGLDDWTYGMINSEPRVASYCAIGMGDIPKTHWWRPRRTYTPD           
ADWTQQRSSGEWRTYDSVDVFEGHYEYDGTKFVPSWGGAQFEALMPSLFIKERGLGTRSFGLNNERWVEVQRDFADARNW           
PVWGLSPCGTPDGYGSFGVPQQGAWKDHYAPGPIVTPHATFLALDYAPHAARENVRRLRRMGIDGTYGFYDSVNVETGEL           
TEKYYALDQGMSIASIANHLTGGVLREYFHESDVGRRPEDLLEREE           
>MBI1883950.1:219-643 DUF3131 domain-containing protein [Chlamydiae bacterium]           
KRSFSEDDNAFLRQVAQDTWGYFRDMVDEESGLPLDNFFFPKEALLSSKTFIGDYTNVTNVGLYLMCVVAGMDFGFIQKE           
KAVQRISKVLDTVERLESYHGFLYNYYDTTTQERTSNFVSYVDEGWLTIGMIVVKNALPNEFKERCENLIGQRNFSFFYD           
PVEGQMFHGFYTNAGVYAEYHYGAFYTEPRAISFMTIGRGQAPDEHWFMMARTFPESYTWQTQVPQNRVKKEVLGHSFYG           
GYYTYRDIPLVPSWGGSLFEALMPTMVIDEKNLAPQGLGLNDERHVECHILYAKEDLKYPVWGMSPCSIPPGDGYSEYGM           
PNLGLKGYGPGVVTPHVTFLSLEFAPQKAVENLRKMIELYPIYGEYGFYDAVDVKTGTVSYKYLCLDQAMSFIALDNALN           
EGAIRKRFMADPLTEKPKKFLKEEK           
>MBT3374292.1:4-401 hypothetical protein [Lentisphaerae bacterium]           
FTITTLVLLAAASVNAGTGKDRLSGEQQGFLGQLMRDTFRFLHESVDPVTGLTGNTQDDFSFVNSTPIGLHIASLAIGCE           
LGMIDADEAAEKFGKVLDTMEKIHFRQDGFFPNFITRDLANKFSSVMIISDYNFYPVGMVVARQVWPQYEERITKYLDSI           
RWELLYNEEVNRVVAGYDLATRKSAHEGLWIASDARCGVMMMVGSGAAPPKVWEGQIRTKMETEYGTIHTPGMNFGGTYI           
AGITGLFMYESDLVDVGATVGNMGWFQQRFSRKRGYPLWGWSNSFIVGRSYSAAGMIPEWNITPHALSMLLDYYPRHVTA           
ALQKMDMMGGRVPPEGSEGKEWGLLGCYDMDRNLWGDYYLSLEQGMMFVGLANFLHDDIAKKLFTRDPVVKKGLELSE           
>MQY53249.1:232-648 DUF3131 domain-containing protein [Firmicutes bacterium]           
KRNIPKGEREFLQTIARDTWGYFRDIVDKRRNLPLNYIQVVPKKAVGDYVSTTDLGLYFISVVSAYDLGFIERKEAVERI           
KDSLDTVEKLEKAHGFMYNYYDTTKLNPTSNFISFVDSGWLMMGLIIIRQAFPEELGDRCTRIIDSRDFSFFYDRAQGQM           
RHGYHLDNERYSEYHYGAFYTEARAISLMAIGKGDVPPEHWFKIYRTFPREWTWQNKIPNGIFKKYLGIDIYEGYYEYDG           
MKIVPSWGGSMFEGLMPTMVIKEAELGKKNLGLNNSRYVEAHIRFAKKKGYPVWGLSPCTIPGEGYDAYGVKDLGMRGYD           
AGVVTPHATFLALELVPEKAVANLKKFLQVYPDIYGEYGFYDSVNVETGEISKKYLCLDQAMVLIPLNNYLNKGIIRDRF           
HSDEIGRRVEYLLEIEE           
>WP_082892811.1:30-425 DUF3131 domain-containing protein [Rossellomorea aquimaris]           
LKAISKKTYRYFEDFTNEETGLTYDAVRMDDGEITSQEFTSPTNISMYMMSTIAAEDAGIISREEAVNKIKNTLNSLDGM           
DKWNGLFYNWYNTEDASLMTDWGQFISTVDNGWLSAGLIVVGQAYPELYDQAHALVEDMDYAKLYTPEVGQMRGGYDVAT           
ESYTAHHYGAFYTEPRVASYIAIGKEDVPEEHWWKMFRTMPESWDWQAQTPEGYTETYDGIDVFEGHYSYKGTKYVPSWG           
GSMFEALMPQLVLKEKELGKNALGLNNKRHVDIQIQYAKDQGYEAWGMSPAATPENYSEFAATPLGMDGYKADGTVTPHA           
TFLALEYAPMEAFENIQALKRFDTYDKYGFLDSVNVETGEVTQAYLALDQGMIMVSIANYLHDGVIRDYFHQDQIG           
>MBT7303487.1:41-428 hypothetical protein [Victivallales bacterium]           
GKDVLEKSQLAYLDRLMRDTFAFIDHACDPDTGIPTDFQYNGGNTNSTPVGLYIASLAVANRLGLLSDTAATQRFEKVFG           
SMERVHQEHGFFPNFFPADLSSIPTDGVMIISDYNIYPAGLIVARQVWPQYAERIGAYLDSIEWDRLYDKATDRVVAGYD           
LAAERAAFTGLWLASDARCAVTMMVGAGAVPPTVWDGMIRGPMESNQGTVLQPGFGFGGTYIAGITGLFLPEHDTEAVGT           
TVGNLGWFQYQFSLRRGFPLWGWSNCYIVGRDYTAGGSIPEWNVSPHSLAMLLQYYPRHVTAALQKMERLGGSVPPAGYE           
GKAWGLRGCYDMERNIWGGKYLQLEQGMMFLGLANFLHDGIVRKLFTSDPLIRKGLELSEPHIKHDPK           
>MBU1063687.1:32-443 DUF3131 domain-containing protein [bacterium]           
TSSQDRFLRTVAFDTWRYFENAVDNKTGFVVDKIWLEPIEIADYTSITNIGLQMIAIVSAMDFGFISPSDAKKSIEQILY           
ELNCLPRYNGFFYNWYDLNTLQESRRYISSVDYAWLLSSLEIVGVVFPNLSDICNNLINQANFSWLYDDSLHHFFLGYDA           
DKQKFSPYHYGLLCSESRICLYLGIMQGNIQPENWYHQERTLPLDYEQQQKPQGSWNIASGIHYFQSYYEYLDMKIVPSW           
GGALFEFLMPGLFVNEQTLAPLGIGENNRRAIQVHTDYALNRMNYPVWGMSPSSIPTGGYGEFGVPDIGTKVGGYLPSVV           
SPHASILALSYNPQIVFKNLKKMLAKYPIYGDYGFYDSLDPITGNVGKSYLALDQAMILISLNNYLNNGKITNRFKQLPG           
FEKIRLLLAEDE           
>MBN1492949.1:146-556 DUF3131 domain-containing protein [Candidatus Omnitrophica bacterium]           
KKEFPQEDKDFLREIARDTWGFFDNIVDKHSALPLDTIAFTKEAVFAPESAFGDYTNVTNIGLYLACIVAAYDLAFITKE           
DALERIQQTLNTIERLETHQGFLFNYYDTTTMERTSNFISQIDSGWLTAGIDVVKNAFPDKLKRQCERILSNFDFSFFYD           
DVAQQFYHGYYTNTKAYANYHYGSFYTEPRIVSYCAIARGDVPMEHWLRLDRTLPESYEWQNQEPVNRTEKTFRGIKYFG           
GYYEYQDMRYVPSWGGSAFEALMPPLFLKENELAPKSMGLNNKRHAQIQASYPIEKWGYPVWGLSPCSIPGGGYSEYGVN           
ILGLKGYKRGVVTPHATFLALEYIPEQAIANLRKMLELYDIYGEYGFYDAVDPETGDVAYKYLCLDQAMTLIALDNYLND           
GAIRNYVHQDP           
>OYD16773.1:28-438 hypothetical protein CH333_02670 [candidate division WOR-3 bacterium JGI_Cruoil_03_44_89]           
RIEISSDSIQLLRRIANDTWGYFRDIVDKKTGLPLDHIRLSPEVEIGGYTSPTNIGLYIVSVISAYDLGFIEREEALSRI           
RKAMSAVEEMEKFGEWLFNWYDLGPLRRSTDFISVLDCSWFVIGLIIARQTYPEISHLCTGIIDQHDFSFFYDDSVGHMR           
HGYDVRKGENSPYHYGLLCTESRAVSFLAIGKGDXPQEHYFRIHRVLPNSDVEGSLKDYLGVDVFEGYYRYKDIRIVPSW           
GGSLFEFLMPALFVNEKVFARNSLGKNDSLAAAIHIDYCLGEKGYPVWGMSPCCAPDYNYREYGVSLIGEKRDGYPDGIV           
TPYASFLALDLLPNKVIKNIKNLLSYDIYGEYGFYDSVNPLTGAVAKIYLCLDQALILISLNNYLNSGVIRERFHRDEIG           
ESIEDLISMEE           
>WP_197274749.1:19-410 DUF3131 domain-containing protein [Halolactibacillus sp. JCM 19043]           
TYRYFDDHTNRETGLTRDRIDIEENDVKTYNQTSPTNIAMYLSSLVIAAEAELINYKEAEEKTALVLNTLDSLDRWNGLF           
YNWYVVDSKEQMTDWGKFISSVDNGWLTAALMVSAEYFYNLESHANDLINQMDYSYLYDNNIDRLYGGFDVEQNQYTNHH           
YGTLYSETRMASYVAIGKEDVPSDHWWKLDRTAPEEFDWQRQVPKGKFVEKENTQMFQGYYELGEERFVPSWGGSMFEAL           
MPGLYINEKKLAEKGLGANNYQHVKLQQNYSEQKGYPLFGFSPAAIPDGYSEFGVEELGMSGYDDQATMTAHAAILAIDY           
DDESVKNSFKIMKEKDMYGDYGLYDSINLLTEEVTHSYLALDQGMIILALGNYLYNDIIREYFHAHPYGNNA           
>HAZ42590.1:259-682 hypothetical protein [Methylococcaceae bacterium]           
ASLPNDDAGLLHRLAADTWRGIDELTDRETGLPLDRIQFAAEGSDVDQAWIGDYTNITNIGFYFLSLVAANELGLIPRES           
AIEKIKATLTSLENVETSHGFFFNYYNTTTLARTDDLVSFVDSSWLTSGLIVARQAFPEIADRASRLIAQGDFQYFYDPA           
KGLMSHGNNARLGQQLKIYYGVFYTEARLGSLIGIGKGDLPEKQWFQTARTMPPELTWQQQVPVDYKEQQAMGFTWLTGH           
YHWHDRDYVPSWGGSMFEALMPLLVMDEVKYAPNNLGKNDITHTQLQRIHAMDDLHYPIWGMSPSSTADGQGYTEYGVPK           
LGVGGYKAGAVTPHAAVLALMTDPVEATKNIRRLIKDYPVYGEYGLYDAVDPFTRQVGRNYLCLDQAMILVALANHLKDH           
AVQKYFAQDPIIQRTLPLLKIEKF           
>OGW76709.1:15-437 hypothetical protein A3C51_04875 [Omnitrophica bacterium RIFCSPHIGHO2_02_FULL_46_20]           
KKKFPSDDKALLREIAKDTWNYFEKLVDKEHQLPIDNVSFSSMGVLTEDTSVGDYTNITNVGMYLMCLVAGYDFKFITKK           
EAVKRLASTLDSIERLETYNGFPYNYYDITIFQRTSNFISFVDSGWLAAGIIVVKNAFGQELGDRCQKMLDKLNFAFFYD           
PVEQSMYHGFYTNIDYYSEYHYGAFYTETRAISYLAIGKGDAPKEHWFKLARTFSDSWLWQTQMPKGRKEKIYLGCATEG           
GYYIYNDIKFVPSWGGSMFEALMPTLILEEKKEAPRALGINDERHVKIQIQYALEKLNYPVFGMSPSCIPEGGYTEYGVR           
PLGMKGYKAGVVTPHATFLALEFAPKECVANIRKMLALFNAYGEYGFYDAIDVETGKVEIKYLCLDQAMSFLALDNYLND           
GAIRKRFIADPINKRAEELLKVE           
>MBK8907780.1:303-677 DUF3131 domain-containing protein [Rhodospirillales bacterium]           
IGDYTNVTNIGVYLMAIAAAAELEFISREEAEAILNRTLSTLEKLETFRGFFYNYYDTTTLERTSNFISSIDSAWLTAGL           
MVARSAFPSVHDRATRLIEQADFGWLYDDVEQLLSHGFYVNLNGPSEYHYGLVYTEARLASLIAIGKGDVPREHWYRLNR           
TLDPTDYAWQSMMPVARTTKHAGGVKYLGGYYESGAIRYVPSWGGSMFEALMPTLVVDEQDLAPFSFGLNNGRHVALHRQ           
YALDVLDYPVWGMSPSSRVDSDAYGEYGVATLGSAGYAAGVVTPHASALALVVDPEPAIANLRRLADLYDVYGDFGFYDA           
VDPKTGRVAYKYLALDQAMIFLAITNYLRDGAVQRYFAADPVAANVLPMLGEERF           
>OGS19130.1:17-418 hypothetical protein A2219_04790 [Elusimicrobia bacterium RIFOXYA2_FULL_50_26]           
DTQFMKTLAEDTWGYMRDIVDRETGLPLDNIIMVSTSPAQINDYTSITNIGLYLMCVTAADSMGLIQRADALGRIRLVID           
SLSRMDTWEGQFYNYYKTDDLSHSGHYVSTVDLGWLAAGIVVVKNAFPSEFGDDAQALLDQIDFSKFYDTQLGHLALGYD           
AQSQKMSPYHYGLLCTEPRVASYLAIAKGDVPETHWLRLYRTLPRSWHWQKQIPLGKSRRYGRYGVFNGYYVHNNFRYVP           
SWGGSMFEFLMPTLVLKEQELAHSGLGANNKAVVGAQIAYALDEAGYPVWGISPCSIPSDPEGYREYGVDFLGSKGYDDK           
GVIAPYASILALDIEPRKTVENLRKLSEYTDIYGPYGFFDSINVLTGQVNTKYLCLDQAMSFLALANYLTGGGIREWFHS           
DP           
>MBU1863024.1:239-664 DUF3131 domain-containing protein [Candidatus Omnitrophica bacterium]           
AQKKRDELLSMNDDTLLRTIARDTWGYFDNAVDKRTYLPLDSIQVNGNNWIGDYTSPTNIGLYLIACVGAYDLGFIGQEK           
AVTRINECLKTLQQLPRWKNFHYNYYNTTTQLPTSQFVSTVDCGWLAAGLIVVRQSFGDEVARRASQILDAMDFGELYDE           
NVGQLRLGYDDGSKELSKYHYGLLATEARVASLIGIGKGDLEEKHWFRIYRTLPEQWKWQNQTPQGKQKKYLGQSLFQGY           
YTYQRYKIVPSWGGSLFEFLMPTLVVNEKTLAPDGLGLNNIRATRVHIEHALQGKQYGVWGLSPCSVVGKKYGGYEEFGV           
VEIGAKGYNSKGVVTPHVSFLALDVLPKEALRNIRTFLQEYEAYGEYGLYDSVSVHNKKVSYKYLALDQGMTFISVVNYL           
TDDAIKKKFHSDPIVKAAEHLLIMEK           
>MBW2570297.1:1-410 DUF3131 domain-containing protein [Deltaproteobacteria bacterium]           
MKKFCINSLIVLVLFSSSAVYASQRKDVLDKSQIEFLDTLMRDTWNFIDYACDPVTGIPQNFQDRTGHGTFTNSTPVGLY           
IASLAAASEIGLIGEKVAEQKFERLMTSMEKLHLEYGFFPNFFFSDFSSIPRDGVMIISDYNIYPVGLVIARQRWPQFAK           
RISTYLDSIEWERLYTKKDNTIVWGYDLGAEKAVGSGLWLACDARAAVTMMIGEGVAPANVWDDMIRDPMEAKTGTIYQP           
GNRFGVTYISAITGLFFYEYDTEVGETVGNLGWHQYKFSRKRGYPLWGWSNCNIPGREYTEMGYIPEWTVTPHALALLID           
YYPRHVTAALQKMQKLGGEIPPEGFEDKKWGLRGCYDMQRNYWGDKYLQLEQGMMFIALANFLHDNMVRQWFVNDPLIKK           
GLKLSKPYIK           
>MBM3203046.1:3-371 DUF3131 domain-containing protein [Candidatus Woesearchaeota archaeon]           
IGDYTNISTVGLYLLSVVSARELGLIERPEALERLSTTLDTLERLETWQGFFYNYYNTTTLERTSHFISFVDSAWLTGSL           
LAVRQAFPEVAARCTRLVDSTDYRFFYDPATRLMSHGYHVNLGQRSNMHYGVMYAESRLGSLMAIGKGDVPAEHWFNLVR           
TFPPDHGWQSQPPLDRTEQAAGGYRWMGGHYQWRDFRYVPSWGGSLFEALMPGLLLDEMQFAPQGLGYNNRIHTTIHRLY           
ALEELSYPVWGMSPSSTPGSTGHYAEYGIRPLGVAGYPSGVVTPHVSVLALMTEPAEATANLRTLAERYPVYGDFGFYDA           
VSPATGEVSYSYLSLDQAMTLIGLANYLKAGVIQKYFAGDAWIRSVIPL           
>HET51853.1:100-523 DUF3131 domain-containing protein [Deltaproteobacteria bacterium]           
RAALPADDRAFLLRVAYDTWLGLSAFRDRVHGLPVDHVRFHGSVDPETAEVGDYASISSVGLYLAAIVGAHELGFIGHEE           
AQERVRQILDTLQRLETWRGIFFNFYDTTTLERTSQLLSFVDSAWLTAGLMVVRSTFPDLREAAAELITQRNYGFFYDRS           
TQQMSHGYFVDDRVPAPYHYTTFYTEARLGSLIAIGKGDVPVEHWYRMARTFPPDDSRQWQPPIGRRKKTVRGIEFEGGW           
YEWRGVRYVPSWGGSMFEAMMPTLVVDERRLAPRSLGRNGEAHVEIQRRVALEELGLPVWGMSPAASPTPNGYGEYGVRV           
LGVSGYPQTVVTPHAAALALEFDPQAATANLRRLVEIYPIYGEYGFYDSVDPRSGQVGEVYLALDQSMLFLALVNHLSDG           
VIQERFAADPIAARALTILRDEDF           
>MBK6879328.1:50-463 DUF3131 domain-containing protein [Elusimicrobia bacterium]           
DTEFLTAIARDTWGYFRDVVDKENGIPLDNVLVTPTHTKVMSYTSTTNVGLYLMSLTAAQDLGFITPAQGEARARKAIDT           
LKKLSRWEGQFFNYYETITLNPSSKFVSSVDNGWLAAGLVVAAQAYPPLREDAEALLEDLDFSKLYDADAGQLYVGYESD           
KRALSKNHYGLLCTEPRLSSYIGIAKGDLPKSHWYRVYRTLPADWTWQNQIPRGVSRAVDGIDVFYGFYRHDNLRFVPSW           
GGSLFEFLMPTLVLNEREYSPEGLGANNRSAVEAQIHYALQTKRYPIWGISPCATPDSPQGYKEYGVPFLGAKGYPDEGV           
VTPHVSFLALDVAPEEAIANIRRLAGVKDLYGEYGFYDSVNVRTGKNSPRFLALDQGMTLVALANYLKNGSVRNRFMAHR           
LMKEQVGLLANETY           
>OGX04947.1:300-706 hypothetical protein A3G87_06165 [Omnitrophica bacterium RIFCSPLOWO2_12_FULL_50_11]           
FLTMVARDTWRFFDEMVDAEHHLPLDTIQLGQEAPIGEGGWIGDYTNVTNIGLYLMCLVSAYDLGFLSREDAIERIRGTL           
NTVEKLEHHESGFLYNYYDTTTLERTSYFVSLVDSGWLDAGIYVAKNAFPEEITEQAERILKRHDFKFFYDEVRQQMSHG           
YYSHLNVPSDYVYGSLYQESRASSYIAIGRGEVPVEHWFRMFRTFPEDYAWQTQMPIDRQKRTTLGFAYEGGTYEWKGIK           
FVPSWGGSMFEALMPTLILDEAKYAPEGLGQNDLNYTKIHIRYTLEELGYPVWGMSPCSVPEGGYSEYGVKVLGAKGYKA           
GVVTPHASMLGIEYAPEETIQNLRELARRFPIYGEYGFYDAVNVETGLVAQKYLALDQAMILVALNNYLNDGAIRKRFHA           
DPINEKA           
>MBM7547857.1:40-447 hypothetical protein [Halobacillus seohaensis]           
LKAISEKTYRYFEDFTDEDTGLTYDAVRMDNGEINAEKFTSPTNIGMYMMSTISAEEVGLISREEAVTQIEQTLNSLEDM           
KKWNGLFYNWYHTDDGSLKTDWGQFISTVDNGWLSAGLVVVGQAYPELFGQTNSIVEKMDYSTLYTPEVGQMRGGYDVEA           
GSYTAHHYGAFYTEPRVASYIAIGKKDVPQEHWWKMYRTMPDSWDWQAQTPKGYTETYDGVEVFEGHYSYDDKKYVPSWG           
GSMFEALMPQLVLKEKELGKDALGLNNQRHVDIQIQYANDNGYEAWGMSPAATPDNYSEFAATPLGMDGYKSDGTITPHA           
TFLALEYAPMEAFKNIQELKRFDTYDKYGFLDSVNVETGEVTQAYLALDQGMTMVSIVNYLKHGVIRDYFHEDKIGKSPE           
ELLIKEKF           
>NJD05669.1:254-669 DUF3131 domain-containing protein [Methylococcaceae bacterium]           
GKTLPADDDAFLRRLAFDTWRGIDAFTDREHGLPLDRVHLAADSVAVERSFIGDYTSTTNIGFHLLAVTAARELGMIGRD           
EALRRLQDTLASLQKLETHEGFYFNYYNTTTLERTSNFVSFVDSSWLTAGLMTVRQAFPELADRIAPLLDRGDYRFFYDP           
QWKLMSHGYYVNLGQRATYHYGSLYSEARLGSLIAIGRGEIPEEHWFAMARTFPPEFSWQSRQPAERREKNERGFHWTGG           
YYRWREYRYVPSWGGSLFEALMPALLLDEALHAPLSLGRNDQVHSEIQRRYALEDLRYPVWGMSPSSEPGSERYAEYGIP           
FLGSLGYKDGAVTPHASALALLTEPAEALANLRQLAERYPVYGEFGFYDAVAPKSGTVAYHYLCLNQAMILVALADHLAD           
HALQKHFANDPAIRKI           
>NCC49952.1:73-465 hypothetical protein [Spartobacteria bacterium]           
QDTEYLRGIMKETFDSIHYYRHPVTGFCCYHPENPDAGELTRSECLFLSLVSVAVAGKIGLLSPDEAKREVDKTLTWVEK           
CRTTGGFFWNSYQTADAGQRPSSDWYWNKYVVADLGFIYCSLAVIGEAIPEFKPRTDKLLKAVQWGKLYNEQRGLLANCI           
GLCEDDTITTEGVVLNISGDCRPGIFMAIASGLVPARVWDNTPRYYQQRYGVKYLKPGEGMGYSEQPWAMGYFLDERGSK           
VGMSNANMVWGQICYAQDMGFSTWGWSSCLSSDSRYMGWGNRDTSWSILNSHAVAAAVSYYPNQVVKAFRTLEKLGMRKP           
IITSDGKEHRFGFQDSLDIDTGKTPGKLIPGLDQAIVFLSLANYLHDGVVWKCFLQNEDVRRGVALIEEYRSP           
>OGS34136.1:38-448 hypothetical protein A2293_14950 [Elusimicrobia bacterium RIFOXYB2_FULL_49_7]           
TGSINTSLPDEAFLLAIASDTWKYFQDVTDRESGFTIDNVIVYSTHSRVYSYTSVTNIGLQLMCIVSGYDFGFISADTAT           
VRIERILDSIEQLDTWKGMYFNYYETDTLNPSGSFVSTVDNGWLAAGIIVAKQAFPDEVGEKCQALIDKFDFGTFYNEEI           
GQLCLGYDAEKNEISPYHYGLFCTEPRIASYIAIAKEDVPLEHWFSIPRTLPSEWEWQQQIPQGVVKEYEGRQVYEGYYT           
YEDIEFVPSWGGSLFEFLMPTMVLKEQELGRRGLGLNNKIAINAHINYAINESSYPVWGISPCAVPSDLEKYSEYGVPYL           
GSKGYDEAGVVTPHVSFLALPIEPEKAIRNIREFAKIKGMYGQYGFYDSVDVQSGEVATKYLCLDQAMTLISINNYLHHG           
IIRSRFHQEPM           
>MBL0058795.1:59-454 DUF3131 domain-containing protein [Elusimicrobia bacterium]           
LEAIAKDTWVYFRDLVDRENGIPIDNVLVAGAQSRVGSFTSTTNIGLYLMSVAGAVEFGLISPGEAQARIRLVLLTLNKL           
DHWRGQYFNYYETITLDVSRRFASSVDNGWLAAGLIVARQSFPTLAQDIDRILEEMDFSRFYDPEIGQLWGGFDAAQNKP           
STNHYGLLCTEPRIASYIGIAKGDLPREHWYRLFRVLPDEWDWQNQKPQGQLRTIGGQDVFYGTYSHNGIRYVPSWGGSL           
FEFLMPNLVLDEQQLSKRGLGANNLIALNAQIHYALQERRYPAWGMSPCATPDSQQGYKEYGVPYLGAKGYPDEGVVTPH           
VSFLALMVDAPQAIENIRRLARMKGLYGPYGFYDSVNVRTGRASARFLALDQSMTFISIVNYLKNGAIQKRFLSYP           
>MBX3027754.1:161-584 DUF3131 domain-containing protein [bacterium]           
SALPRDRRAFAERLARDTWRGLDALTDRATGLPLDTVTFTAGKGPPAAARIGDYTNVTNIGLQMADIVGAYELGLIDDRG           
ARGRLGRILDTLDRLETDNGFFFNYYDTTSLERTSHFVSFVDSAWLLTGLMTARMTFPELYERCTALIEQMDFSVLYDRG           
ADLVSHGYYVEPRAPSRYHYGVLYTEARLGALIGIGKGQFPEKAWFNMTRTFPADCFWQTQAPRDVRTQEIRGYAVTGGH           
YRWRGVKFVPSWGGSMFEALMPTIVLDEMAAAPRSLGRNGLAHAVVQARFARRALGLPVWGLSPSATPGGDAYGEYGVRP           
LGSFGYAPGPVTPHASALALAVIPHAAMRNLEILANRYPRLYGDFGFYDAVDASTGAVAYKYLALDQSMLFLALVNHLAD           
HAVQRRFASDPIMVRALPVIREER           
>WP_091632441.1:27-423 MULTISPECIES: DUF3131 domain-containing protein [Carnobacteriaceae]           
LNTVAKDTYAFFEEFTDQKTGLTSDRVDVRDHIDKAGHTSPTNIAMYILSTVSAVDLDVISREEGQEKIAATLDTLQEMD           
TWNGLYYNWYYINSGEIMSDWGQFISMVDNGWLTASLIIAGEYFDGLNAQSSDLVDKMNYRSLYDEDHDLFRGGYDVAEQ           
KMTDHHYGTFYSETRMTSYLAIGKGDVPEKHWWAMNRTQLPSDTWQSQIPEGEKVTYDGTELYQGHYEYEDITFVPSWGG           
SMFEGLMPALILDEIQLAEKGLGLNNARHVEAQIKYAEINDLNAWGLSPAATLNGYSEFGVPEMGISGYESQSTVTPHAS           
FLALDYDSDAVMSNLKKLREYDIYGEYGYYDSVNLKTETVAQSYLALDQGMIMLAIANYLNDGVIRESFHNTEIGSN           
>MBV9463417.1:245-669 DUF3131 domain-containing protein [Verrucomicrobiae bacterium]           
KASFPADDKEFLMRIARDTWKGLDQLSDKEHGLPLDTVRFSKGSVALADSRIGDYTNITNVGMYLLSIVGAYDLKLITKD           
EAMARLKTTLTTLEKLPSYNGFLYNYYDTTSAERTSNFVSFVDSAWLTAGMIVVRDAFPELNGRCSAFIKKQDYRFFYDD           
VEQLMSHGFYVNIKYPSEYQYGSFYTEPRAGSLIAIAKGDVPEEHWFKMTRTFPADYGWQSRSPVNRKEKKVHDVSMIGG           
YYEWNGVKYVPSWGGSLFEALMPTLIIDEAQYAPDNLGKNDQVHAAMHKKFALEEMKYPVWGMSPCSVPSKDDYSEYGVK           
MLGSKGYKPGAVTPHVTALALNVAPADAIANFRKLIEKYDVYGEYGFYDSVDPVTGDVAYKYLALDQGMIFVSLANYLGD           
HCIQRHFANDPMVRKTLPMLKEEKF           
>OGX11905.1:24-449 hypothetical protein A2351_06000 [Omnitrophica bacterium RIFOXYB12_FULL_50_7]           
KKIFPKDDKAFLKEVARDTWEFFDKILDSEHGLPLDTVLFGEKEPLEATTWVGDYTSVTNIGVYLMAVVSAYDMGFITRE           
DAVQRIQKTLATVEKLEYHTSGFPYNYYDTTTLERTSYFVSFVDSGWLMLGLYVAKNAFPEELMAQTTRLLKRGNFSFFY           
DPLAKQMFHGFYDNLNVFSDYHYGVFYTEPRAASYISIARGDVPEIHWFEGMVRTFPASYQWQSQSPKGRVEKNLAGYKY           
LSGYYEWKDLKYVPSWGGSAFEALMPAVVLKEKELAPAGLGKNNDAHVQGQIRYALEELKMPVWGMSPCSVPEGGYSEYG           
AKPMGVKGYKSGVVTPHASALALEYAPEQVVTNLRKLIELYDIYGEYGFYDAVTVATGKIARKYLALDQGMILLAINNYL           
NHGALRERFHADPEMKKGEKLLAAEK           
>MBT3374276.1:18-416 hypothetical protein [Lentisphaerae bacterium]           
VVILCVSMSHAESSKPLGKGEAVLEKSQIEFLDKLMRDTFRFMSEAADPVTGLTGNTQGDFSFVNSTPIGLHIASLAIGS           
ELGLLDADEAAAKFGKVLDTMEKIHFKQDGFFPNFITRDLANKFGSVMIISDYNFYPVGMVVARQVWPQYAERITKYLDF           
IKWELLYNKEANRVVAGYDLAKRKAAHEGLWLASDARCAVTMMVGSGAAPARVWAGQILSKMETEYGTIHTPGMNFGGTY           
IAGITGLFMYESDLVDVGATVGNMGWFQYQFSRKRNYPLWGWSNSFIVGRHYSAAGMIPEWNVSPHALSMLLEYYPRHVT           
ATLQKMDKMGGRIPPAGSEGKEWGLLGCYDMERNLWGDYYLSLEQGMMFVGLANFLHGNIAKKLFTRDPVVKRGLQLSE           
>HGY84705.1:18-428 DUF3131 domain-containing protein [Armatimonadetes bacterium]           
TAQADTPADKVFLSQVARDTWRYFEECKDSATGLVWDSASENRSTKGVYTSPTNVGMDICCTVAANDLGIIDRKAAIQRI           
SGIFETLDKLEKDKGLFYNFYRVDSLRPTNKFVSSIDNAWLSVALMVARQAYPDELSGTASRLLKSQNYGVFYDKGNGLL           
WWGYNKEKTDTKYGHYDMFCSESRAAYVVAIGKGDITAQSWFRMTRAPKVDGKGYNSGEIRSYRGVKVRESYFVYNGKPI           
VPSWGGSMFEFLMPALFFDEAGLAPKSLGENARRAVDAQIAYAKQAGLCVWGMSPCAKPDGNYAACGVTEIGAGGYPPEV           
ITPHAAFLALEVRPEEAIGNLNEMAKRYKIRGRYGFFDSVDPKSGSVCDRYLVLDQGMILIAIDNYLHNGAIRRRVMQDP           
LMKRIPALLAE           
>WP_194270149.1:250-662 DUF3131 domain-containing protein [Candidatus Methylospira mobilis]           
KNGKQLPDDNHEFLMQLARDTWHGLDMLSDRENGLPLDRIHLEKGSTAPETALIGDYTSVTNIGFHFLSIISAYELGLID           
RGNALEKLKTTLGSLEKMETYRGFFYNYYNTTSLERTSNFISFVDSSWLTAGLLTLRSAFPELVQRCNELLKQEDYRFFY           
DPQMKQMSHGYYVDRNERASYHYGSLYSEARLGSLIAIGKGDVPAEHWFAMYRTYPNEVTWQTRQPVNRHEKIKNAFRWS           
DGYYQWREFKYIPSWGGSMFEALMPGLLLEENRYAPASLGQNSLVHTDIQRVYAREDLDYPVWGMSPSSVPNTSRYDEFG           
VRILGSMGYKDGVVTPHAAALALITRPEEATENLKVLRQRYDAYGELGFYDAIEPRSGQVAWKYLCLNQAMILVSLANHL           
ANHAIQNHFAADP           
>PIW64215.1:222-633 hypothetical protein COW12_07085 [Candidatus Omnitrophica bacterium CG12_big_fil_rev_8_21_14_0_65_45_16]           
RLKKETNDERFLKQIAKDTWQFFDDAVDKKTELVVDHVRLGRTKGIGDYTSPTNIAFYWLACVAAYDLDFISKKDALGRI           
ERSLKIVDKLERWDGKYFYNYYHTATLQVTRHYVSSVDLAWLAASLAVLRQAFPGAFDQTIDRLLKQIDFSIFYDESIGH           
LRLGFDEDQATFSPYHYGLLISEARLMSYVAIAKGDLPKTHWARINRTLPAEWNWQTQTPQGREKELFGISYFGGYYTYK           
GQKLLPSWGGSLFEVLSPALLLNSKELSPDSFWLNNQRTVEAHIDYALNEKKYPVWGLAPAAIPNGKQWLYREYGLKAVA           
AKGYMEEGVIAPYASILALEVKPDAVIKNLRAMLEKFPDIYGPYGFYDAVDVTRNRVTEQYLALDEGMILVALTNHLKNG           
SIRNRFRRDPIG           
>HBW47252.1:324-708 hypothetical protein [bacterium]           
TRGSVRFDECRLGDYTNITNIGLYLMSLAAARDLKFIADTEAVGLARTTLDSLDKMETWKGFYYNYYDCTSLERSSNFVS           
FVDSAWLTAGLIVLRNAFPVLKSRCDLIINRQNYELFYDPVEQHMNHGWYVHMNARAEYNYGALYTEPRAGSVIAIGLGA           
VPEEHWFALLRTFPASNDWQALVPQNRVVKNIRGHEVIGGYYSWGGLQYVPSWGGSLFEALMPTMIIDEMKFAPKSLGRN           
DLIHATIHRKYALEELKYPIWGMSPSSVPTEDNYSEYGVRILGTKGYKPGAVTPHVSGLAVNFTPREAIANFREMIKRYD           
CYGEFGFYDAIDPVTGQVSYKYLALDQEMLFLGLANYLGDHCVQRYFEADPVAQKGLAVIGNEDF           
>WP_051375217.1:41-451 DUF3131 domain-containing protein [Alicyclobacillus pomorum]           
DFLMKSAQETWEFFVKATDNPTGLPADRIDVANGSFTPATDTSPTNIAMYMMSIVAAKDLNIINQHEASVRMRNLIHELN           
SLDKWNGFLYNWYNTADGTVNTQKNGHFVSTVDDGWFAAGLVVAREAFPQYKSQLSALLNAMDFSRLYDASYKQLYGGYD           
ADSNQMQTWHYGNINTESRVADYIAIGQGHVPETLWWGVYRTLPSDWTWQNQIPAGTTVIHDGVPVFEGHYSLNGVEYVP           
SWGGSMFEALMPTLVLDEKDKAPNGLGLNDERMVDLQIEYAKQKNYPVWGISPCALPDDGYGVYGVPGLGTVNYDEDGTI           
TPHASFLALQFEPQLAVQNLQTMASKYPAIIGPFGYYDSVNVRTSKVADSYLALDEGMIMVSLDNSLKRGAIQKDFAKDP           
IGQKPQHLLAE           
>HGN97931.1:20-427 DUF3131 domain-containing protein [Armatimonadetes bacterium]           
TRDNHSYLMQVARETWRYFEECRDPAYGLVWDHSGENGEGRGEYTGPTNIALDLTSTLAAMDLGIITRQQAQARIGTIVG           
TLQKLDRYRGFFYNFYETATLKPTVRFLSFVDNGWLTLALLAVRQEFPGEIRQQATAIVDSQDYAFFYDRKAGLMYHGFH           
TDRRGIRYGHYAIFCSEPRGPSLLAISRGDVPEEHWFRMERARPAEGRDYRGGEVRLYCGVEVQESYYVYRGVPIVPSWG           
GSMFEFLMPSLFIDELRYARTSLGENNRRAVDAQIAFAAESGMPVWGMSPCANPAGGYGEYGAPPIGVQGYPAGVATPHA           
SFLALEIRPRESLANIRKMEQIYPVRGRYGFRDSVDTSSGQVASVYLALDQGMILTAIGNYLTGGSVRRRVMRDPSMKRA           
PAILAKER           
>MBN1899025.1:243-654 DUF3131 domain-containing protein [Spirochaetes bacterium]           
SSIAQDTWNFFRYVIDKNTFLVMDNITVHKNLKSSKVGDYTNITNIGLQILCIIAASDLGYIEEEEALHMLQKILVTIKG           
VKKWNGLCYNYYLTKNAKIANQFISSVDNGWLASGLIVLRNSFDGKFRQEATELLNNMDFSKLYNPKMGQLYLGFNTDKD           
VPSKYHYGLLCTEPRITSLIGIGKGDIPKEHWFRIFRTLPTDWDWQRQKPKGKKKEIMGVEFFEGYYELKGVKFVPSWGG           
SMFETLMPLIVLDEEKWAPESLGLNDRNVTQLHIQYSLDRGFKFWGFSPCSVPDTMWGGYHEFGIPDLGAKGYLPEGIVT           
PHAIILALLAHDEEAVMKNLIGLIKAYPDVYGQFGLYDSVNIDDESVTKKYLALDQGMILLALCNYLNEGSLYRKFEKDE           
IFQNIKDLISVE           
>MBP6943377.1:209-640 hypothetical protein [Candidatus Omnitrophica bacterium]           
ISRYPDKVLAEDRRGELLTSPDRQMLEGIAKDTWGFFDNVVDKRSSLPLDWICMAPERAIGDYTSPTNTGLYFINLVAAF           
DMGFITREEAVRRISATLDVVEKMPRWHGLWDNYHSTTNLQVTRKYISSVDNGWFAGGLIIARQAFDKELGKRCSKLLDE           
MDFSALYNKEIGQLNLGFDRDTDRYSPYNYGQLNGEARFTSLVAIGKGDVPQDHWYKMARTFPPEVEWQSQKPQGKEVKK           
SGVKYYQGYYIYEGEKVVPSWGGSLFEFLMPSLMVKEKELAPKGLGLNDLKGAQVHIAMAKQKGYKAWGFSPCSTPDGSY           
GGYTEFGVGGIGFKGYKDEGVATPHVVFLSLAFTPEEAISCIRRMLFYFDMYGEYGFYDSVNVKNGKVSYRYLALDQGMI           
LPSIDNYLNNGAIRQRFHKDPVAKKVEKLLNE           
>NDE35454.1:117-529 DUF3131 domain-containing protein [Gammaproteobacteria bacterium]           
LPENDRAFLERLALDTWHGIDALTDKAHGLPLDRIEFRGPTVATDTTHVGDYTNITNIGMHGLAVTAAFDLGLITRKEAI           
ERLSITLDTLEHLESYRGFFYNYYNTTTLERTSNFISFVDSAWLTAGLMVIRQAFAELAPRASRLIDQGDYHFFFDESHQ           
LMSHGHYVHLGQRSTYHYGMFYAEARLGSLIAIGRHQVPQEHWFKMARTLPTEMTWQSGIPIDRKQEKREGFEWTSGHYH           
WHGRNVVPSWGGSLFEALMPLLVLDELQHAPKNLGQNDRVHTALHRIHALEDLHYPVWGMSPSSTPGSHAYAEYGVRPLG           
VAGYPAGVVTPHAAALAIMTEPEEAIRNLRTLAKDFKAYGDFGFYDAVDPISKEVATDYLCLNQAMILVALTNHLRNHAI           
QRHFEADPITQAV           
>MBK7972728.1:96-519 DUF3131 domain-containing protein [Deltaproteobacteria bacterium]           
ASLPEDPEEFARRVALDTWRGLEALHDRDNGLPVDHVHLDDTPAGPPEGVVGDYANVTNVGLRMLAIVAAERLGYLDEAG           
AIARIGAMLDTLDGLERHHGFFLNYYDTTTLERTSNLLSFVDSSWLIAGLIVVRNRHPELAARATALVDAMDYGLFYDDD           
LGRMTHGFYVQKDRRSRYHYGVLFAESRLGSVIAIGRGEAPPTHWYRMIRTFHRAAVAVADPEGAREKYGVEDEPYLGGW           
YEWEGIRYVPSWGGSMFEALMPTLVLDEPRLAPASLGANDAAHVEVQRRFAGERLGYPVWGLSPSYEPGPSREYGEYGVK           
PLGAIGYGTGAVTPHAAALALAVDPARALADLQELARRFPVYGDWGFYDSVDPASGAVAHTYLTLDQAMTFVALANHLTD           
HHIQRLFESDPIVARALPVIAAER           
>WP_169247639.1:253-673 DUF3131 domain-containing protein [Candidatus Competibacter phosphatis]           
LPADDRAFLERLARDTWRGLAALSDREHGLPLDTVRFSDSIDPERAWAGDYTNVTNIGLYLIDIVAARELGLIDPDEARA           
RLSRTLDTLERLETWQGFFFNYYDTTSLERTSHFISFVDSAWLSAGLMVIRNSVPELAERCTRLIDRENYGFFYDPVEQL           
MMHGYYVNLPGRSEYSYGLLYTESRLGSLIAIGKGEAPAEHWYRMARTFPRDFDWQSQSPKGRTIKTVNGHTFFGGYYVW           
KGLRYVPSWGGSMFEALMPLLVLDEPRLAPASLGRNAWVHTQIQRRFALEYLGYPVWGLSPSSKPDGRGYGEYGVRLLGA           
RGYVAGAVTPHAAALALLADPEEAVVNLRQLAERYPLYGDFGFYDAVDPRSGQVAYHYLALNQSMILIALANHLRDGVIQ           
RYFAADPIIQRVLPLLGAERF           
>BBL72000.1:61-483 hypothetical protein MoryE10_26060 [Methylogaea oryzae]           
SELPKDGQAFLQRVAADTWRGLAALTDKENGLPLDTVNFSDASVDPSRSLVGDYTSPTNIGMRFVSLGAAMDLKLIDRRQ           
ALAAAEKIVSTLERLERHEGFFYNYYDTTTLERSSHFVSFVDSAWLTAGLMAARQTFPELAQRCSQLIDQGNYRFFYDEN           
LRHMRQGYEADHKHLTDQHYGVMFTEARLGSLLAIGKGDVPAEHWFAMHRTLPEDHTWQAQTPIGRHPKNFDGLETRGGR           
YRYKDWEFVPSWGGSMFEALMPRLVVDEGKLAPNSLGRNGAIHTEIQRRYALEELKYPVWGMSPSATPGGPYHEYGAKML           
GVSGYQPGVVTPHAAALALLTEPKQATANLMELARRYPVYGEYGFYDAVDPNTGKVAYQQLTLDQSMMFLAIANHLSGGK           
VHKRFTSDPIMQKVLPLIRKENF           
>MBI1979557.1:245-672 DUF3131 domain-containing protein [Elusimicrobia bacterium]           
VETSPQKKFPKETRPFLQTVAQDTWKYFEYLVDRETGLVLDNIQVSTPVAMGENTRVGDYTNITNVGLYFLTLPAAEDLG           
LISRQESEKRALHTLKTLAELERFKGFYYNYYDTTTKERTTHFISSVDTGWLVAGLIMLRNSYAGEVAQRATELIESMNL           
GFFYDPVERELYHGYYTNIGAYSEYHYGVFFTEARVTSFIGVSKGDIPEEHWFSVERTFPEQWNWQSQKPQNRVVAETLG           
HRYFMGHYLWEDKPVVPSWGGSSFEALMPPLVLDEVRLSPKGWGLNDLRHAQAQVEYAKKKGYPVWGMSPSSDTRGGYGE           
FGVKLMGLKGYPDGVVTPHATLIALPFLRDQSVENLRNLLEKYPALYGEYGFYDAVNPRDGAIAFRYLALDQAMSFLGLA           
HALQPGKLHKRFHSDPITKNGEKLLKSE           
>KMK74820.1:21-420 hypothetical protein AB990_19580 [Alkalihalobacillus pseudalcaliphilus]           
DELMELARDTYAFFVEFTDERTGLTADRVDLFDGEDVYEQTSPTNIAMYALSLVGAVELGFETKGQASEKIAILLNTLDE           
MKTWNGLYYNWYYTHNGELMNDWGQFISTVDNGWLTAALMVVSEYFPEHDGQAEQLVSNMDYSKLYSKSVGQFHGGYDVA           
EGKLTDHHYGLLYSETRITSYVAIGKEDVPQEHWWKLYRTFLPEDTWQAQVPTGDYVKYDGHSIYQGHYEYEGIQYVPSW           
GGSMFEALMPALLIDEKSLAPQGLGYNNEQHVKAQIKYAELNDWDIWGFSPAAIEGNYLEFGVPVLGAGEGYPDNGTVTS           
HASLLALEYAFEEVLSNVATLKEYGAYGEFGLYDTVSIQSGKVHQTYLALDQGMILASIVNYLTDGRLRHYFHQHDAGEK           
>MBM3252953.1:285-662 DUF3131 domain-containing protein [Candidatus Omnitrophica bacterium]           
LDYIEFSENSTLDENTKIGDYTNVTNIGLYFICIVSAYELGFIEKDTAIGLINKTLDTLEKLQTYKGHYYNYYDTMMLFR           
TTYFVSLVDSGWLVAGLIVAKEAFVEDTELAKRCKRLIDKQDFSLFYDPVEGQFYHGFWDNLGVFSEYHYGTLYSESRVS           
SLIALGKKEVPLEHWFMMNRTMHETWKWQKQTPKNRIKKEYKGYNFYGGYYEYKGIKLVPSWGGSMFEALMPTLVIDEKK           
LAKEAFGLNDLNHVLAQIRFAKEEKNFPVWGFSPSSNTEGGYSEYGASPCGIKPYKDTVVTPHAAFLALEFAPDEAIKNI           
REMLRLYKIYSEYGFYDAVNPQTKRVALRYMCLDQAMILVAINNYLNNGSIRRHFHRN           
>MBI4367963.1:171-572 DUF3131 domain-containing protein [Candidatus Omnitrophica bacterium]           
IQAVARDTWQYFENLIDRQTGLPVDHIRVGEALGIGAYVSPTNLGLYWIATVAAFDLSLISKEEAIANIRLSFASFKKLN           
HWGVGYYNYYQTRSFGVTREYVSVVDNGWLAAALVVIRQAFPEEFGKEASEALKKLDFSEFYDSSNGQLRLGFDADKGDF           
SPYHYGLLATEARLASYVAIGKGDLGKEHWARIYRTLPAEWDWQKQTPQGSVRELFGVPVFEGFYTYLGKQFVPSWGGSL           
FEFLAPTLLLKEQELAPKGLGKNNEIATDLQIQHALQERGYPVWGLAPCATRNGKYWVYREYGVPALGAKGYADRGVIAP           
YVSFLALATRPQAAIQNLREMLLRYPGIYGEYGFYDAVDLSNGAVNPQYLALDQAMSFLAMANYLKDGAVRKRFHADPVG           
KQ           
>OQA55612.1:267-695 hypothetical protein BWY42_01402 [Candidatus Omnitrophica bacterium ADurb.Bin277]           
LVKDHRGKEELLATANNREFLKKIGQSTWRYFEEAADKDHHLVLDHVKVGDSPMVGVYTSPTNIAMDLMGGVAAFELGYI           
SREEAQKRTGAILSSLRGLKRWKGFFYNFYETTKLSVTREFISSVDNSWLAAALIVVRQAFPGPIADEASKILDGFDFKE           
FYDPDTNHVAIGYDMARKGLTPYHYGMLVTEARTMSFIGIGKGDFPEEHWWHLYRTAPEAWEWQTQKPEGRWVTRAGIEY           
FQGYYMVDSKKTVPSWGGSLFEFLMPTLVVPEGKLAPKSFGKNNLTASEIHRDYALKEKNYPVWGISPAAVASGRRWIYG           
EYGIRKLGAKGYPDKGVIAPYASMLALGTIPDDVVANLRKMLADYDVYGEYGFYDSINIKNGLVTFQYLALDQGMSLIAI           
ANYLKNGAIQEYFMKDPIAKKSKTVLEGE           
>MBI2167524.1:252-666 DUF3131 domain-containing protein [Candidatus Omnitrophica bacterium]           
DPQEFLREIARDTWKYFENALDQKTRLPVDHLRVGVPGDIGTYTTPTNLAMYFLACVAANELGFITREESVGRIQKTFET           
LERMQKRDGSFYNFYDSNTLEVTRRYVSVVDSGWLSAAWMVVKQAYPRELGEAAGRFLKKSNFREFYDPSNGQLRLGFDE           
TQGNFSPFHYGLLATEARVASFIGIGKGDLPRGHWWSIFRVPPKDWDWQSQVPAGETVSMEGVPVFEGFYSYEGKKFVPS           
WGGSLFEFLMPALVLKEKDLAPQGLGLNNQRATEIHIDYALQRQKYPVWGISPVSVSSGKLWRYGEYGVKYLGVKGYRDE           
GIIAPYASFLALETLPDEAVRNLRRMLELYEIYGEYGFYDSVSVRNSHVNTQYLILDQGMSLAAIANYLKEGVIQEYFHR           
DEAAQKAQSLLAAER           
>OGX11935.1:279-693 hypothetical protein A2351_02600 [Omnitrophica bacterium RIFOXYB12_FULL_50_7]           
TKRDKEFLLKIARDTWGYFDNATDKNTHLVVDHIKTGDFPLAAAYTSPTNIALDLMGTVAARELEILTPEQAAQHVLKIL           
QALKRMKTWKGFFFNFYETTQLGVSRQFVSSVDNGWLAIALVVVRQAFPGEIAAAATAILNGFHFQEFYDPENNQLVVGY           
DVEQQRATPYHYGMLVTEARAMSLYAIGKGDLPKEHWWYLYRAAPEAWEWQTQKPQGKMVEHDKVSYFQGYYKEGKRKFV           
PSWGGSLFEFLMPTMVLQETKLATKSLGLNDKIVTELHRDYALKEKKYPVWGISPAAIADGRRWQYGEYGIKKLGAKGYP           
EKGVITPHVSFLALETLPEEALRNIRKLLTFPIYGEYGFYDSISFPRERVNSQYLALDQGMVLIPIANYLKKGVIQKYFQ           
QDPVGKKAQELLEKE           
>OGS18174.1:347-762 hypothetical protein A2219_03275 [Elusimicrobia bacterium RIFOXYA2_FULL_50_26]           
DFLMEIAKDTWRFFDHIVDKEHGMPLDTIILGKDKPLGEGGSVGDYTNVTNIGVYLCCVVAAYDLGFITREDAVSRLTTT           
LNALQKIEYSESGFVYNYYDTTWGCRTEYFVSLVDCGWLAAGLYVVKNAFGPEVGSMCKQILDRGNFNFFYDPVERQMWH           
GYYENMDDYVNYHYGIFYAEPRLTSFIAIARGDVEEAHWFGMTRTFPRDYTWTTQPPKGRVEKKYKDISYWGGWYEYKNY           
KYVPSWGGSMFEALMPTLLIDEKKYAPHSLGLNDAMHVKAAIDYTLNELKYPVWGMSPSSNPDGGYLEYGVKPLGTMGYG           
YGAITPHASFLALEFAPQEAITNIRKMATGWDVYGEYGFYDAFEPKEGKVAYKYLALDQGMILMALDNYLNKGALRKYFE           
SDPIFAKAKHLLSSEK           
>RKY61932.1:64-464 hypothetical protein DRP96_01695 [Candidatus Marinimicrobia bacterium]           
TWKFFDKAVDSKNGLITDKIVLNPESVAGYTSVTNIGLQMMAIISAMDFGFIDSSEAESKIRHILTIVQMFSTYYNGFLY           
NWYDLSTLHCAREYISSVDAAWFYSALKIVSVAFPELSKQCDQMTEQVDFGWLYDESCHHFYLGFDTENEEFSPYHYGML           
CSESRICLYYGIITGAIQPEFWYYQEQTLPLEYDQEQLPQGDWKTVQGIRYFDGYYEYNGKKIVPSWGGALFEFFMPTLF           
VNELRLSPNGIGKNDCLAAKIHIDYALNRMNYPVWGMSPSSLPDSRYGEFGVPEIGGKKGGYKPGIISPHASILTVACDP           
EAVFKNLKKMLSKYPVYGEYGFYDAFDPVSGDVGEIYLALDQAMILISLDNYLNDSSISRRFEQIPGFERVKNLLNENRM           
F           
>TMA78845.1:145-526 DUF3131 domain-containing protein [Deltaproteobacteria bacterium]           
TDTTAGADVGDYTSISNVGLHLAAVVAAREIGLVGEADAVAAVTRVLDTLDRVETYQGLFFNYYDTTSLERSSNFLSFVD           
TSWLTTGLILARARFPALAARCSRLIERMHYGFFYDARRHQVSHGYYVHRRARSRYDYGVLYTEARLGVLLGIGKGEIPE           
DAWFDMVRTYPADCAGQTATPRGVRRRRVHGHTVVSGWYEWGGVRFVPSWGGSMFEALMPVLVVDEQRFAAQSLGANDVA           
YVLVQRRFATEELGYPVWGMSPSATPTGDGYGEYGVPVLGTRGYRPGAVTPHASALALIVDPEAAVANLRTLAARFPVYG           
EYGFYDAVDPRTGAVARAYLALDQALFFLAVADHLKPHCVQDLFASDPIVRRALPLIGDERF           
>WP_198852521.1:60-457 DUF3131 domain-containing protein [Alicyclobacillus sp. SO9]           
LYNVAKSTWNFYVSATQTPTGLPADRIDITSTGQKLSTSTNDTNIGMYLVSIAAAKNLGIIHEREAARRLAKVLSELQSL           
QKYKGFFYDWYSTTNGKPSQKFVSTVDVAWLDTGLIIDSKTFPQFKRPLTRMLKQMNFSLLYDTSLNQLYGGYTVGQGPT           
GYTFGNINTETRIADYIAIGKRNLPSKLWFGVYRTLPKSWTWQQQTPVGYYATYDGVKVFEGHYSWDGIKYVPSWGGSMF           
ESLMPTLFLNEKGLAPRALGLNDKRMVQLQIKYAQSKNYPVWGISPAALPNDGYGVFGIPQLGSANPPYQENGTITPYAS           
FLALQFAPRQALRNIYKLKTNYHMLGKYGFYDSVNVHTSTVTHSYLALDEGMILASLDNYLNRDALIRTFNRSSIGRR           
>MBV8611299.1:73-443 DUF3131 domain-containing protein [Singulisphaera sp.]           
LTSPTNIAAYLWSIVAAEDLRIISRAEAKARLGPALATLDHLERAHGFFFNWYDTRTGERVRIWPGGSPVRPFLSTVDNG           
WLAAALMVVGNTWPEFRGVTGTLLAAMDFGFFYTPYDAADAVAHPGLLRGGYHTDDANYTGFHYGMLNTEPRIASYLGIA           
RGEIPAEHYYRMIRAGSVFRSTRGAPTRIYGGASVVEGWQKYRGRRVVPSWDGTMFEALMVPLFVPEADWAPRSWGRNHP           
LYVRAQIEHGLREAELGFWGISAALDPEGNYRAFGVAGLAAGRRDEPSPRATQGVVTPHATFLALPFAPQAAIENLRSLA           
AKFPAYGPYGFVDTVDVVTGRVAGAVLVLDQGMILAALTQVIGGDVLRRGF           
>MBN1898642.1:267-645 DUF3131 domain-containing protein [Spirochaetes bacterium]           
HIKVGQGLEDSHVGDYTNITNVGLYILCILSAYDLGFLKEEEAITLLRKLLVTLKKLKKWKGLFYNWYLTKNYKRSCEYI           
STVDNGWMAAGLITLRNSFDGKLKEQVNELLEQMDFSNLYDHSEEFGQFHLGYHTDLKAHSKYHYALIATEPRVASLIAI           
GKGDVPREHWYKLARTLKAEWDWQKQIPKGVWREKSGIRYFQGYYTYKHLKIVPSWGGSMFEFLMPTVVIDENTYSPLGF           
SINNRNAVEAQILYSRAKGYEFWGFSPCSTPDNVFGGYHEFGIPDIGTKGYFPEGVVTPHAIILALLSYDKEPVMDNLRK           
LLKKYPGIYGKYGFYDSIDIDTGLVNRKYLALDHAMILLTLNNYLNQGAIQKRFQKDPV           
>MBP1686409.1:96-517 uncharacterized protein [Deltaproteobacteria bacterium]           
KNALPQTDREFVWRLAQDTWRGLEALTDRENGLPVDHVYFGDGTAPVADALVRDYTSGTNIGLHLVAIVAANQLQLISTE           
QAVEAIRRVLDTLHRLETYKGFFLNFYDTTSLERTSNLVSFVDSSWLTAGLMAVRMTFPALYAECTALIDQTDYGFFYNR           
ATRQISHGYYLKPGARSPFEYGMLYTEARLGSLIGIGKGDIPAAHWFEMVRVFPAECRWQTQVPKGRQVKTLHGYELCAG           
YFDWQDVRYVPSWGGSAFEALMPTLLLDETRYAPKSLGANDLAHATVQRRYAIEHLGYPVWGISSSATPEGDSYSEYGVQ           
VLGARGYAAGAVTPHASALALALTPEAVLSNLRTLAARYDIYGEFGFYDAVDPRSGRVAYKYLSLDQSMFFVALADYLSG           
HAIQQRFAADPIMQRALRLIAD           
>HHB11845.1:261-617 DUF3131 domain-containing protein [Chromatiales bacterium]           
IGDYTNITNVGLYLISVVGAWELGLISRTEAVDRLVELLDTLGRLETYNGFFYNYYDPTTLERSSNFLSFVDSAWLTAGL           
MVVRSALPELADAASRFIEQTDYGWFYDDVEQLMNHGYYVNLQYPSEYQYGLLYTETRTGSLIAIGKGDVPAEHWFRMYR           
TFPAEDRWQSQTPHGVKTRHVAGYTFQSGYYQWRGLRYVPSWGGSMFEALMPTLVLDEQRYAPHSLGINDRRHVEIQRIY           
ATEVLGYPVWGMSPSAAVGDGDGYHEYGVKPLGVRGYGAGVVTPHATLLALAVDPEAAVANLRRLIQRYPVYGPYGLYDA           
VDPRSGRVNAKYLLLDQAMSFIALVNHLRDHAIQKHF           
>MBU3758559.1:290-670 DUF3131 domain-containing protein [Candidatus Omnitrophica bacterium]           
HIRTGENPLIGDYTSTTNIAMDFFAIISAMELGFISREEAKGRAGLILAALERMAKYEGFFYNFYDIKKLSIQRSYISTV           
DAGWLAISLVVVRQAFPDLRETATRMLDGFNFSRFLDPENNQLVVGMEVPARNFGMYHYGLLATEARAMSFYGIGKGDLP           
REHWWYLYRTPPESWKWQKQKPKGAFVSKEGVEYFAGYYKKKGKKFVPPWGGSLFEVLMPTLVLREREMAPRGLGLNNRT           
LTALHRDYALLEKKYPVWGISPCADTSGRTWQYLELGVPDLGAKGYPDRGVLTPHVSFLALDTLPQDAILNIRKWLDFPI           
YGEYGFYDALNVKTGIVNPQYLSLDQGMILAAICNYLRDGALQKYFHSDPIAKKAETLLTE           
>TQV65150.1:245-651 DUF3131 domain-containing protein [Halothiobacillaceae bacterium]           
REELPPDDEALLERVARDTWQGLDGLRDRPSGLPFDTVALHPDGPPSVGDYTNVTNIGLYLMSVVAARDLGYIAPREAEA           
RLLRVVRSLERMETFHGFFYNYYDTTTLERTSHFVSFVDSSWLTAGLMVARMAAPGLHKPISALLEREDYAFFYDADVGQ           
MRHGFHVQRQERSPSVYGLLYSEPRLGSLIAIGKGDVPESHWFKLARTFPVDWTWQSMTPLGRAPRVINGYKVDGGYYEW           
RGIRYLPSWGGSMFEAMMPGIVLDGEAHAPNSLGPNAIAHVDVQRRYAQEELNLPVWGMSPSANPDGGYGEYGVAILGVK           
GYSEAVVTPHASGLAAMARPAEAARNLRQLARRYAVYGPFGFYDAVNPTTGKVAYKYLALDQGMMFLGLANHLRPHLIQR           
YFAADPI           
>WP_074304945.1:72-438 hypothetical protein [Singulisphaera sp. GP187]           
LTSPSNIAAYLWSTLAAENLGLITRDESTRRLSRTLEAVARLERSNGFYYNWYDPTSGAKSRTWPGGGLVRPFLSSVDNG           
WLAAALMVLNNARPELRPVVAPLLDPMNFAFFYNPYDANDPVAHPGQLRGGYWPDERVFTEFHYGTLNTEPRIASYVGIA           
RGQLPGAHYYHMHRAGGSPGAPTRSYAGVSVVEGSQEVRGMRLVPTWDGTMFEALMVTLFVPEAEWAPESWGVNHPLYVK           
AQIDFGLNDPRLGFWGVSASCDPEGGYYAFGVPGVGAWSSLNPPAHGREGVVTPHASLLALRYAPAETMANLRAMAARFP           
VYGPHGFADSVDVITGRVSDRVLILDQGMILAAIANALHDDVLVRAF           
>MBU2635946.1:50-408 DUF3131 domain-containing protein [Bacteroidetes bacterium]           
FLTQIAEDTWKFFENSVYVESGLIPDNIKIAKRQIADYTSITNIGFYILSVICAKELGFINDEQAIFRIQKTISTVKSLP           
TYNGFYFNWYDIRSRTNSNYFISSIDAAWFYSSLAVLSLTYPDEFGKECDTLIKLADFAWLYNDSLKHFRLGYDAKQNTF           
SPYHYELLCSESRIITYFALSQNTLPPESWYYQKRTLSAEFEQEQKPIGKWKSYNNINYFEGYYTYCGKKIFPSWGGSLF           
EYLMPSLLVNERIIAPLGIGKNNQTAIEIHIDYALNTLKYPIWGLSPSSTPDGKYGEFGVPSIGTKKGGYTSEIISPYAS           
ILAISYNPEAVIKNLKNMISLYPVYGEYGFYDNIDPMNN           
>TMA31295.1:137-509 DUF3131 domain-containing protein [Deltaproteobacteria bacterium]           
VGDYTNVTSVGLRLVALVAASELELIPRAEAVRRVRELLATLDGLETHRGFFYNYYDTTSRERTSNFLSFVDSSWLTAGL           
MVVRSTFPELAEPCSRIIAAQDYRFFYDPARRRMSHGYYVHLASQSRYHYGTLYAESRLGSLIAIGKGDVPEEHWFAMAR           
TFASSCRWQTQTPHGRIHKEVRGHAFSGGYYEWKGTKYVPSWGGSMFEALMPALVVDEARWAPRSLGANAAAHVDVQRRF           
AVEELGYPVWGLSPSMTPGRDVYGEFGVRPLGVLGYGAGAVTPHAAALALAVTPGAAADLRELARRYDAYGDFGFYDAVD           
PRSGEVARAYLALDQTMTFIAAANYLKDHCIQRRFAADPIAAKALPLLSDERF           
>WP_221066526.1:81-499 DUF3131 domain-containing protein [Methylomagnum ishizawai]           
DTRTFLLKIAADTWRGLDAFTDLAHGLPLDRVEFENGGIAPETTRIGDYTSVTNIGFHFLAVASAHELKLIDREQALTRL           
KATLASLERMESHRGFFFNYYNTTTLERTSDFISFVDSSWLTAGLMVARQAFPELAERCSRLIGPGDYGFFYDEKYRLMS           
HGYHVPLRTRSDYHYGVFYAESRLGSLIAIAQGAVPEAHWFAMSRTFPPEIHWQTRPPLGRTEYNVNGFRWTGGHYHWRG           
QDYVPSWGGSLFEALMPRLVLDESQYAPASLGRNGDIHTAIHRQYAQEELGFPVWGMSPSSNPANGRYEEYGVKPLGIAG           
YKSGVVTPHAAALALLAEPEAAAANLRKLAALYPIYGDFGFYDAVDPQGGAVAYHYLCLNQAMILVALADTLADHAIQKL           
FAADAGVKKVLPLLGIERF           
>MBX6311555.1:86-496 DUF3131 domain-containing protein [Isosphaeraceae bacterium]           
TMPTDIAAYLWSTLAAEALQIIEPAEAYRRLDRTLATLAGMERTHGFFFDNLDPRTGATLRTAPESGRPIHPLLSAVDNG           
WLATALIMIRNTRPALRERAEALLKPMDFGFFYAPYDPAAPGAHPGLLHGSYQVEDQTFGPLHQVVNIEPRIVSYIGIAR           
GQLPPEHYYRVFRTLPPDRPQQQQIPEGEWRTYRGVSVFEGHYTYRGMRIVPSWGGSMFEALMVPLFVPEARWAPRSWGI           
NHPLYVRAQIEHGLDVRLYGFWGFSPASKPEGGYRPYGVDALGTDPEGYHSHNPGPKDGAEPPTGPLPNGVVTPHASFLA           
LPFAPREAMANLRALEGRFPTLYTRYGFRDSVNLSTGRVSDCVLALDQGMIMAAIANALADNVMQHAFSDGLIEEAIRPL           
IAPEEFTAGPP           
>WP_097009761.1:55-473 DUF3131 domain-containing protein [Natronoarchaeum philippinense]           
LDRIGQDTWAFFDEFSHDDTGFAPDRVDATAAGYTRRSVTSPANVGLQLLATVAASELEVISKSSARERAHEIIVMLREL           
DRWNGLFYRWYDIGNGAVAEDHGGWWEISTIDNGWLVAGLVAAGGAFPELRPMADEILAGQSFDRFYDPDVSNPFEGGEP           
FGQLYGGFDARSGDDLGFHYGVFNAETRIASYVGIGNGDVPRSHWWDTFRTFPPEWDQQGDPEGEFRAYDDNRVWEGHYE           
HEGIRYVPSWGGSMFESLMPSLVLPERSRGQHALGANNRRQVQLQINHAEEQGYDAWGFSPCGLPDGYAEFGVARAGIEG           
YERDDVATPHATLLGLEYASESEIAGALDAYVDRGLDTEYGFYDSMSLVSDWTTNAYLALDQGISLVAIANYLRDGAVRD           
AFVNHPVGSGPTGLLEAER           
>OGW84100.1:331-703 hypothetical protein A2Z83_05340 [Omnitrophica bacterium GWA2_52_8]           
HIRTGKQALVADYTSITNIAMDFLATVSAAELGFIDHDQAVKRVKETLKTLHGLKRWKGFFYNYYNTTDGSVGKRFVSSV           
DSGWLAIALVVVRQALPELSREAGNILEAFDFSEFLDPENNQIMIGYDEEQGKFTEHHYGLLITEARATSYCAIGKGDLS           
ESHWWFIYRTLPHAWKWQRQEPAGRNKTYDGIEIFQGYYEAGGKKFVPSWGGSLFEFLMPTIVIDEKRLAPEGLGLNNRI           
ATELHRDYAREKGYHVWGVSPAATDSGKEWRYGEFGVPYMGSKGYKDEGVMTPHVSFLALDTLPEDAVQNIRAFFDYPMY           
GEYGLYDSVQAEHSRVNPQYLALDQGMIITAAANYLKNDVIKGYFHKDPVGKK           
>WP_068418378.1:12-488 DUF3131 domain-containing protein [Planctomyces sp. SH-PL62]           
ILLACILFGTIVPGSTWGQEQSSSLTEEDRIRLRRYAADTWRSMDKLAFPSGLPADRVHREGAGWGEPVLETTPTNIASY           
IWSVLGAERLEIITHEEARSRLTRTIQTLEAMDRPHGFFVNDIDPRDGKRLTASPVDSSPRRPLISTVDNAWLALALTLV           
VNTQPELAPAADRLLRAMDFGFFYDFYDADDPIRQPGLLRVGYWVDEKAFYGHYGMLNTEARIASYLAIARGQLPPEHYY           
RMYRTLPTEVAPQTQTPTGRARDYHGVAVFEGAYDYLGMRVVPSWGGSMFEALMVTLFLPEEEWAPKSWGVNHPLYVRGQ           
IEHGLREMKYGYWGFSPSFRPSGGYEVYGVKELGTNPNGYLSYDVAWGLPPHLATLTSEVVHGVVTPHASFLALPYAPRE           
VMDNLRALEERFPIYGSLGFQDSVDVRSGLVSGCVLSLDQGMIMAALTNALADDHLRKAFSSGSVERLVRPLIAVEE           
>HCM41960.1:261-676 hypothetical protein [Candidatus Omnitrophica bacterium]           
KEDKALMREIAKDTWKYFEAAQNKQNGMIVDHVRLGDAPLASNYTSPTNIAMDLMGLVAAEKMRLISSEEAVRRTREKLK           
VVENLRRWKNLYYNFYETTKLSVTRGFISSVDNGWLGVALVVVRQAFDQELYREATKILNRMDFSEFLDYDNNQLSLGFD           
SEKNELIQTHYGMLVSEARATSLLGIGKGDLTEDHWWSLYRTPPTSWSWQSQKPKGKQIDNGHVYYFQGYYQYGSMKIVP           
SWGGSLFEFLMPTLILDEKEKAQESFGTNNYRAVQAHKDYALIKQGYPVWGLSPAATTNGRTWKYGEYGVKDVGVKGYPD           
QAVVTPHVSFLALNAAPQDAIANVRKMLEFKMYGEYGFYDSIQVKTNKMNTQYLALDQGMSFLALANYLEGDILQKLFHQ           
DPIGKAALELWKKERF           
>OGW72240.1:221-644 hypothetical protein A2Y02_01915 [Omnitrophica bacterium GWA2_52_12]           
AKQAAQVILSLRNRAFLKAIARDTWKYFVNAREKNSHLVVDHIRLGAAPLAADYTSPTNIAMDVLATISAQELGLITRSE           
ALKQVTEVMATLKQLRRYKGFFYNFYDARKLQVSRPYISTVDSGWLAIALVIVRQAYAQELGEDATALLNGFTFAELLDP           
ENNQLVVGMDVPERNFGLYHYGMLVSEARATSFYAIGKGDLPKDHWWFLYRTLPDSWKWQTQPPQGTQKERDGTTYLQGH           
YSRAGQKFVPSWGGSLFEVLMPTLVINEKKLAPKGLGLNNKIFTELQRDYALKEKKYPVWGLSPASTTSGRGWNYQEFGA           
KPLGAKGYPDLGVVTPHVSFLALEVLPKDAIKNLRTFLKHYPIYGEYGFYDSVNVKNGRVNTQYLALDQGMSLAAICNYL           
RKGILQDYFQRDPVFKAAASVLDE           
>MBI4358350.1:4-411 hypothetical protein [Candidatus Omnitrophica bacterium]           
VVLIVIAVGGFQMQGIAQEPLGQDELRYLKKIEEATFSGFEKLLDPATGLPVDIASVAAGDVSILPNNADYNKTSPTNIG           
LGFLYLILARDRGYLSQENAYQHALHMMDTLERLETYEGFLYNWYYLSNQDKKIPEVTLNRFISSLDSGNLDISLMAAGG           
AFQRTELSSRIDRFIANHDYYFFFNKNPNQRSSEMINVGYDEAQKIYHGADYSIFNTEARMTALVAILKNNVPESAWKKQ           
ARLLRFYTTIKNEKIPVVAAWGGSLYETLFADEIVGGYKIAPDAFQKNALQMIRIHQDKGRRISRTGIWGFSNGEVPGKN           
RYEMAGISEIAYNRFPGEFVTAYSSFLALRYAPQAVINNLKRMEILNPKVFNSNYGFTDSIDPKSAVINKNILSLDKGME           
VLSIGNFM           
>MBI4550014.1:253-651 DUF3131 domain-containing protein [Candidatus Omnitrophica bacterium]           
ISRDTWAYFENMIDRRHRLPLDRVKLSWRMEIGDYTSPTDIGLYYVACIAAAEMRYISKPEAAKRISRSLDTVRKLPKWK           
GFLYNYYSTTNLHPTSFFVSSVDNGWFAACLMVAKAYFPETLGPRVDGILKEMDFGELYDFGIGKFNLGYDDAAKKYTSS           
HYGLLVSEARIASVVAIAKGDVEPEHWYLLQRTPPRSERWQNQLPQGRVKTMRDINFFGGYYRYGKKKIVPSWGGSLFEF           
LMPTLLIDEFRLAPEGLGLNGRKAAEIHRDYALLKKRYPVWGISPCMVDRGARGNFLELGIREIAVKGYADKAIVSPHAS           
FLALELITESVLTNIRRLLTFYDIYGPYGFYDAVYLRGPKVTRQYLALDQAMIFIAVTNYLKNGMIRQLFHRLPESGKI           
>MBI3314132.1:230-620 DUF3131 domain-containing protein [Candidatus Omnitrophica bacterium]           
IAKDTWRYFENSVERNTFLISDHVLTGKSPLIASYTSATNIAMDMLATVSARDLGFIDHSQAVQRLQKIFKTLSKMRRYK           
YFFYNFYDVTSVEPTREFISSVDSGWLAIAMVIARQAFPEELGAEASKFLDEFDFEEFYDHGTNQLSLGTDTQTGRLNEN           
HYGLLATEARATSLLAIGKGDIAREHWWYLFRTPPVSWTWQNQKPRGREVEQEGTRYFQGYYIQGNKKFIPSWGGSLFEF           
LMPTLVLKEREMAPRGLGLNNKIATELHRDYALKVRQYPVWGISPSGVVNGKGWRYREFGVKSLAAKGYSDAGVITPHVS           
FLALDSLPQEAIANIRKLLDYEIYGEYGFYDTLDLKAGKVNTLYLALDQGMILAAICNYLKEGSLKERFHR           
>OGW80573.1:24-443 hypothetical protein A3B72_10070 [Omnitrophica bacterium RIFCSPHIGHO2_02_FULL_45_28]           
TKDEKEFLGKIAADTWKYFENVVDKKTALPEDHIRTGRTLAIGNYTGPTNIALYWLSCVGAYDLSLISEKVAIEKIKTSL           
DTLAGMEHPEYGFYYNFYETHTLRATKRYLSTIDNAWLAAALVVLRQAFPQEFSARANEIFSRMNFSKFYDEANGQLRIG           
FDEDLGELSPYHYGLLASEARLASYIGIGKGDLKQEHWARIYRTLPKEWNWQKQVPQGSPKVLLNVPIFQGFYTYRDKKF           
VPSWGGSLFEYLAPTLVVDEQTYGRENLGRNNEIVTDLHILYAIRDKKYPVWGIAPCAIQYGRNWQYKEYGIPELAAKGY           
PDEGVVAPYASFLALATRPKNAVENFRNLLAEYDEIYGEFGFYDSVVVASGKVDQQYLLIDQAMNFIAMVNYLKQGSITK           
RFHSDPVGKKAEVLLKEEKF           
>MBN1689330.1:316-686 DUF3131 domain-containing protein [Candidatus Omnitrophica bacterium]           
TSPTNIAMDLLAVLTAREMGFISKDGARKTTRNILETLKQLKRYKGFFYNFYHTRNLLVTRSYVSTVDNGWLATALVVVR           
QAYGEEIHEIATSILDSISFDKLLDSENKQLVIGLEVPEKDFGKYHYGMLISEARATSLYAIGKGDIPRDHWWFLFRTPP           
QSWTWQNQKPKGEVVSYDEADVFEGYYEYNGKKFVPSWGGSLFEFLMPTLVLKTRELAPKSFGLNNRIVAEIHRDYALIE           
KKYPVWGISPAATSDGRRWRYEEYGIKGLAVKGYPDKGILTPHVSFLALDVLPEDAIINIQNFLKFPIYGEYGFYDSLDA           
KRNQVNPQYLALDQGMILAALCNYLRGGVIQEYFHQDPVGKAAEDLLMKER           
>PSR37651.1:20-462 hypothetical protein C7B44_02720 [Sulfobacillus thermosulfidooxidans]           
LTAQQRHSLKGIAKRTWKFFSIDVNPQTDLPMDNVGFQGAPAQGAYTSPTDIAMYLWSITAAAQMHIIPAHQGYALASRE           
LQAIQKLQKWNGFLLSWYDTNTGAAINGPGQGPITSTTGQFISTVDNGWYASSLIVVRNAFPGLAPQASKLLKAMNFGIF           
YDNGDQATNITAGQMYGGYYAGEGPASFEYGNLNTDPRIAAYVGMGTGTLPGDVWWRTWRTLPADFTWQTQVPNGPTVTY           
TDPYSGKSFSVVEGHYTYDGITYVPSWGGSEFEALMAPLVVPESTWGQKSFGLNDINYAQASIDYATQALKYPVWGLSPA           
SVPGTTGNYAAYGAYPMGSGGTGNAYANTAVTPYASFLALPFVPQEAFQNIQKLQSLYNVYGRYGFYDAVNPVTGTVAPR           
YLVLDQGMIMAGIDDALMQGGLQRYFAEDPVGQHDKAYLEMER           
>MBI3312767.1:284-660 DUF3131 domain-containing protein [Candidatus Omnitrophica bacterium]           
DASLAADYTSPTNIAMDFLATVAAYDLEFISRREAISRIQAVFETMKKLKRWNGFFYNFYETKKLSVTRNYVSTVDSGWL           
AISLVVVRQAFGPELGKQASDFLDSFNFSHFLDPENNQLSVGYDGDRNNILSYHYGLLATEARATSFYAIGKGDVPREHW           
WFLFRTPPEAWRWQTQTPQGQDTEQDGVSYFQGIYQYRGKKFVPSWGGSLFEFLMPTLVMRERELANRGLGLNNRVATQI           
QRDYALKEKKYPVWGISPASVTNGRQWRYSEFGVKALGSKGYPDRGVITPHVSFLALDSLPHDAAANILRLLDFNMYGEY           
GFYDSLNVINQKVNYQYLALDQGMTLVAICNYLKNGSIQKRFHQDLVGKKAEDLLVK           
>MBI5504127.1:299-666 hypothetical protein [Deltaproteobacteria bacterium]           
TPMSIKVGDYTSITNIGLQLAAIAAASRLGFILDDVAQLHATRLLDTLSTLEKHNGYFFNYYDTTSLEPTSSFISFVDTS           
WLVTGLLITRQAFPDLATTVGELLEPIDFAYFYNARDNLMAHGYYVNLEALSVYQYGAFYTEARLGSLIAIGKGDAPIEH           
WYAMRRAFRPTCSEEQRCPDLHELAYTARNGRRMHVHYFNWGNHRYVPSWGGSMFEALMPRLVLDEAHWAPRSLGPNGEA           
HAVVQELYAREILDYPVWGMSPAIDPDSGRYGEFGVPVLGSHGYSPKIVAPYAAALALAVAPDDATANLMEIARRYDIYG           
EFGFYDAVNPVSGKVSYSYLALDQAMLFLSLANHLTGGYLQDLFEADP           
>WP_043202213.1:86-480 DUF3131 domain-containing protein [Streptomyces violaceoruber]           
TSPTNIGVNLWCIISAYDLGFISRAEEMKRLGDALGAIEKLRKWNGFLLSWYDTTTGDPITGPGGTSLAGQPLTGQFVST           
VDNGWYAASLVQLRQAAPQFAHRATTLLDAMDFGVFYNDGDQSTNVNAGQMYGGYLIDQGPASFTYGMLNTETRISAYMG           
IGTGTMPSDVWWRTWRTMPAQFGQRQAPQGSTQTIADPLTGKKFEVVQGHYSYDGIDYVPSWGGSVFEGLMPNLLVPEVA           
QAPKAFGANNAAYLKATIAYDTKALGYKVWGLSPSSTPDDTGNYSAYGSHQLGTSSSDTDYREDAVTPHATFLGLDVLPQ           
AAYRNIEQLLTSYPQVYGPYGFYDALDPVTGTVGHRYLALDHGMILAALNNALNTTGGLGPLQRRFMDDAVGKVV           
>WP_201392118.1:47-472 DUF3131 domain-containing protein [Ktedonobacter sp. SOSP1-85]           
LYAIAAQTWRFFDADLDPNTHLPLDNIGFNGAPARGAYTSPTNIGVYFWSVVAGEDLGFISHKQALQRANATLSEVEKLS           
KWQGFLFSWYDTGTGHRISGPGGSDQEGQPVQGAFISTVDNGWYATGLILVRQAFPELAQRATALFDAMDFGIFYDNGDQ           
STNITAGQMYGGYNADQGPATFHYGMLNAETRIAAYIGIGTHKMPGDVWWRTWRTLPADFAWQGQPPQGSNVTYTDPQSG           
KPFTVFEGHYSSNNINFVPSWGGSMFEGLMNNLIVPETTWGKHSFGLNDQYYAQAQIAYAKQTLHYPVWGLSPASTPDDT           
GNYLAYGAHALASNSNCCPYDETAVTPHASFLALTVAPQDAFKNLEELLVRYPSLYGPYGFYDAVNPTTGTVGHRYLVLD           
ETMIIAALDNALRGEKMQQHFMQDPV           
>MBI3784542.1:140-530 DUF3131 domain-containing protein [Deltaproteobacteria bacterium]           
LDHVRFGVTGVAVSESNIGDYTSASNVGLYLAALAAASEIGVVPRTAAVERIKALFHTLDQLETDRGFFFNYYDTTSLER           
SSNFISFVDSSWLTAGMIVVRNTFPELAEAASRYIDRTNYSFFYDSDRQLMAHGFYVNSGRRAPFHYGVFYTEARLGSLL           
AIGKGDAPEALWFSMARTYPPACSWQSLMPKNSRVRMVHGFPVRGGYYEWKGVRFVPSWGGSMFEALMPALFVDELKYAP           
DGLGANDKAHVEIQRRYATEERGDRVWGASPCSTPLGDGYSEYGVPFLGSRGYRAGAVTAHAAALALLVDPPAATANLRA           
LAENYDAYGELGLYDGVDPSSGVVAHKYLALDQSMLFLALANYLGDHVVQKRFAADPIVQKALPLLADERF           
>MBU1693803.1:1-388 hypothetical protein [Verrucomicrobia bacterium]           
MVKKYMIALVGLALFGSTMVHAASWPDNLSRNERRRLHSLMQNTWKGLDKMYSDVSGLPFESTLSRGRTTPSTVGLYLAS           
LCVAQRLGYLKEDEAVYRIERILSSLDALPHWNRLYGEVLPTNGQDRDPIPGAGALAGYINLPAGMMVVRTSFPPLARRC           
TDFLNAVPWAEFYDSKSDRLYRQFDVVKKTVRDPVSARPEDELRLAHFLMVASRQVPATTWPDARDLKSGPLRPIRGSLF           
LDPRGTPAGREKALAAWRQIEHALNIGAPVWGWALEANLSAALSPTFAVVHPYVSAQALPFFPREVLRNFDVLEKIGALD           
PIEGDDTKTACRFRNNINWRTGEMAGYYSTEHQARLFLAMANYLERRVLWRTFQADSLARSGLRQLAD           
>WP_131980235.1:74-501 DUF3131 domain-containing protein [Jiangella ureilytica]           
SGMPADKLKHDGTTSVQTSTTNIGAYMWSAVVAEELGIIERAELVDRLSVTLDTLEGLERHEESGQFYNWYDHHTGEVIT           
TWPDDGSTVVPHLSSVDNGWLATGLKVVAEAVPELAEPAGVLYDSMDFGFYYRPEVNRILFHYAPSTGAAPCCYDTLVSE           
SRIATYIGIAKGELPRKTYFGTWRSFPNTCDWSWTEQQSAGEHRTYLRQDVWEGSYQYRGIEVVPGWGGSMFEALMPSLF           
VPEESWGRRSWAVNHPNTVQAHIEHGLEEAQYGYWGFSPSNNTNGGYGVYGVDAIGMDPNGYPSNNDATLVDYGWEDCDK           
PAQPLPAPEDYTNGVVTPHASFLALRYAPEEAMENLANLESDFDIYSQWGFRDAVNVDTGTVDEWFLSLDQGMVMGAIGN           
ALADDVLRDAFVTPRFQSRVKPVIAMEE           
>NII46630.1:73-507 hypothetical protein [Micromonospora sp. CNZ280]           
TSPTNIGGYLWSAVVARELGIIPPAEARERIARTLDTLARLKHHTASGMYYNWYDPRDGSVVTVWPDNGNTVYPFLSSVD           
NGWLAAALNVVKGAVPELRGKADAILRKMNFGFYYNPAASTPFGASGLIAGGFWDAPPPGCSRQRDGVWFTCNHYDITVT           
EPRIATYLGIAMGQIPPKAYYNTMRTLPATCDWSWHEMQPVGFDTTYEDVPVYEGAYRYRGIQFVPSWGGDMFEALMPDL           
FVPEARWAPNSWGRNHPATVAGQIEHGMNDAGYGYWGFSPASDPAGGYLAWGVDAMGMDTDGYPSDMERSKFDAGFGDCR           
PAGPDPDYGDGVVTPHAVFLALPYAKAAGVDNLARLKANYDSYGPGGFYDAIAVGSGTVAKRYLSLDQSMIMGALGNELA           
NDLLRRAFVSPQFERRIRPLIAQETFNVPANQNLP           
>MBA3779636.1:32-486 DUF3131 domain-containing protein [Chloroflexi bacterium]           
QSLGGPELTAAQKLVLREYARDTWASFKAMTFNTTGLTADNMNEAGRRARYTSPTNIATYLWAVLAARDLKFITADEARQ           
RINVTLTSLNQMERGRAGMYYNWYNPQTREKLTVWPVNGDTVYPFLSSVDNGWLTAALMMVSNAVPELAVKADRIANRMN           
YGFYYDQNAGLLRGGYWPEPPPGQGGGTGGPNNETGYTGHHYGSLNTEPRIASYIGIARGQIPATHYFKLWRTFPSNCDW           
SWQEMKPEGVTRTYLGVDVYEGHYTYRGMDIVPSWGGSMFEALMVPLVVPEEVWGARSWRVNHPLYVRAQIVHGMREAQY           
GYWGFSPSNDPAGGYREYGVDAIGLNPDGYSSDHERTTVDYGFEGCRPPGNTSPDWGQGTVTPHASFLALRWRPDSAMGN           
LSRLRQNFNAYNGNYGFYDAINVSTGQKSRYFLALDQGMIMTSIHNALTDDLARR           
>WP_219529818.1:37-497 DUF3131 domain-containing protein [Nonomuraea guangzhouensis]           
TWRSMAAMVDPATGIPSDKVTGDLKTRAKVTSPTNIGTYVWSTLTARDLRLIGSDEATARVGKVLDALERMERNTPTGQY           
YNWYDPATLQLVHTWPDNGDPVRLFASSVDNSWLATALMMVRTAVPRLSARAARLVTSMNFASYYDPVARPDAGTGLIRG           
GFWPEKPEGCSVESDYAGTGTKVWSTCHHYGAPAETRIAQYVGIALGQIPRESYFGPYRTFPDNGCDFGWQEQKPVGAWK           
TYLGVNVWEGTYGYRGMRFVPNWGGSMFEALMPDLVVPEAAWGPRSWGRNHPVFVKAQIEHGLREAKYGYWGFSPSNDPH           
GGYREYGVDPLGMDTPGYTSDEERTSTDPGYEGCRPAQPEPTAYGDGVVTPHASFLALPYARAQAMDNLAKIRKNFDAYG           
PGGFYDSVAVRSGAVSKWYLALDQGMAMAALGNVLTGGNLHRYFGGAGVEAKLRPVMQIEE           
>MBV8128892.1:25-490 DUF3131 domain-containing protein [Planctomycetaceae bacterium]           
STLLASWTGRASALTEDERATLLRYANDTWRSFERLTLPSGLPADGLSRDGEGWSNPLSHTSPTNIAAYLWSTLAAERLH           
LIGSSEARSRLDRTLATLAGMDRTHGLFFNMLDPRTGAILKVSPFDSSPVEPLLSAVDNAWLAVALTMVANSELSLRERA           
GRLLEPIDFRFFYDPYDAADPVRHPGQLYVGYQTDDHTFYGHYGMLNTEARIASYLGIARGQLPPEHYYRMFRTLPENLG           
PQQQSPRGTTRDYYGVKVFEGSYEYRGARIVPSWGGSMFEALMVTLFVPEDVWAPRSWGINHPLYVRAQIAHGLEEVGYG           
YWGFSPAASPRGGYEVYGVKALGTYTLGYFSYEIGPSVPPLLMPHSTRSTHGVVTPHASFLALRYAPHEAIANLRALSSG           
LPIYGPLGFHDSVDVSAGVTSGRILALDQGMIMAAIANELVDDAMQHAFSDGLVEQIVRPLIAVEQ           
>TQL59114.1:52-428 hypothetical protein FB474_0461 [Oryzihumus leptocrescens]           
TSPTNIGGYLWSTVAARELGIVGADECRDRLRRAVDSLTTVRRHEPSGMFYNWYAITTGEVMRAFPGGDVIHPFLSSVDN           
GWLAAGLLVAANAERAVADTAGALARSMDFGSFHDPEAQAHGIPGGLLRGGFWDERPGDARHVVGNHHGRGPDVFYTPHW           
YGPLMSEPRIASYVGIVHGQVPPEHYAAMHRRTREHRGVRVVATWGGSMFEELMPDLLVPEDVWAPGSFGANHRLTVRTQ           
REFGMDETGYGAWGFSPASLPGGGYSEWGVEPIGLTFGGYPSDMERTLAEAGTWGDGVVTPHASFLALRYEPEAVVANLR           
HLEEDLGAYGPGGFLDAVAVHSGRLADCYLSLDQSMVMAALGNALGDDVVRRGFATA           
>TDC92703.1:33-500 DUF3131 domain-containing protein [Nonomuraea deserti]           
TWRSMAAMVDPATGVPADKVTGDLSTRAEVTSPTNVGTYLWSTLAARDLRLISGRDATARVGRVMAALARMERHGPTGQF           
YNWYDPATLQLVRTWPETGDPVRLFASSVDNGWLAAALMMVRNAVPAHARAADRLVTSMNFASYYDPAARPDAGTGLLRG           
GFWPEPPDGCHVESDYAGTGTTVYSTCHHYGAPAETRIGQYVGIALGQLPRESYFGPYRTFPDNACDFGWQEQKPAGSWK           
RYLGVNVWEGTYGYRGMRYVPNWGGSMFEALMPDLVVPEATWAPRSWGRNHPVFVRAQIEHGLNEAKYGYWGFSPSNDPH           
GGYREYGVDALGMDEPGYTSDRERTTTDPGYEGCRPAQPEPAAFGDGVVTPHAAFLALPYARAAAMANLAKLRRDFDAYG           
PGGFYDAIAVRSGAVSRWYLALDQGMVMAALSNVLAGGNLHRYFAGSGVEAKLRPVMRLEEWDVVPPK           
>BCW07653.1:75-537 hypothetical protein NtRootA1_37910 [Arthrobacter sp. NtRootA1]           
TWQSLVAMTDPRTGLPADYIGDSITNPERSGFTSPTNIGGYMWSTVVARELRLISARECRDRLTQTLTTLMHLKHHQPSG           
MLYNWYNEATGDVITIWPENGNVVQPFLSSVDNGWFAAALMVVRNAEPKVAALANSILQRMNFGIFYNKDARPGVAAGLL           
RGGFYDVKPTVETVQGNYLGNGPDVFYTLNHYDVTNSEPRIATYIGIALGQIPPAHYFATMRVFPDSCDWSWQEQQPVGE           
HRSYQGIDVFEGAYTYRGMRIVPSWGGDMFESLMPDLFVPESSWAPKAWGINHPLTVRAQREFGLDDAKYGYWGFSPASH           
PNGGYSEWGVDALGMSSDGYPSDAERTSVDTGFGECRPAANPTPTWGDGVVTPHASFLAMEYEPQEAYQNLVRIEKGLVA           
YGQGGFFDAVAVKSGTIARRYLSLDQAMVLGALGNVFGDNVIRRNFVKGEVQKVIQPLIAVEE           
      
>WP_082543749.1:87-559 DUF3131 domain-containing protein [Sanguibacter sp. Leaf3]           
LERYAADTYDSLAAMTDPATGLPADNIGGTLDPATRSAYTSPTNIGGYLWSTVMARDLGIVTADEAYDLMSTTLATVDGL           
DRHEPSGMFYNWYDPATGDRVRSWPGDGAVVEQFLSSVDNGWLAAALRVVAEAEPRLADEATAIYDDMNFGVYYNADALP           
DRGLGLLRGGFWDEKQTEGSVPGDYLGTGQDVYYTGHHYDTAVSETRIATYLGIAEGDVPPETYYATWRTFPSTCDWAWQ           
ESRPSGVTRTYLGVDVFEGAYSYRGMSIVPGWGGSMFEALMPDMLVPESEWGPTSWGVNHPLVVEAQKQHGLDEAGYGYW           
GFSPASNPFGGYAEYGVDQLGMRDDGYLSDGVTNVDVDSFGCAEGTNPDPEYQDGVVTPHASFLGLSYDPEGVLANLDGL           
ESDFDSYGPGGFYDAIAVRSGTVAQTYLSLDQSMIMAAIGNYLTDGSLQDYFVDDQLEASLRPLMEAEVFSAS           
>SKC69540.1:41-515 Putative glucoamylase [Okibacterium fritillariae]           
LEATARDTWSSLVAMTDERTGLTADGIAGDLEPGSRSGYTSTTNVGGYLWSTVAARDLGIITPVEASQRLAATLGTLETM           
PRHAASGMFWNWYRPVDGQPVIDTNSDGSTKPPFASSVDNAWLAAALRVVVGAETPLAARATALYDSMDFSVFYDPRAAS           
ARGTGLNRNGFWPTSPAECSIPGNFQSGHTETLFYNCSAYDTTVSETRMTTYLGIDKGEVPASSFYGTLRTMSPGCDADW           
QEHKPHGVSRTYDGITVFEGTYRYRGMSIVPGWGGSMFEALMPDLFVPEASWGPRSWGLNHPLTVRAQKEHGIDEAGYGF           
WGFSPASDPFGGYAEYGVDELGIKDDGYHSDRERTNVDRDHADCNTGTNPAPTFGDGVVTPHASFLALGYDRAGVLDNLG           
RLRSQFESYGPGGFYDAVAVRSGTVAKRYLSLDQSMIMGAILNAERGDALKGYFVDERFENAIRPLMQAQIFGSS           
>WP_179388546.1:68-538 DUF3131 domain-containing protein [Psychromicrobium silvestre]           
QWARDTWTSLVAMTDEHTGLPADNISQGLSAAERSGYTSPTNIGGYLWSTVVARELGIITAAESRQRLKQTLGTLGRMEK           
HEPSGMYYNWYDEATATKLTGWPGSGDPVQPFLSSVDNGWLAAALMVVRTADPSVSAQANRLLNKMNFASFYNPDARPEQ           
HTGLIRGGFWVDKPSGVSVEGDYLGTGTPVYYTANHYDTTVSETRIVSYIGISRGQIPAESYFATWRTFPDGADWSWQEQ           
KPVGQSRRYRGIDVYEGAYNYRGFRVVPGWGGSMFEALMPDMFVPEAEWAPKSWGVNHPLTVRAHREHGLEEAKYGYWGF           
SPASNPTGGYSEWGVDAVGLNSEGYFSDLERSNVDLGYPGSREATNPHPAFGDGVVTPHAAFLAMAHEPQEAFENLQKIQ           
TVLKAYGKGGFYDAVAVKSGTIATRYLSLDQAMVMGSLGNVLAGNLIKRSFIRGEVSRIIPTVIGPEVFGA           
>MBK5248302.1:55-527 DUF3131 domain-containing protein [Actinomycetales bacterium]           
VDRWAADTWTSMVAMVDEDSGLPADNIEGNLAPTTRSGYTSPTNIGAYLWSTVAARDIGLISRREARDRLSQTLTTLSTM           
ERHEPSGMFYNWYDETSGEKLTVFPGSGEVINPFVSTVDNGWFAAALMVVRSAEPRLADEAQALLDPMNFAYFHNTQARG           
GDLPGWNRGGFWVEEPPGCSVPGNYGDPAGEPVYYTCHHYDLLNSETRIAVYVGIALGQIPREAYYSLWRTFPDTCDWSW           
AEQQPTGETRSYLGIDVYEGAYAYDDMRIVPTWGGAMFEELMPDLFVPEAQWAPNSWGENHPLAVQAHIEHGLVEAGYGY           
WGFSPASNPFGGYNAYGVDAIGMQSDGYYSDAEGTNYDAGFDGCRPATNPTPDYGDGIVTPHASFLAMAYAPQASVDNLS           
RIETELGAYGPGGFYDSVAVSGTAAQRYLSLDQGMIMGAIGNILGHDALRRYFVRGEVQHVIRPLIRMERFSA           
>WP_149203001.1:58-527 DUF3131 domain-containing protein [Actinotalea sp. HO-Ch2]           
LRGYAADTWASFVAMTDPVTGLPADNIEGDLDPATRSGYTSPTNIGAYLWSTVVARDLGLITRHEARERLTTTLTSVAAL           
ERHEDSGMFYNWYDEATGEKLRAWPGTGDVVYPFLSSVDNAWLATALVLVSNAEPRLRARAEAVRSTMDFGFYYDPTVRQ           
LRGGFWDEPPADPAAVLDNYRDRGPDVWYTGHHYGTLNTEPRMASYLGIAWGQIPPEHYFAMYRTFPDACDWSWPEQRPV           
GEWTEHLGVQVFEGAYRYRDMQIVPTWGGSMFEALMVDLFVPEAQWGPTSWGVNHPLTVRAHIEHGMDEAGYGYWGFSPA           
SDPAGGYREYGVDPIGMEPNGYTSDQERTTVDPGWDDPACARPASEPAAYGDGVVTPHASFLALPYAKDAALDNLARMRT           
ELGAYGPGGFYDSVAVRSGTVAERYLSLDQGMIMAALGNELRHDAVQRYVTRGAVEREIRPLLGIETFSA           
>NYH83084.1:67-539 hypothetical protein [Actinopolymorpha cephalotaxi]           
LLRYARDTWRSFDAMVVPATGLPADYIGGDLAPGSRSGYTSPTNIGGYLWSTVAARDLGVVGAKEADDRVRQTLDTLGRL           
SFHESSGMFYNWYDPATGAVLRKWPEDGNTVHPFLSSVDNGWLAAALMVVRGAMPARAAQAQHLLDRMDFGFFYDPQGRG           
ADFPAGLLRGGFWDEEPPGCSVTGNYRGRGPDVWYTCNHYDILNSEPRIASYVGIAMGQIPAKHYYAPYRTFPASCDWSW           
PEQRPAGFSTSYLGVPVFEGSYEYRGLRFVPTWGGDMFEALMPAMFVPEERWGPRSWGVNHPAYVQGQIEHGLNDAKYGY           
WGFSPASDPRGGYAAWGVDAMGMDPTGYPSDIEGTDVDLGYEGCRPAQPTKPFGDGVVTPHASFLALPYAQHAAVDNLLR           
LEHDFDSYGPGGFYDAVAVRSGTVARRYLALDQAMVLGPIGNALSHDDIRGYFSRGQVERAIRPLLARERFSA           
>WP_157245610.1:25-491 DUF3131 domain-containing protein [Nonomuraea typhae]           
LYRYAKDTWRSMSAMVEPATGLPADKVTGDLRTRAKVTSPTNVATYVWSTLTARDLGLINAGDAAGRVGRVLAALEKMER           
HAPTGQYYNWYDPATLALVRVWPESGDPVRLFASSVDNGWLATALMMLPKAMPQHAAKATRLARSMNFASYYDPAARPDA           
GTGLIRGGFWPEKPEGCSVETDYPGTGTIVYSTCHHYGAPAETRIATYVGIALGQIPREHYFGIYRTFPDAGCDWAWQDQ           
KPAGSWKEYLGVKVWEGTYGYRGMRYVPNWGGSMFEALMPDLVVPEAAWAPRSWGRNHPVFVQGQIQHGLDEAKYGYWGF           
SPANDPHGGYREYGVDPLGMDAPGYTSDRERTQTDPGYEGCRPAQPEPAAFGDGVVTPHASFLALPYAKKQAMANLAKLK           
RDFDAYGPGGFYDSVAVRSGTVSRWYLALDQGMVMAALGNLLARGNMHRYFGTPAVEARLRPVMGLE           
>WP_163820486.1:36-518 DUF3131 domain-containing protein [Phytoactinopolyspora alkaliphila]           
LSDYAADTWHSFVKLVEPRTGLPADNIGGDLHPRSRSAYTSPTNIGMYLWATLAARDIGLVTEKEARERIGRTLDSVERL           
ERHEASGQFYNWYHPTTRELLTTWPEPPGHPVYPFLSSVDNGWLAAALIMVSNAVPEHRDQAWQLATSMDFSCYYDPDAK           
GPDAGAGLLRGGFWVEGGAPPDSDGYPRGDYCGMAEDVVYTGHHYGAFNTEPRVASYIGIALDQIPAEHYFAGWRTFPDT           
CDWNWQGAQPVGEWRTYLGIDVFEGTYRYSDKLVVPTWGGSMFEAMMVPLVVPEIEWGPDSWAVTHPLYVEAQIEFGLEE           
AGYGYWGFSPASDPAGGYREYGVDALGLDPDGYAADAEGLTLVDTGWDDPDCPREPAPIDEYGEGVVTPHAAFLALEVAP           
DATLANLANLADDFPDLYGRGGFKDAVNVATGQIADRYLALDQGMVIAAVANHMLDGGLRDYLSESLEPSLRPLMEMEQF           
GAT           
>MBA3586742.1:37-521 DUF3131 domain-containing protein [Chloroflexi bacterium]           
LDRWATDTWTSFVAMTNPETGMPSDNIGGNLDPTTKSRYTSPTNIAMYIWSTLAARDLQIITPKEARERIAVTLASLDAM           
ERHEASGQYWNWYDPDTLEKLTVWPVDGNRVYPFASSVDNGWLASALLMVANGGVPQLRAQAGALLDSMNFGCYYDEGAN           
QIRGGFWLPEDAPGGGVIGDYCGMGEEVLYTGHHYGAFNTEPRIASYIGIAMGDIPAKHYFGGFRTFPDTCDWSWPETKP           
IGEWVTYTVEGTDIPVFEGAYQYRDKLVVPTWGGSSFEAFMVPLVVPEEEWGAASWGVTHPLYAETMVEYGLDEAQYGYW           
GFSPSSDPMVTGGYREYGIDYVGMEPNGYTSDVEKLTLANEGWDDPACPRAATEITDYGQGVVTPHAAAIALDFAPDAAF           
ANLVALEADFVSQDPAFDLYGPGGFKDAVNVETGQVADRYLSLDQGMLLAAVANELRNDRLQHYFSHGAVERALRPLMAM           
EEFGA           
>WP_208020559.1:145-621 DUF3131 domain-containing protein [Labedella phragmitis]           
LRRYANDTWTSMSAMVDEGTGLVADHIGPDLNDPSTYTSPTNLAGYLWSTVVVRDLGVIPADEARSRIDAALSGISSLER           
HDASGMFYNWYSPRSGEKLTSWPGGDEPIEPFVSSVDNGWLAAALRIVAVAEPALGAKAERLSDSMDFGWFLDSSAMGGA           
GLNRVGFWPDRPSHECSERADGTDRATGVFVTCSTYGTAVSEARIATYMGIANGQLPTSSYFAPSRTGAANGSGTGWMRA           
PSGDRRQYEGVSVVESTYDYSGMRIVPSWGGSMFEALMPDLLVPEAEWGPDSWGVNHPATVAAQKHHGLHETTTGYWGFS           
PSADPEGGYGQYGISALSIESTAVSSDDRNREGVTNAVDLPASSHSRPHTDELDGPSDSVVTPHASFLALPYDARGALDN           
LGRLDADLGMYGAGGFYDAVEVESRRVAPTYLSLDQSMVLAAVGNALTGDALKTYLTEGSFEERIRPLVAQPVFGST           
>PSL38594.1:155-618 hypothetical protein CLV49_2219 [Labedella gwakjiensis]           
LRLYFEDTWSSMDAMLVAETGLVADHIGTDLRTPAPYTSPTNIGGYLWSVVAARDLGVITADDATARFRATLSTLSTLER           
HGPSGMFYNWYSPQTGAKLTVWPDDDETITPFLSSVDSGWLAAALRIVAAADPAVAHDAIALSTSMDFSWFLDEDAAGGA           
GLTRVGFWEQRPGDECSEIDGEVFSTCSSYNTIATEARIVAYVGIANGQIPETTYVAPSRTGPVAVSGAGWMKASSGTTR           
DYDGVSVLESTYTYDGMSVVPSWGGSMFEELMPDLFVPEEEWGSRSWALNHAALVSAQKSQAVGGAGEGYWGFSPAADPA           
GGYGEFGVDGLSIRSTLAAAGLTGSAAGSTDPRRPGTPERGGSSTTSDRVVTPHASFLALPYDARGALDNLERLANDFDM           
YGAGGFADAVDVDSGRVAQTYLSLDQSMIIAAIGNALGDDLLKGYFVDDAFEEQVRPLVEQQVF           
>WP_154766671.1:10-472 cellobiose phosphorylase [Nakamurella sp. YIM 132087]           
LRRWAADTWRSLVAMTDGRTALVADNIDADLRPETCGRYTSPTNIGGLLWSAICAERLGIIGAAERSGLTGLLLATLDGM           
RRHDPSGMFFNWYDPADGSVVVTDPDRGTTIHPFLSSVDNGWLMAGLVAVAAHDPAQAALAHRTLDRMDLTAFHDPAAVP           
GVTGGLLRGGFWTGRPDDHAIETVDGAGDPVFTTAHHYGILNSEPRIATYLGIALGQLPAEHYFALGRPFPAAGTDGDRG           
VPGLVPPVRAEHLGVPVDESARRYRDLQLLPTFGGSMFEELMPDLFVPESAWGPDSWGRNHPLAVRAQREFGLDDTGYGY           
WGFSPASRPGGGYDAWGAEPISAHRGGYPSDLEHTPLAVDGATSWGDGVVTPHAAFLAVGYETDAVVDNLARIETDLHAY           
GPGGFHDAVAVRSGLRAERHLSLDQAMIMGALGNHLADGVLHELLAPLLEPAVRPLLAQEKFA           
>WP_142180421.1:7-425 DUF3131 domain-containing protein [Terrabacter lapilli]           
LLRWATDTWRSFVAMTDPDTGLPTDSLAASLDPVTRSGYTSPTNIGGLLWCTVAARDLDLLDTQEAHDRLALLLTTLSGM           
EVHAESGMFFNWYDDRTGALLRRMPDSGDEIHQFLSSVDNGWLATGLRVTAAAEPRLATQAHAVLDRMHFGVFHDADAGP           
EGPGGRLTGGFWVDDPGQPTRRAAFVPGHAEVLHTVHHYDLLDSEPRIASYVGIAHGQIPPEHYAALDAPVRHYRGRDLV           
PTFGGSMFEALMPTIFVPEAQWAPQTWGVNEARTVALQREYALEDKAYGYWGFSPSACPGEGYSVFGVPPIAWLPDGYPS           
ERDGEVVVTPHASAMALMVEPDAAADNLARIERDLGAYGPGGFLDAVDTRTGRNAGRHLSLDQSMVLGSLANVLADDCLR           
RWFCTPEVEAALHPVVEAR           
>WP_205258306.1:17-442 cellobiose phosphorylase [Nakamurella flavida]           
LTRWARDTWRSLMAMTDPATGLPSDGIDADLDARSRSGYTSPTNIGGLLWSTALAGRLGFLAPDVCRSRLRRTLATVARL           
HRHAPSGMFVNWYGEADGAALTAMPDGEPIRPFLSSVDNGWLAVALMVVGRADPALAAPCREVLRDMDFGFFHDPAADLL           
RGGCWIDEPDGEAVRGRYRGDGPDVWFTPHHYATLNSESRIGSYVGLALGQLPAGHYAAMQRGSVTHRGTTLVPTFGGSM           
FEALMPELFVDETVWGPTSWGHNHPGTVAAQRDFGLLEAGYGSWGFSPAARPGGGYSEWGVEAISVLDGGYPSDLQRTTA           
AEAAERGWGDGVVTPHALALALAHDRPAALAALADLENRYGAYGPGGFHDAVAVGSGLRAERHLALDQSILLAALGNVLT           
GGQLRTWFADPTTELRLRPLMSAEVF           
>WP_030969453.1:62-510 hypothetical protein [Streptomyces sp. NRRL S-1824]           
LLRWFRDTYHSIEAMTTDLGLATDKIDVSGSGGPVQSRQTSPTNIGCGLWSTVAAAGLGVIGEATMHRRLERTVRTVEKL           
ERHHGFWLNWYDAHDGSVLTEWPGTGDPVRPFLSSVDNAWLITGLRIAADASPALRPRVARILATADWSYYYTPYDPADP           
VAGPGQLRGGFWPDTEEPTGHHYGALNTEPRMASYLGIADGSLPADHYWHLLRTMVPENEQEQHPQGSYVAMDGIRVWQG           
HYTHRGRKIVPSWGGSMFEALMVPLFVPEAEWSPQSWGLTHQRYVRSQIEHGMEEAEYGYWGFSPANIPEGGYQEYGVDA           
IGMQVDGYASNTDRTYTTDGAPLPPASAFTNGVVTPHASFLALPYAPGEAVANLRALDRDFGAYHEGLGFRDSVNVRTGR           
VSDYMLALDQGMIAAALAQAIRPGLLQRPFRTGGFRSKVRPLLAKERFS           
>WP_048699883.1:8-422 DUF3131 domain-containing protein [Tetrasphaera australiensis]           
KRWAGDTWRSLAALVHDESGLPADQIGADLAPATRLAHTSPTNIGGYLWSVAAAYGLGLIDEREGIERCRRALHTLDRLE           
RHEPTGMFFNWYAFDTGALITSWPGTGARVIPFLSSVDNAWLAVGLRVISSAFPKVADEAHPLLAAQDFGAFYDPDARPG           
STAGEISGGFWLTRPRRPHRAGTYCAGSEVIFPPRHHYDLLYSETRIASYVGVVAGQLPRAHFDILDAGTRTYRGRTVVA           
TCGGAMFEALMPDLFVPEGHWAPDTFGRNHSDTVACHREFGLEDKRYGYWGFSSCAHPGGGYSEFGVRPIAWLPRGYPST           
KGGEGIVTPHAAALALPYAAQPAEENLSRIESELGCYGPGGFVDSVGVVSRRTADGYLAVDQACVLAALANLDADGCLQR           
WFVTPDVEASLRPLV           
>MBV8231816.1:39-483 DUF3131 domain-containing protein [Planctomycetaceae bacterium]           
LLHYARDTWASFEAMTYPGGLPADRLLRNAEGRWAPDTHTSTTDVAAYLWSVVAAEDLRIIDRDRAGRRLDRALAAVSRL           
ERAHGFFFNWYDARSGARLDAWPIGGAPMRPFLSTVDNGWLAAALIVVGNARPEFHDRVEALLGPMDFRFFYDPYDPSNP           
TSHPGHLRVGYFADTSTFTGSWYGMLNSEARIASYVGIARGQLPAEHYYRLYRTLPPDRRWQGHEPAGEVRAYEGVPVFE           
GHYTYRGLQVVPSWGGSMFEALMVPLFVPEDRWAPRSWGLNHPLYVRAHLEYGLRDLDCGFWGFSPARGPRHHYGEYGVG           
AIATKPGGYPPGDVEESAAGSGGRVHGVVTPYASFLALGFARSEALANLRSLAGHFAVYGRFGFADSVDVACGRTADAIL           
AVDQGMILAAIANALDGDVMKRHFCRGPVETAIRPLIAPERFTAA           
>WP_204131636.1:6-422 DUF3131 domain-containing protein [Phycicoccus sp. MQZ13P-5]           
LRRWAGETWTSLAAMTDERTGLPADSVRDDLDPSSRSGYTSPTNIGGLLWSTVAARDVGVIDAGECRDRCARTLATVERL           
EHHPDAGTIANWVDEGTGEVLREDPDGGRRIVPFHSSVDNGWLAAGLLVVAAAVPELAAQAGALRGRMDLGAFHDPSAGP           
PGPGGRLRGGFWESDPGEPTVVASYLDGAAPVHHTPHHYDHLDSEPRIASYAGIAGGDIPAEHYAAMSATVLRWRGRDVV           
PTWGGSMFEALMPDLFVPEEEWAPGFWGRSHPATVASHREHAAEQGWTVWGFSPCARPVEGYSVFGVPGIALAPEGYPST           
TEDGDPVATPHAAALALLHEPEEAAACLARFEDIGCHGAGGFVDSVGLRSGRTAGRYLSLDQSMVMAALAHALDASPRRW           
FATPEASAVLEPVVAAR           
>QQS02298.1:12-430 DUF3131 domain-containing protein [Austwickia sp.]           
VRRWAQATWRCLAASVDEGTGLPADGIDDRLDPATRTPYTSPTNVGGYLWSAVAAGALDLTDAADVRDRCARALDTLAAL           
PRHETTGMFYNWYDIATGERTDTWGRRARLLTPFLSSVDNAWLAMALGIVAQAHPELRGAAERLLTPMRFDAYYDPAARP           
DGGLMRGGFWETPQRNRSVPTTDPSGAPIHVTRHHYALLNSETRLVTYVALGLGQLGPQAYAALEAPVAGYAGHRAIASL           
GGSMFEALAVAAFVPEEDWSPALWGVSHAGTVTAHRAYAAEAGWPVWGLSPCACPGRGAAGGYSEFGVPALGILGDGYRT           
TWRGQGVVTPHAAALALPYDPRAALGNLAALEELGCFGPGGFVDAIGVRTRRTSRRHLTVDQSFLLAGLANHLRHGLLRR           
LALQPRFEAALRPVLARRV           
>KKQ66980.1:10-472 hypothetical protein US86_C0002G0097 [Candidatus Daviesbacteria bacterium GW2011_GWA2_38_24]           
YAKRTWESIASMTQPETGWPADKIFWSPEDGQEGCNKNFYTDYQTSPTNIGLNFFNFLAAARLGFVTPDFARAKTLNALT           
TLEKAHKQGQTVQGFYLNWYDSRTGELLKVWPKTGRRTNQFVSTVDNGWLAAGITGVVQAYQDDQEITGLAQAILGRMDF           
GKLYNLYKNTPEQPWCRHPGQLHGGARVNRKQQTMRLSRWHYGAITEARIASYVGIARGDLPGEHYFRLYRTLPPEWKQQ           
QKPEGHIVTYEINDIPVEVFEGHYSYKNGGAPIEFVPPWNGGMFETMMPSMVVPEAQWGAGSWGINLRNFVLAQISHGLA           
SPYGVWGYSPASNPRGYFEGKDGYGAWGVAELGMDPRKAGKKEPPRDEVVAPHASFLALEIAPREALSNLEKLREEYGLF           
GPYGFYDSVCPATRKIAYSHLVLDQSMCLLPMVNYLCDGYVRNLLKAQLEPAIKPLLEKEVFS           
>WP_068428597.1:2-416 DUF3131 domain-containing protein [Piscicoccus intestinalis]           
LHRWARDTWTGLRSLVDPSPLPADAVAADLSPTSLAPHTSPSNIAGYLWSVVCARDLGLIDETECRHRLTALLATLSSLP           
RHEPSGLLLNWYTTCGEPLARWPGTGRRVTPFVSTVDNAWLAAALHTAAAAVPALATEAEAVHAPMRFAALIDPSPPQGT           
GPLLRGGFWTRSPRRETVRAAYGPLTEPVHYTRHHYALLNSETRIAYYVAIIRGDLGTDGLGPLMAPQRTYRGHRVIATC           
GGSMFEALAPELFVPETEWAPHTWGASHAATVAAHQAYARARGFAAWGFSPAACPGSGYREFGVAPIAWLPRGYRSTYRG           
EPVVAAHAAALALLHDPDAATSNLRRLATEFGCYGPGGFIDSVGLTTRTTAARHLTFDTAMTLAALSVALGTGGLRRWFC           
TPRVTSVLRPAVTAS           
>MBO0813504.1:45-514 DUF3131 domain-containing protein [Microlunatus sp.]           
MLKVAKDTWKFFENDLDPVTQLPLDNIGPGDQRGNYTSASNIGVYLWAVTSAYDLKIISRRTAIDRIAATLATVRQLKRA           
YGFLYQWYDTRTAEVIPNPDTDLSCADDQNAAADNCSFLSAVDNGWYASGLVVVRQAFPELAGTASQLIKDMDFSIFYDN           
RAQTACNVNAAIDNQPTGQMYGGYYVGTGPAGYHNGALFSDPRIAMYLGMGLHQMPTDVWWRTWRTLPPKQCDTDPDFSW           
QGGTPHGDWANITDPQSGKQFKVWEGYYTYPGTELRFVPTWNGGMFEALMALQVVPETSWAPRGFGLADRRSVSVQIRYA           
TEQLGYPVWGISPSSTPDDSGGYAAYGVQGLRFPAGDQLAQGPCPGCSPSPESAITPHASFLALTVAPQQAYANITRLKK           
LYPDSYAADGGFYDAVNPTTGAVGHRRLVLDQAMIMASLDNAIDNGRLQRWFAADQVAAVPKSVLKVETL           
>WP_154674029.1:86-549 DUF3131 domain-containing protein [Nakamurella lactea]           
LMSIARDTWKFFEQDLDPQTHLPLDNLGPGAVRGSYTSAANIGVYLWSVVSAADLGIIKRPQERRLISQTLTAVGKMKRS           
SGFLYQWYDTSTGAAIRNPGDVACSTETTPTQDNCYFLSAVDNGWYAAGLIVARQAVPELRAQVDALLAPMDFSIFYDAR           
AQDPNCNVNAAVDNQPTGQMYGGYYVDQGPAGYHNGAIYSDPRIAMYLGMGLRQMPGDVWWRTWRTLPPQQCSTDPDFSW           
QGQWPVGGSWRTVKDPVSGGTFRVWEGHYTYPGTDLSFLPTWGGGMFEALMANEVVPETAWGPSSFGLANRLTVQVQQRY           
ATQLGYPVWGLSPSSTADDTGGYATYGVEGQAFPAGQGLSQCSTCAAETTVTPHASFLALPIDPQGAMANIDTLRALYPQ           
VYSRDGGFFDAVAPGTGAVGHRRLVLDQSMIMAGIDNALNHNALSGYFAKDQVSWAARAVLGAE           
>MBM4265615.1:106-519 DUF3131 domain-containing protein [Deltaproteobacteria bacterium]           
LERVARDTWRGLEAMTDRENGLPIDHVWLDGKSTALADAEIGDYTNVTSIGLRLISLVAARDLGLVTPGAARASASRILD           
TLGVLETHEGYFYNYYDTTTLERTSNFLSFVDLSWLVAGLIVTRGAFPELAPRASALIERLDLGFFYDEAKGRVSHGYFT           
HRRARSRYDYGVLYTEARLGVLLAIGKGDVPAAAWHRLVRVFPAACTEQSLPPQGLHRVRIDGVELLRGWYEWSGFRYVP           
SWGGSMFEALMPTLVLDERALAPASLGDNDRVHAEVQERWATQELLYPVWGLSPSSRPGSRHYGEFGVRILGSRGYGDGV           
VTPHAAALALEFRSESAAATLRAIAERYPIYGEWGFYDAVDPTSGEVAYQYLGLDQSMLFLAVANHLSGGALRARFAEDP           
ILRRVRPLLAAESF           
>MBN1898189.1:239-653 DUF3131 domain-containing protein [Spirochaetes bacterium]           
LKIIARDTWEYFKNIIDKNTGLIMDNITVGRNSVFSKARDYTNITNIGLQIISIVAACDLGFVKEEEAAKMIEKIMATIK           
ALQTWEGLYYNYYTTRDGEISDPFISTVDNGWLASGLVVLRHSFKARFKEEASAILEKMNFKAVFDNELGQLHLGYHTDR           
EELSEYHYGQIHSENRIASIIAMGKKDIPLTHWFKLYRTFPDEWDWQRQQPAGKKKKIMDVEFFGGYYTWAGERIVPSWG           
GSMFEALMPSIILNETLWARDSFGENDRKVVKLQIKYAEQMNYPYWGFSPCAVPDDMYGGYHEFGVPEIAAKGYETEGIV           
TPHAIILALNACDEKEVMDNLKKLIRDHPDIYGQYGLYDSFDMNRKKVTKKYLALDQGMILITLCNYLNDRSIQKRFEAD           
EIFQNVKDVLNKEKF           
>GBD26880.1:94-510 hypothetical protein HRbin30_02222 [bacterium HR30]           
LRQVARDTWKGLRSLRDREHGLPIDHVRWLGVTLSPTEAKIGDYTSSSNLGLFLLAVVAARDLGLETHDSALALVRAALD           
TLGRLEQYRGFFFNYYDTTSLERTSHFLSFVDSSWLTVGLVVVRNALPETTSVVSRFLRRENYGFFYDAARGQMRHGYYV           
EPGVFSPFHYGMLFTEARLGSLLAIGKGDVPRAHWYAMVRTYPPGCQWQRQRPQAASAERRNGFTVYRGYYQWGGVSYIP           
SWGGSMFEALMPLLVLDETRHAPYGWGANAVAHAVVQRRYAREVLSQEVWGESPSMDPHEVEYREFGVPPLGTRGYPSGA           
VTPHASALALSVTPMEAITNLQRLARQYPVYGDFGFFDAVDPRSGVVARGYLNIDQSMILVAIANYLLSGGVRKYFESDP           
WVQAALPLVAEENLFAS           
>GIH18921.1:33-516 hypothetical protein Raf01_70930 [Rugosimonospora africana]           
DTWKFFADDVDPATHLPMDNVSYAGGSATPTSTGQYTGASNIGVYLWSVVSAEDLGLVSRSTARTLISATLTEVSHLDRS           
NGFLYQWYDTTNGKVLLNPGQGDCPRVGNTFDNCSFLSNVDNGWYASGLIVVRQAMPELARQADALLNQMNFGLFYDNRA           
ETHCNVNPAIPGNQPTGQMYGGYYVGSPPDVGDNWTHYYHNGALYSDPRISAYIGMGLHQMPGNVWWRSWRELPPPAPFA           
DCATDPDFSWQGQWPMGGQWDSITDPVSHQQFPVWEGHYTYPNSDLSFIPTYSGGMFEGLMANEVVPETSWGPTSFGLAD           
SRTAQVQIKYATQQLGYPVWGMSPSSTADDSGNYGGFGVEGQQFPYHGAGATTVDPNEALSQCNNCATEDTVTPHASFLA           
LDVAPQQAYANIQKLRTQFPGVYGTNGFYDSVNPTTGSVGHRILVLDQSMIMASLDNALRNRAVQRDFASDPVSWAAQTY           
LGVE           
>WP_161786318.1:82-546 DUF3131 domain-containing protein [Bifidobacterium mongoliense]           
DPTTHLPMDNLGPGNEKGSYTSSANIGVYLWAIVSASDLGIISKAEATSLATNTLTEVKSMDRYHGFLTQWYDTATGKRI           
VNPGQGNCPATITPGEKDNCNFLSAVDNGWYASGLVVVRRALPHVSSLATALLSDMDFSVFYDSRAQTSCNVNSTLADNP           
PTGQQYGGLYVGSDNASDNMYHNGAQYSDPRISMYMGMGLGQMPGDVWWKTWRTLAPQQCDSDPDFTSWEGQIPQGFWTT           
VKDPISGGSFNVFEGNYTYPDSSYTFLPTYGGGQFEALMANEIVPETTWGTKSYGIADRLYAQVQIRYATDKLGYKVWGI           
SPSSTADDTGGYNAFGATGKAWGNDCTATANTSAPLLAQGANICDDTIESTVTPHASFLALDVAPQQAYDNIQTLMKDYP           
GIYSDDGGFYDAVNPTTGSIGHRRLVLDQSMIMAAIDNAVNNDQLKQWFASDATSDAAKKVLAAE           
>MBI4971147.1:248-658 DUF3131 domain-containing protein [Candidatus Omnitrophica bacterium]           
LREIAKDTWKYFDNLVDQRSGLPIDHVKLDDKRFLGDYTSPTNIGLYLIACVGAYHLNLISREKVVARIDKTLDTLGRLK           
QYRNFFFNYYNTTYLEPTSTFISSVDNAWLAASLVIVRSAFSKELSKKTSSLLNRMDFDFFYDPGVGQMSLGYDTAKKEL           
LNFHYSMLATEARIISLIAIGKHDVPREHWFQLYRTPPAQWKWQTQSPKEKDRKLTSFEVRTGFYTYKKRRFVPSWGGSL           
FEFLMPTLVVPEKRWSPEALCLNDKIVSEIHRDYALKERKYPVWGISPCSVSRGKSAIYGEFGIKALGVKGYNDAGVVTP           
HVGFLALDSTPADAVKNIREFLRRYDIYGEYGLYDSVQTRGGVVTRQYLALDQGMTFIALANYLNNGSIQQLFANDEIGK           
EVKDLLREEDF           
>RIL06382.1:143-559 hypothetical protein DCC71_06935 [Proteobacteria bacterium]           
LRRLARDTWNGLAAFVDREHGLPVDHVRLCGGSLEAESVKIGDYTTGTNVGLHLAAIAGAFDLGLVSRDEALARARRVLE           
SLRRLETHAGFFFNYYDTTTLERTSPFVSFVDSAWLTAGLIVLRQAFTELWDECSRLVDSQDYGYFYDPDAALMLHGVTV           
QDGEVQRSRYHYGTLYTEARIGSLIAIAQGHAPEAHWFAMRRTLPPSMHWQRQRPAGRSVKTVRGHRVAGGTYAWGGVRY           
VPSWGGSAFEALMPSLTLDERAHAPRSLGRNGEAHALIQRRFAREALGWEIWGLSPSTQPANIDYGEFGVPDLGMSGYAP           
RIVTPHASALALAVAPEAATANLRRIAERYAAYGEYGLYDAVDPKSGAVAYAYLSLDQSMSFVALVNHLQQGSIQKRFAA           
DPAVAPALELLRDEDFF           
>WP_057645811.1:91-496 DUF3131 domain-containing protein [Stenotrophomonas panacihumi]           
LFDTGRALPSDKLCFEDDGSVSRTDYTFIANIGAYVWSVLGARDLGLISEAAARQKLLPLLDAIATLQDQAAAAGAPGGM           
LAWAAKVDGPRIDGGTISSVDNAWLAAGLALIAESTPALKPRAEALLAKMNFATLLNADKGQFYNNYDLDDRAFSNGTYD           
LLTEARFISYLAIGEGHVPASQYFRVERWPWWRGQDNAAQFRTYEGVRVYEHTVTYGNYRVMPTWGGSMFESFLPAILIP           
ETQWAPEAWGRSHPQMAAAQVRYGLDNYGYWGFSPAMIPATRGYTEYGAPPLGIGGYSALGENEAARGGAVVTPHAVFLP           
IELQPTAALANLRKLRANFPKLHDDRYGFRDSVDVGTGAVSQCMLLLDQAMAFGAMTNYLTDGGLRRYLGGRYAARLRPA           
MSQEVF           
>OQY66099.1:586-999 hypothetical protein B6D46_11525 [Polyangiaceae bacterium UTPRO1]           
LEQLARDTWRGLDAFTDRENGLPVDHVRLEPDGGGAPAGVVGDYTNITNVGMHLIAAVAAQALGLVSAAEVVASIERTLD           
TLDRLETHAGFFFNYYDTTSLERTSNFISFVDSSWLTAGLMIARAALPPLAARTTALLGRMDYRFFYDQKLGLLSHGYFV           
HRRARSRYHYAVLYTEARLGALIAIGKGDVPEATWFRMVRTYPADCLGQNQTPVAAVHKVVRGHGVWGGWYEWQGERYVP           
SWGGSMFEALMPTLVIDEQRAAPASLGANDVTHAVVQRRYALETLGYPVWGLSPAAIPGGGYREFGVRPLGMRGYGAGIV           
TPHASALALTVTPAEATANLRRLAERYEIYGDYGLYDAVDPATGQVARTYLALDQAMTLVAIANHLRPAVIPNLLATDAA           
VRHALAILGDERFF           
>MSR77378.1:265-669 DUF3131 domain-containing protein [Candidatus Omnitrophica bacterium]           
KDTWKFFENASDKKTQLVVDNIKIGEQPLVSGYTSPTNIAMSLLGIVAAMDLGLISPQKALHRTRAIISTIAQMKKHKGF           
LFNFYETKNLMVTRPYISSVDNGWLGIAFVVVRETFRKELWQPVTQMLEQMNFNEFLDTENNQLVIGYDVPQKSFGGNHY           
GMLVSEARATSLLAIGKGDIGKEHWWYLYRTPPAAWRWQNQIPKGSYKNQDAVEYYQGYYEKDGVKFVPSWGGSLFEYLM           
PTLVLDEKILAPKSLGKNDRIVTELHRDYALKEKGYPIWGISPAAVANGKSWKYEEFGIKALSVKGYPDRGVVTPHVSFL           
ALDSLPKDAMANIRKYLDYDIYGEYGYFDTLNLQTGKANTQYLALDQGMILVAICNYLKRGSIQKRFHQDPVGKNIEKVL           
AKESF           
>WP_174434896.1:119-538 hypothetical protein [Burkholderia metallica]           
RYARSTWNSIQLFAAESSIPADKVCFSKSGQTQPVDYTFITNIAAYAWSIIGARDLGFISDSDAYARLDTLVAATEKLQQ           
QSTRAGAPGGMLLWAAKVAEPKIDGELVSSVDNGWLAAGLGMIAQAYPSLERRAQAIIQNMDFRRFLDDSKGQFYHNYDM           
STSKYSAGTYDLLTEARIISYVGIGEHKIPPSQYFRIDRTPSWWLKDNTQQMHVYDGIQVYETTKTYQSYRYMPSWGGSM           
FETFMPAIIFDEAKWGERSWGRSHPQMASAQVAYGLSNFGFWGFSPSQIPSGNGMYGEFGAPPMGYKGDGYSPHGENQQF           
RAGPVVTPHAIFLLMEYRPAAAIDMLNKMKFTFPAMFSEDLGFRDSVDIKNGTVSNCILMLDQAMSFGAAVNFIKNGQLK           
KYLDDRYGATLAAVLSKEEF           
>WP_179747495.1:5-415 DUF3131 domain-containing protein [Natronoarchaeum philippinense]           
VSDAYRFFETFETDAGLIPDNVVLDDGDVVDIDTRTSPSNVAMDMLSTVAAAELDIIENSTARDRLRTTLSTLEGVEKWN           
GLFYRWYDAEDGSLAVHESARHISTVDNGHLTAAFAVVAQAFPDLHDAARSLLEAEDYSGFLADDGTMLGAYYFDRDGDG           
PGFSEWAYDQINSEPRVASYVAIGKGDFPESHWWQPRRTALPDESEYQQRPDGEWRSYDGVEVFEGCYEYAGNRAVPTWG           
GAMFEALMPSLFIKEKELSPGAWAPNNYNHVQAHRAFAAENDWPVWGLSSCGLPDGYGTFGVPQLGEWDGRYEGGPWVTP           
HAVGLAAMYDPEAAAEALDSLVELGVDGPYGLYDSVNAETGEVTEKYYSLDQGMLLSGLANALTDGALREYFHADPVGSR           
PEHLLEREQFS           
>WP_092289376.1:145-521 MULTISPECIES: DUF3131 domain-containing protein [unclassified Cupriavidus]           
LASYISNVVAARDLGLITPEDASQRMARMLPAIAVLQQQAKDKGAPGGLFLGSLNSTTGVPDGDVGVIENAWVATGLAMA           
KQAFPELAAQAGAILAQMRFDTMLDPQKQQFYINYNPATQQNSGSTYDLMSETRLISYAAIALGNVPRSQYFHLDRVPEW           
AERSIDQSKYRTYEGVRVYEASRSFGGQSFIPTWGGSVFETFAVPIMINEQKWGTNSWARSHPNMAKAQIQYGLDQFGYW           
GFSPATIPATGGYTEYGAPPLSVAGGYRPVGQRESTRAGPVVSPYSVLSLIEYEPEAVMDAMRKLITNFPALDHPTYGLM           
DSVDVQTGVVSNCALYLDNSLALGAVANYLTDGKLRGYVDKEWGHILQPLLEIEEFS           
>WP_211767841.1:87-489 DUF3131 domain-containing protein [Kutzneria sp. CA-103260]           
GAPAGTVDLAPATPAQQYTNPSLIGNYLTAIVAAKDLGLDDQAQNRAAAVLAEIQQLAKYNGFLFRWYSTTTGQAIETPQ           
GRPIKNGYVSTVDNAWLAQGMITAAQAFPALSQGFQQLLAAMQWDFLYNAKANVLYNGYQVGQGYSDSTYDNLYSGPRIA           
DYLAIGSGKVPGELWWGLARTPSSDHRQRQTPQGLNRTYTDPQNGKQYTIFEGHYVYDRIKFVPTFGGSMYQGLAPAMVV           
PEQTMAPQSLGMNNRNTALTQGAYGQFGAKTPVWGWSAATSPTGKQRYDNYGATDLAINQGDVPDDVTTPSAAFLALPII           
PELAYANIQNLVQAFPTIYNQYGLLDAVEVRTGKLAPRFMAIGQTAILMAVDNAVDHDQLQGYFAASPTAKALTPYLALE           
RYS           
>WP_196251563.1:88-496 DUF3131 domain-containing protein [Cupriavidus necator]           
LFDRGSAFPADKACIDGNGVLQTTSYTFIANVAAYIWSITAARDLGFVAPDQAQAKIGRLLDAIASAQEQARLRGAPGGM           
LTWAAKLDGAPDGNTVSSVDNAWLAAALALAKQAYPPLAARAGGILAAMRFDSMLDPVSQQFRNTFDLGTATFSAGTYGV           
MSESRLISYVAIGLGQVPRTQYFHLTRVPEWSEPAIDGSLYRTYEGVPVYEGIRKYANYVFVPTGGGSVFEAFSVPVLIP           
EAKWGTGSWARSHPNQAKAQIQYGLANWGGYWGFSPASIPADGGYTEYGAPPMAVATGYSPLGEDVARRAGPVVSPYSAF           
LMIEYEPQAVIDNIKRLVRRFPTLQHPQYGFMDSVDVQAGTVSRCMLLLDQGLSLGALANYLTGGKLRGYIEQEWGYALQ           
PLLGIETFS           
>OED34756.1:66-532 hypothetical protein AB834_06125 [PVC group bacterium (ex Bugula neritina AB1)]           
LRMLAEDTWVYFDKMVDPDTNFVFDNILISSQKTLLADYTSITNIGLHMACIIGAEKIHLVSHKKALRLLNKTLEALGRL           
KRWNGLWFNYYKVTKDEHDKTQTSTYVSSVDNSWLAAGLILVRNTYPSLEKICTTYLEKMDFSSLYDKSMNLFHPGIDTR           
KDHAQNNHYGLLNSEARMISYIACAKGDVPLKHMFSLNRTLPKEWSWPAQRPKGFLASNHATQKTYFQGHYLYQPLAEQT           
SKEYRGYKKFNKFSMIRSLKKDIAKVKDLEKTSPTLLTKKQSIVNEVKTISPDQKVSPIKFVPSWGGSLFEALMPLLFVN           
ESKHFSKSWRINHQRMVNIHIDYSLADKKYPLWGMSPCSIPESQNSYRYTEYGVPTARSAERPYNEDGVVTPHVTFLSML           
VYPEKAVKNIRNYLYLYPEKVYGPCGLYDAVNVKTDQVAPVYLALDQAMTFLALVDVLTQGKIRKIF           
>WP_081983078.1:132-518 DUF3131 domain-containing protein [Streptacidiphilus albus]           
YTNPSLIGSYLSAIVAARDLGLASPAQAEADAAATLAEIRSLPKYQGFLFRWYSTQNGAAISTPQGEQDPAGYVSTVDNG           
WLAQGLLVTEGAFPRLAPGCAALLGAMQWQLLYDRAGNVLYNGYQVGGGYSKSTYLNAYSGPRIAEYAAIGSGKVPGSLW           
WGLDRTPPAGHRQRQTPQGATEDYTDPQSGQSYPVFEGHYTFDRIKFVPTFDGSLYQALAPDLVFPEQTAAPASLGLNDR           
NTALAQGAYAAGTGSPVWGWAPATAPGAKPKYTNYGVPDLASDQGKVKDAAVTPYAAFLALPVVPQQADADIGRLVADYP           
ALYTQYGFLDSVSPGNGEIAGRYLAVSQLTILMAVDDAVDHDQLQSYIAGSSYEQRLAPYFGLEQFS           
>MBN2190491.1:46-383 hypothetical protein [Candidatus Aureabacteria bacterium]           
YTSARDIALYLVSVVSAYDLGFINRENAVLRLKSTLKSAGYFEHYYGFLYKYYDHTSGEKANDFISSLDNAFFAAALIVI           
RNTFPRELYDDCQEMILKMDFSFFLDENTDRFYGGFYSDTGKYTEQEYEVFFTESRILGFIAIGKYDVGKECWLSTIRNF           
PRETDKCENVMPGWSGSMSEASMPAVFMDEKNMIEGKIWENARTYALCQKRNPFNREYWGVSRCYEPAGSRTIQGIKKLA           
VHEYETDFLSPSAAVSALMYIPEDSVENVRKIAKDFEIYGEYGFYSSVDVSGKKVAYIYSAEEQSLILLAINNYLNDGII           
QKRFAEDDISKGAVKLLD           
>HGW35544.1:89-455 hypothetical protein [Candidatus Omnitrophica bacterium]           
DERTGLVHNYITKKNGYVTKAGYTSITDIGLQLAIISGTYLSGMISQEYAREMIEKIIATLNKMEYYEVPDGSLQGCRYY           
FNYYDLKTLTSHDKFISSIDNACLVTGLIIARETFPELENKINPLVEKINFKLFYNPRRDLFRVGFFYNPETKTIIDAGS           
LYQIMNSETRMITYLAIGKGEIPQEKIKAHLDKLRIEQKEYKGIRVEPSFGGSAFEHGMPALFVDEIKLSPQGLGINLKK           
AFYIQILQAKERNYPVWGESPSVDENGYDTFGSPSGIEPYASRGVITPHASFLALEVIPQKAVENLYNIASLYSGAYDPE           
IGFADAINVNENKALYKYLALDQGMCFLAGLNFVFNGIIKNLFMQSQ           
>KUK79668.1:55-404 Uncharacterized protein XD95_0207 [Microgenomates bacterium 39_7]           
LSLVTSQTWQFLLRHLDPNTALPIDRVEQLAGDIRLVEVTSPTNIALALLSCITANQLGYADVSETTRLVSQMLESLETL           
ETCQGFFLNWYHTDSCKPVECWPALPEETNCPVEKFVSSVDNGWLVAGLLMAKECLPQLQTRVDHLLKRMNFKTLFNETN           
SSFFGGIHQTGRPTDYCYPREFLSEARILYYVSFLLGHIDRKVLIEYLDNMPSLSYGGSIFEALMPLLAFDEHLSSDTIF           
TLIKSQQQAGAMYGYWGYSPCDDPGSTYKEFGTGAYETNGFEVVTPHALMLTLSYAPYEVLTILQRLVTETLVWSENGFV           
DSANVVKNEVSNSWLFLDQAMIFLAISQLL           
>OGM12830.1:26-419 hypothetical protein A2141_05705 [Candidatus Woesebacteria bacterium RBG_16_40_11]           
FRRYAGATWNGIEEASRTKTGFIDDQIIPTNGEYLLSGETSITNMGLVLPCTIAASELGLLKESASESLDKSISEIEHLP           
RTKKRFLYTWYDTENGQGLNNSKKSGDPWPLVSTVDTAWLLAGLMTARQAYPEFKERVDKIMRSVNVPFLYDKKKGLFWG           
VYDGVRNKPTGFHYDLLASEARMMTYIAMQEYGIPTEAYFKLGREGVGKSRSESGGKQKLMSSGGGALEILSPRLLVPEG           
EWSELGLNILQKRFVDCMVRGNPKMGSGGYKSPCEEGGVYGEHGIGEFSLNNPCTGETETPVAAFLGLSIQPEKIPKFLS           
RIEWEIPGVYREDLGFAASFNRKNRTASKARLAVDSEMIFLAIANHVLDGKIQKLFAPQVEATVKPLLASENYC           
>KKS95759.1:32-462 hypothetical protein UV73_C0014G0036 [Candidatus Gottesmanbacteria bacterium GW2011_GWA2_43_14]           
NTWKSIEVMTSPSGLPVDTMSVETGKVFDYTSPTNIADAGLLATLAAFKTGLIPTKEMEIERLDTILTSLDELPKLEGEF           
VDTEGKIRKYALPYNWYEADTGVVIPGYTDKGDRRTSVSSVDTARLAAVLWITGLTVPEVRNKSDRILEGLDLGFFYNPE           
NQLMHGEYVEETGFEDWYYGLFCTDGRIPMEIAIARDQIPGEAFFAMRRTVPEEWHPRNLPDEETTQIYLLPDGKLISVV           
EGFTRDDLGQHIVPSWNGTGFEAFSPLIYYPEDSWSIPWNRNLRRHLEAQIRSGDYIWGESSCLNPDYVYRENNAECLGA           
SEESSRLKHPERFLPDKVITPHASFLTLPLNPKAVIRNARKLQEGGIFGELGFPDSVSASGSKKTPYILSGAQGMILASI           
TDQLTDGTIRSQLNPYMWKVRQLMAMEKFSV           
>MBU0974227.1:9-383 hypothetical protein [Patescibacteria group bacterium]           
LRQRALRTWASLDLFFQREESNFFPVDRLRFSLTETNIFPQTKPTNIGLGILSILGAEKLQTLDSNEANRRLGLMLESLQ           
KIETFNGFFYDWYDSKSKKKLNQWPEDGHELDLFLSSVDNAWLALALLIVAQAKPDLAELIQEEFLSKMNFDFFFDEESN           
ENFGGYSVSQSEYTKHHYSRDLLSETRIVHWVNAALTEDKEQRVKILQRLLNKQGAIPDKLAGGALFELLMPRLFIREKY           
LDVVLQQIFDGHLEYGNQNLGGMVGISVADNPNDDDRYTEMGVGGIYSSGSVISAHGVVLAFLARPEIALKAISTLELIP           
GFYDEHGYKDAVDVKTGKTTLTQVFIDQAMVFLCLITLVDDYFAQLFSKYFTDEE           
>NCS98091.1:24-377 DUF3131 domain-containing protein [Candidatus Pacebacteria bacterium]           
LHRRAKSTWNSLHLMMDTETGFPIDRWTTDRSEISYQTKPTNIGLGLLSYLAAEELQCIVPEEANHGIQKILDSLLKIQK           
NPYFFDWYDSRTGQPLEFWPESNQKLTPFVSTVDNAWLILALLLIRQCKPQFRQIDELLQPLDMDTFFDEEHNEFVGGFA           
GEEPTSWRYSNLFLSESRIAHHVKAVMNKDRDLPANRMTKNTGNWPESSFGGSMFELLMPQLFIDEPYLQDAVIKHIQQQ           
IEYGKTHAETFWGLSVCETPDGYTELGVGGHYQQFPIITPHAIFLTLQASPEEALQLLRLLEATFPVYSTDMGYQDSVDV           
QSSKVAKSQLFLDNAMILLAITNNLSKGFFQQRF           
>HAZ10305.1:88-448 hypothetical protein [Candidatus Omnitrophica bacterium]           
DPATGLPYNYMDVGKNGAIIERKSTWISPTDAGLYLNVLIAVAKGDIVASDSMTPDEAMKRLQLLMQTLRSIKKSNGFFY           
YYDLKNGGAVVSDLYGRLISTIDNGNLAASLAVLVGAFQDGPDEQRILADMAKKMLTAMEWNELYDADRKLLMGGYYTDE           
NGQIKTRLKWCIDRSYNEGRIAAVMALLSEKVPLNVWSMLETVYGSYSFPDGTTVGIVKTWNGSAFQAWLPLLFFDELKW           
SPQGYAKAHNNFLAIQINESVKNGLSGALLSSCYNPDGEYRENGVSVLAESENKIDLDVGTPHATALASLVNRHTSLILF           
KLLDSKWPDLKGPFGYYESVDLEGRVSTRMTVLSQGMLILS           
>MSP12160.1:88-454 hypothetical protein [Chloroflexi bacterium]           
YANPAEIGLFMLSYISAYELQRAWSPPWPVVEVEIGAILDQLRAWQTGSQSYQPHGPNAYQNSVFLQDYWINWNPPVVGA           
NPRDQEVPSVDNAWLAASLITIREYAEAKGRTALAQKADAILGDMNFMLWYHPETHRFRWKLPDGPQGPWLADDYSSENR           
IINFVARALGQLSAAEYHASLKALVQVHAVYERGAFGPTDDITVARDNWDGSYFTYSAPALFMREMQTIYGTDTINKATE           
AQIAYASDKGYPVWGISDAFNVGDSFYVERGVSPRRSCDPQDDKEDGLITPHASALALGTVYTQAAMVNLQKLRDLYPDL           
YDAEYGFKDSVNVNSQRVSARFSALGQEWLFLSLINHLNNGFINQYF           
         
>MBI1979138.1:29-417 DUF3131 domain-containing protein [Elusimicrobia bacterium]           
LCASPLKSGSLSKEDKKYLLNLARDTYRCIDTYVEPKTGLPYDNTNALRDAYTSVTNIGFYIASVVGAVEFGFEKRGDAT           
RKLEKLLNTLSKLETWKKLPHSWNQVSKLTPHKERFVSTVDLGNYYAGIIVARQYFPELRKQCDQILEVDWNVLYHPKRK           
LLHGGYNTEKRELSSWYYDYLGADSRLCYFLAIAMSQLPLETWQTLNRLLEERYGIEYLKPGWKGGGLFLGFMSGLFIDE           
RGSLPWLSSGNFAKAQMAHREKMGFPVWGWSASDSPTYGYLGFNAIRDDIVTPHASALAVSIFPKEVVENLKKLEDLGAR           
PRHILNGEYQDFGFRDALDIQTHRITSNYLILDQTMLFLALTNFLKNRTINRQFESYPPVQEALSKIQE


*******************************


GH144 CpSGL query

>ACU63684.1:1-441 conserved hypothetical protein [Chitinophaga pinensis DSM 2588]           
MMSCGGSSSHQSTKDSTATDTLALSADSIFNIVEEQTFQYFWDGAEPVSGMARERYHVDGNYPENDMNVVTSGGSGFGVM           
ALLVGIERGYISREQGLERLMKIVSFLEKADRFHGAWPHWLYGETGKVKPFGQKDNGGDLVETSFMIQGLLCVRQYFANG           
NEQEKALAARIDQLWKAVEFSWYRNGKNVLYWHWSPNYKWQMNFPVTGYNECLIMYILAAASPTHGIPAEVYHEGWAKSG           
AIKDSINAYGHTLKLSHNFAKEYGGPLFWSHYSYLGLDPHGLKDRYADYWENNLNHVLINREWCIQNPKHYKGYGPDSWG           
LTASYSVKGYAAHAPGENNDLGVISPTAALSSMPYTPEYSKQAMVHWYNDMRTKIFGKYGFYDAFSETENWYPQQYLAID           
QGPIVVMMENYRSGLLWKLFMSCPEVQAGLKKLDFQSPYLK    


>WP_044220121.1:17-457 periplasmic beta-glucosidase [Chitinophaga pinensis]           
MMSCGGSSSHQSTKDSTATDTLALSADSIFNIVEEQTFQYFWDGAEPVSGMARERYHVDGNYPENDMNVVTSGGSGFGVM           
ALLVGIERGYISREQGLERLMKIVSFLEKADRFHGAWPHWLYGETGKVKPFGQKDNGGDLVETSFMIQGLLCVRQYFANG           
NEQEKALAARIDQLWKAVEFSWYRNGKNVLYWHWSPNYKWQMNFPVTGYNECLIMYILAAASPTHGIPAEVYHEGWAKSG           
AIKDSINAYGHTLKLSHNFAKEYGGPLFWSHYSYLGLDPHGLKDRYADYWENNLNHVLINREWCIQNPKHYKGYGPDSWG           
LTASYSVKGYAAHAPGENNDLGVISPTAALSSMPYTPEYSKQAMVHWYNDMRTKIFGKYGFYDAFSETENWYPQQYLAID           
QGPIVVMMENYRSGLLWKLFMSCPEVQAGLKKLDFQSPYLK           
>WP_199750464.1:16-449 beta-glucosidase [Gynurincola endophyticus]           
ITACGEAKTPSPQEPVEFTDEQLLDSVQYRAFLYFWNGSDTVSGMSKERIHMDGVYPQKDQDVITSGGSGFGLMTVIAAV           
NRGWITRQQAVERLSKMTAFLEKADRFHGAWPHWWYDYNGKVKAFSTKDDGGDIVETSFIAQGLLVCREYFKNGNEQEKA           
LAARMDQLWKTIDFNFYTRGGNSLYWHWSPKYQWDMNFQIRGYNECLITYLLAASSPTHPVSPKVYHQGWAMNGGIKSAN           
TKYGYSYGLKHQDNPEYGGPLFWAHYSYLGLDPRGLKDTYADYEQETKNQVLINFKWCVENPHAYKNYGPNNWGLTASYS           
PSGYAAHAPGVDRDLGVITPTAAVSSIVYTPQESLRAIRNWFTNYHSKLWGEYGFYDAFSDQENWYPKHYLAIDQGPMVV           
MIENYRSELFWKLFMNCSEVQEGLIKLGFESPYL           
>WP_089058109.1:13-452 beta-glucosidase [Flavobacterium plurextorum]           
FFGCGSSADKSKGNTEEKTSSVTLTDEQLIEIVQKQTFKYFWDYAEPNSGLARERYHPDGNYPENDSNIVTTGGSGFGLM           
ALVSGMSQGYITKEQGVERLNKIADFLGKADRFHGAWSHWIDGNTGKVKPFGTKDNGGDLVETSFLVAGMITVREYLKTG           
SEKEKAVAAKYDALWKGVDWQWYTNNKNVLYWHWSPNYDWQMNFPLEGYNECLITYVLAASSPTHTIDAKAYHEGWARSG           
GIVTSKTKYNIPLILKHNGAEEFGGPLFWAHYSYVGLDPNQLTDKYADYWDLNVNQTKINYEYCVENPAKVKGYGPDYWG           
LTASYSRNPDGSIGYNAHMPSNDQGVISPTAAISSIAYTPKESIALMRNLYQNHKKETWGEAGFYDALSLGNNWVAKRYL           
AIDQGPEVVMLENYRTGLLWKLFMNAPEVKQGLTKLGFKS           
>WP_208697447.1:18-448 DUF3131 domain-containing protein [Sphingobacterium sp. UDSM-2020]           
TSITACKTPQTLQKTTISDDSLMTLVQKQTFNYFWEGAEPNSGMARERIHIDGQYPLNDFNVVTVGGSGFGIMATIVAAE           
RGFISAEEATKRFDRIVDFLAKADRYHGAWSHWIDGPTGKSKVFGNQDDAADIVETAFMAQALICLREYYQNGNDQQKQV           
AQKADALWKGIDWNFFRNGKDVLYWHWSPTHGWGMNHAIQGYDECLISYVLGASSPTHPIPASTYHKGWARSGAIVSSTE           
KFGIPLVLKHNAPENAVGPLFWSHYSYLGLNPKGLQDEYADYWKVNVNHTKINIEYAKQNPHQFKGYGENSWGLTASYSV           
KGYDAHHPDNDKGVISPTAALSSIPYAPKESLQAMRYFYEQKGAELFGKYGFYDAFSETENWYPQRYLAIDQGPIVVMIE           
NYRTGLIWNLFMQAPEVKAGLKNLGFKGPNL           
>SEA19051.1:78-514 hypothetical protein SAMN05192529_11039 [Arachidicoccus rhizosphaerae]           
SSLKTGTSDTTAGIDTAAGAPLPYLSDSALFTLIQQRSFQYFYDGAELESKMAPERIHMDGDYPEHDQSVVTTGGSGFGI           
MALIVGMDRGFITRAAGVQRLTAIVSFLEKADRYHGAYSHWYEGTTGKTKPFGTKDDGGDLVETSFLMQGLITARQYLQG           
GSSEEKALAARIDQLWRGVDYHWYTKGGEKVLYWHWSPDYGWEMNFPVHGYNECLIMYILGASSPTHPVDKTTYDEGWAM           
NGKIKRASSYKGIDLQFFHQGDLPNGGPLFWSEYSYLGLDPRGLIDAYGNYGQENINQTLINYQWCVDNPKGFKGYGPGC           
WGLTAGYSTAGYAAHAPSMQSDLGVISPTAALSSFAYTPRQSMAALRYFYDSLGSKLLGKYGFYDGFSQADNWFPKRYLA           
IDQGPIVVMMENYRSQLLWRLFVSAPEVRAGLKKLGF           
>WP_099371057.1:17-456 DUF3131 domain-containing protein [Sphingobacterium sp. 1.A.5]           
LQACQNTQKTENKKDSISADSISLSNDSLMNKIQQQTFQYFWEGAEPTSGLARERIHIDGEYPQNDQNVVTTGGSGFGIM           
GLVVGMERGYITKKEGEERLNHIMDYLAKIPRFKGAWSHWYFGDTGKVKAFSDKDNGGDLVETAFLTQSLIVVREYFKNG           
SETQKEVAKKADELWKGIDWNHYTNGKNVLLWHWSPTHDFGMNHPIQGYDECLITYVLAASSPTHPIDTAVYNQGWARNG           
KIKSDLKKFEIPIGIKHNAKEGQVGPLFWAHYSFLGLNPIGLKDQYVDYGQVVENHARINIAYAEENPRKFKGYGADKAW           
GLTASYSITGYDAHHPDNDKSVISPTAALSSIPYTPKESLSFARYLFNHLGDKVWGKYGFYDAFSETENWYPQRYLAIDQ           
GPIVVMMENYRSGLIWNLFMQAPEIQDGLKKLGFQSPNLK           
>WP_051211068.1:4-428 beta-glucosidase [Runella zeae]           
SATYAQTLSDTALMDSVQRQTFRYFWDFAEPHSGLARERYHPTGNYPMNDAHVVTTGGSGFGFMAILVGIERGYISRKQG           
YERLVKMVSFLEKADRYHGAWSHWIDGNTGKTVPFGKKDDGGDLVETAFMVEGMLCVRQYFKNGNPAEQKLSQRIDALWK           
EIEWNWYTQGKETLYWHWSPNYNWQMNFALEGYNEVLVTYILAASSPKFSIKPSVYHQGWARNGGIVSDKKKYGIPLILK           
HNYAEEYGGPLFWAHYSFVGLDPRKLKDKYADYWQLNVNHTKINYQYCVENPLHFKGYGKDCWGLTSSYSLNKDGSTGYD           
GHKPFYTDKGVISPTAALSSIPYTPKESLSAMRFFYKNKSWLWGNAGFYDAFSIHHNNWVTPQYLAIDQGPIICMIENYR           
TGFLWNLFMSCPEIKAGLKKLGFKN           
>MBE0653424.1:18-464 beta-glucosidase [Bacteroidales bacterium]           
LISCGSNVNSINPPVQISDDSLLTLIQAATFQYFWEGAEPNSGMARERYHMNGIYPENDKHIVAVGGSGFGMMGIITGIE           
RGFISRDEGVERLEQIIAFLEKADRFHGAWPHWLNGETGKVKPFSRKDDGGDIVETAYLAQGLIACMEYFRNGNEREVNL           
AGRMEELWKGIEWDWYRNGDNMLYWHWSPNFDWEMNHPVKGYNECLIAYVLAASSPTYPIPHVAYHEGWAGKGKISGTGQ           
PFGIPLEMDHHGLEYGGPLFWAHYSFLGLNPRNLKDRYADYWRHNQNHVMINRQYCIENPNNFKGYGENCWGLTSSYSIK           
NYSTLLKEGKKISDFTGLDPDVGYAGHSPAEDLSVISPTAALASFPYAPEECMKVARYFYEELGDRLFGPYGFYDAFSLE           
HNWFPEKYLAIDQGPILIMIENYRTGLLWDLFMKNKDVQNGLKTLGF           
>WP_196936932.1:19-455 beta-glucosidase [Sphingobacterium sp. KB22]           
SCNQKVKQDNTDNKDSLSLTSTPDDSLLNLIQKQTFRYFWEGAETTSGLARERIHIDGVYPLNDQHVITIGGSGFGLMGI           
LVAMERQFITKEQGFERLTKALDFLGKIERFHGAWAHWYDGTTGKAKPFSKNDNGGDLVETSFMAQALICIREYYKDSTD           
EEKSLASKADELWKGIDFDFYRNGKDVLSWHWSPTSEWEMNHPIKGYDECLITYVVAASSPTHAIPASTYHQGWARNGAI           
KTDAKKYGIPVLLKHNALENEVGPLFWEHYSYLGLNPNGLTDQYANYEDVTKNHVLINIEYAKLNPNKYVGYGPDKGWGL           
TASYSIDGYNAHHPDNDKSVISPTAALSSMPYTPKESMAFAKYAFSLGDKLWGEYGFYDAYSETENWFPQQYLAIDQGPI           
VVMIENYRSKLLWDLFMNAPDVQNGLKKLGFTTPYIK           
>GBU08273.1:17-457 hypothetical protein AwDysgo_16040 [Bacteroidales bacterium]           
LQSCGRSRDNDSITTSKTIYLSDEDLMDVVQKQTFKYFWDFAEPNSGLARERYHPDGIYPENDAHIVTMGGSGFGLMSII           
VGVERGYISRQEAVARLETAFSFLATAERFHGAWPHWLNGETGKVLNFSDKDSGGDIVETAFLCQGIICVREYFKNGNEQ           
EKQVADLADQLWKGVEWDWYTQGKDVIYWHWSPKHTWEMNFPLEGYNECLIPYILGAASPEHAISPEAYHKGWTRNGTFI           
TNDESYGFKHILKYNTNEEHTGPLFWAHYSYAGLSPKGLKDSYADYWELNRNQSQIHHSYCIDNPKHFANYGDSCWGLTA           
SYTRNEDQSIGYNAHHPGGHDTGIISPTAALSSMPYTPEASLKAMHYFYEQVPGLFGEAGFYDAFAPADNWIAKRYLAID           
QGPIIVMIENHRTALLWDLFMNAPEIQTGLKNLGFTSPYIK           
>WP_096430251.1:16-473 beta-glucosidase [Labilibaculum antarcticum]           
CGKDKEVNIPENDTTNDGPRIYQGLSDGMLLDTIQYYTFQYFWDGAEPNSGLAPERIQLSGIYPQNDQHVVTTGGSGFGL           
MAILVGIDRGFISRDEGIQRFEKIAGFLEEADRFHGAWPHWMDGKTGKVVPFGQKDNGGDLVETSFLAQGLICVQEYFKT           
GSEREKQLSERVKNLWHDIEFNWYEKGDSNVLYWHWSPDYAWQMNFPLEGYNECLITYITGASSPSHSIKADSYHKGWAR           
DGNIVQPSSKYGYTLDLKHNGNHSAGGPLFWAHYSYLGFNPSISSDKYANYWDINVAHTMINRAYCIQNPKKFEGYGENL           
WGLTASYSIKGYRAWEDGGGRDRNDLIASDLYLGYTAHSPDQDFGIISPTAALSSFPYAPEECMKVAKNIYFELGDKTFG           
KYGPYDAFSVEHNWYPRSYLAIDQGPIVCMIENYRTGLLWDLFMNCPEVKEGLNKLDF           
>PIV16406.1:31-464 beta-glucosidase [Flavobacteriales bacterium CG03_land_8_20_14_0_80_35_15]           
LLSCSSNNNNSNNVTIDTIEDKQLSDNELLDLVQKSTFKYFWDFANPASGMALERSNLEAYNGEANNIVTSGGSGFGVMA           
IIVGVERNYVTREQAVDRLLKITNFLLSGDRFHGAFPHWYYGNTGKVRPFFATDDGGDIVETSYMIQGLLAARQYFKNDN           
TKENTLRDKINELWNGVEWNWYTNGRDVLTWHWSPNFGWTINHQIRGYNETLITYVLAASSTTHTINQSVYHNGWAKGSD           
FVNGTVYYQKWKLILGPQFGGPLFFSHYSFLGLDPHGLVDNYANYWDQSVNHTLINREYCIRNPKGYAGYSAASWGLTAS           
DNDNGYSAHSPTNDLGVISPTAALSSMPYTPEFSKQALRNFYYNYNGKLWGQYGFFDAFNQTKNWYATNYLAIDQGPIIV           
MIENYRTGLLWNLFMSCPEVQQGLKKLNFNSPHF           
>WP_074490903.1:10-444 beta-glucosidase [Mucilaginibacter polytrichastri]           
LLCAGFYSNAQKKSNAPTDGIKPVGIIKNLTDSALLDVVQRQTFRYFWDFGHPVSGLARERSNVAYNYGNEVVTTGGSGF           
GIMAMLVADKRKWITHEQSVDRMLKIVDFLYKADAFHGVFPHWMDGKTGKVIPFSRKDDGADLVETSFLFQGLLCARQYY           
NGNNDKERHIRDVINWMWGEIEWNWFTRDGRDVLYWHWSPNNGWAMNFPLRGYNECLITYVLAASGTRYPVPTEVYNRGW           
AQSDFFKNGKMFYGHVLPLGFDYGGPLFYTHYSFLGLNPKGLKDQYADYWQQNLNHTLINHDYCVDNPKKFKGYGPDCWG           
LTASDNHEGYNAHSPTNDLGVITPTAALSAFPYTPEYSMKALRHFYYDLGDKIWGEYGFTDAFNESKNWYAKSYLAIDQG           
PIVVMIENYRSGMLWNLFMSCPEVQQGLKKLDFES           
>WP_099149881.1:16-457 beta-glucosidase [Flavilitoribacter nigricans]           
ACKTSPDAKQEEGATGTAETAWYETASDEELLDSVQAQSFRYFWEYAEPNSGMARERFHPDGNYPQNDAHIVTTGGAGFG           
VMGILVGIKREFITREQGIDRLTKIVNFLETADRFHGVWPHWLNGETGEVKPFSKKDNGGDLVESSFLMQGLLCVRQFCD           
RGNAKEAALAEKIDVLWEDMEWDWYTNGTNNLYWHWSPEYNFEMNFALQGYNETLITHVMAASSPTHPTDPAVYHECWAR           
NGDIKADDAYLGYKRVLDHYPSGDSPVGPLFWAHYSHLGLDPRNLEDQYGNYWELNQNHALIHYKHCVDNPNNFKGYGPD           
CWGLTSSYSPKNGEIGYASHRPDEDNGVISPTAALSSMPYTPEQTLAAIRGFYRDYGDILLGPAGFYDAFRPDDGWVAPR           
YLAIDQGPIIGMIENHRSGMLWDLFMSCPEVQAGLDRLGFTT           
>WP_066209945.1:20-449 beta-glucosidase [Arachidicoccus sp. BS20]           
CVFTAKAQSSAITERPEILSDSALLTLVEQRTFDYFYKGSEPASGMAFERIHADDIYPEHDSDVIATGGSGFGLMNLIVG           
CERSFITKREFINQITKIIVFLEKAEKYHGMFSHWYYPNGHTKPFGQKDDGGDMVESSFLLQGLLCVRQYLKTNFKNENN           
LINRINTIWKNADYSWYTHGKNVLYWHWSPDYGWQMNFPIHGFNECLIAYILAASSPAHSIDKKVYVEGWCMNGKIKHTS           
IYKNISIPFYQQGNPAYGGPIFWTQYSFLGLNPNGLRDEYGSYDEQTKNMALINEQWCADNPKNFKGYSDSCWGLTASYS           
VDGYTAHAPNMQSDLGVITPTAALSSFPYTPQQSMKALKYFYNDLGNKIWGKYGFYDAFSETANWYPKKYLAIDEGTIAP           
MIENYRSGLLWKLFMSCPEVQQGLNKLGFH           
>PZN52423.1:251-650 hypothetical protein DIU61_11495 [Bacteroidetes bacterium]           
IADDDLLTLIQQQTFKYFWDFAEPVSGMARERNSSGNLVTSGGSGFGIMALIVGIERGFITRAEGLERMDKILDFLESAD           
RFHGAWPHWMDGTTGNVIPFSPNDNGGDLVETSFLVQGLLTFRQYLDAGVAAELELINRINALWHSVEWDWYTRGGQNVL           
YWHWSPDKNWIMNHRIQGYNECLITYVLAASSPTHTIDAEVYHQGWAQSGAIVNGETYYGITLPLGSDYGGPLFFSHYSF           
LGLDPRNLSDAYANYWTQNVNHTLINRAYCAANPRGYVGYSDDCWGLTASDNHQGYSAHSPTNDLGVITPTAALSSMPYT           
PDESLEAARFFYYKLGDRLWGDYGFYDAFNITEQWFANSWLAIDQGPIIVMIENHRTGLLWDLFMSCPEIQDGLTKLGFS           
>HBR12095.1:15-455 beta-glucosidase [Chryseobacterium sp.]           
LVSCKSNQQPISNKTEPKTEKLSDNQLLDKVQSDALKYFWNFAEPNSLLGRERYHEDNIYPDNDKHVVTTGGSGFGLMTI           
LVGVDRKFIPRQDAVKRLTHIADFLEKADRFHGAWPHWINGETGKVVPFGKKDNGGDLVETAFLVQGMICVREYFKNGND           
EEKVLAAKMDKLWKGVEWNWYTKGGEKVLYWHWSPNYGWEMNFPLQGYNECLITYVLAAASPDHSIDYDTYNKGWTRNGT           
YTTDRTKYGLPLYVKHNYAEEFGGPLFWSQYSYLGLDPRGLSDKYVKSYWDLNRNQVLIDYKYCVENPLKFKGYSEKYWG           
LTAGYTRNKDGSTGYAAHQPMKEDLGVIVPTAALSSMPYTPKESMDFLRFLYREKPDFIGKAGPYDATSIHYDNWFTPRY           
LAIDQGTIAPMIENYRSGLLWDLFMSAPEVRSGLKKIGFQS           
>WP_094766593.1:15-457 beta-glucosidase [Pseudozobellia thermophila]           
LWSCSGGDDYTYVPSEIPGESEETVDDEPEITDDELLDLTQEATFKYFWDFAEANSGGARERYHPDDTSNSAHVVTTGGT           
GFGLMALLVGIERGFISRDEGVERLEKILTFLESADRFHGAWPHWIDGSSGDVIPFSTEDDGGDLVETAFLAQGLICVKE           
YFKEGSDTEKTLAEKADTLWKGVEWDWYTQGDNALYWHWSPNYGFNINLKLSGYNEVLIAYIMAAASPDYGIEKEVYTAG           
WASNGGILSSNTAYGYPLLVKHNGAENYGGPLFWAHYSYLGLDPNGLSDEYVNYWDVNVNHSKINYKYCVENPKNFEDYG           
EDCWGLTASYSRNSDGSIGYAAHHPENDLGVISPTAAISSIPYTPEESLAALRYFYKNKDKLLGEAGFYDAFSPEYGFWV           
AEAYLAIDQGPQIIMIENYRTGLLWNLFMQNEDVQSGLEKLNF           
>WP_182043145.1:15-450 beta-glucosidase [Moheibacter lacus]           
MGCNRPASEASADAGSITNNDEEMLMNQVQQDVLKYFWDFAEPNSLLARERYHPDGNYPENDANVVTSGGSGFGLMTLIV           
GIDRNFIPREEAVLRLHHMMDFLEKADRFHGAWPHWMNGETGKVKSFGKKDNGGDLVETAFLVQGLICIKEYFKDGNESE           
KQLAEKADQLWKGVEWNWYTKGEEVLYWHWSPEYEWEMNFPLEGYNECLITYVLAAASPDYSIEKEVFTKGWSRSGEIKS           
EAKKFEIPVIVNHNGAVGSVGPLFWSQYSYLGLNPKGLSDEFVNYWDLNVNHSKIMYEYALENPKKFKGYGKDFWGLTAS           
YTLKENGETGYTAHSPQNDNGVITPTAALSSFPYTPNESMDFLKFIYNKENKDKFIGPAGPYDAFSIEDDWVAKRFLAID           
QGTIAPMIENHRTGLIWKLFMQNDDVQRGLAKLGFK           
>WP_052515979.1:16-429 beta-glucosidase [Phaeodactylibacter xiamenensis]           
SPAVAQSDEALLDRVQQQTFNYFWEGGEPISGAAPERIHEDVYPQDDADVVTSGGTGFGIMATIAAIERGYISRKAGRKR           
LQKLAEWLRDADRFHGAWAHWMYPSGKVKPFSRYDDGGDLVETAFLVQGLIVARQYFRKGNKKERELAELLDQLWREVEW           
SWYTQGENVLYWHWSPTHEWRMNFAVTGYNECTIMYILAAASPTHPIDPAAWHEGYMKDGEIVSNESAYGYDVVLDHNGE           
QTIPVGPLFWAHYSFLGLNPQGLQDSYADYWELNRSHALIHHAYAVENPREYKGYSEACWGMTASYSLGGYTAHAPSNDM           
GVITPTAALSSFPYTPDESMAFLRHLYTNHPDYIGQYGPYDAFSEQSGWCPPCYLAIDQLPIPVMIENYRSGLIWELFMS           
APEIQEGLKKLDIQ           
>MBU2525770.1:17-447 beta-glucosidase [Bacteroidetes bacterium]           
SSGGDSSDEMVIAPPTETPKLTDEELLTTIQKQTFGYFWEGAEVNSGAARERFNIDNPDVDSHVVATGATGFGLMAIITG           
IERGFISRNEGVARIEKIVSFLENADRFHGVWPHWIDGRNGKTIPFSTFDDGGDLVETAFLAQGFLSVRQYLSDGSEPEK           
QLAQKIDTLWRQIEWNWHLNGGNTLIWHWSPNFDWRINLPIKGYNEALIVYVLAASSPTFPVPPEAYHLGWADNGNIKVE           
AISFGQRITLKHVGNPGSVGPLFWAHYSYLGLNPHNLTDDNANYWEQNVAHARVHFNYAVANPKGFFGYGPDTWGLTASL           
SMTGYEAHNINNDLGVIAPTAALSSYPYLPVESLRMMRHLYEDLKPSVWGKFGFYDAFSQQNNWFPQRYIGIDQGPIVIM           
IENGRSGLLWDLFMGSPEIQTGLQKLNFNIP           
>MBL7697041.1:6-417 beta-glucosidase [Chitinophagaceae bacterium]           
ETKILSDSQLLDLVQKQTFRYFWDFGHPVSGLSRERSNVADYGPEVVTIGGTGFGVMSIIVATERKWITREQAAERLLKM           
LRFLEKSDRFHGMFPHWLNGETGKVRPFSPNDNGADIVESAYLFQGLIAVKEYFNGSTKEEEEIRNIITKFWNEADWNWF           
TRGGQNVLYWHWSPDKGWKMNHQIRGYNECLITYILAASSPTHSISAQVYHRGWAGEKNFKNGKEYYGIKLPLGFEYGGP           
LFFSHYSFLGLDPHGLKDSYADYWEQNRNHTLINRQYCIENPKKFKGYSDSCWGLTASDNHKGYGAHSPTEDLGVITPTA           
AISSIPYTPEYSIKAMRNFYENLGDSLWTEYGFADAFNLTENWFAKSHLAIDQGPIIVMIENYRTGLLWKLFMKNADVHR           
GLRKLGFESPYL           
>WP_188601768.1:13-451 beta-glucosidase [Flavobacterium lutivivi]           
LYSCSSAPSDTSQGTPLPTTPITPLSDTELLDRVQKDALVYFWDWAHPVSKLARERYHTDEPNFDSNIVTTGGSGFGLMT           
ILVGVERGFVQRSEAVSRLTTALNFLENADRFHGAWPHWMDGTTGNVIPFGTIDNGGDLVETAFLCQGLICVREYFKNGN           
TNEQALAQKADDLWKGVDWNWYTKGENALYWHWSPNYEWQINFKLEGYNECLITYIMAASSSTHSITTQAYHQAWARSGQ           
ILNTATQYGIPVIFNHNGANGNVGPLFWAHYSYLGLDPRGLSDQYANYWDVNTNHSKIINKYCIANPHGWNGYSEKCWGL           
TASYSRNSDGTTGYAAHQPNDDKGVISPTAALSSFPYTPEESFKFLRYLYNEKRSQYVGTAGPYDAFSQNYNWVTPRYLA           
IDQGTIAPMVENYRSGLIWNLFMQAPEIKAGLQSLGFSS           
>WP_185154834.1:41-453 beta-glucosidase [Dysgonomonas sp. 25]           
VIDLTDEELLDFVQESTFQYFWQYAESNSGAARERYEVQSPNNDAHVVATGGTGFGLMALIAGIERGFISADEGTTRIGR           
ILDFFEHADRFHGAWSHWIDGNTGHVLPFSQKDNGGDLVETAFFAQGLIAVRNYFKDGNTAQQALSQQADQLWRGIEWNW           
YTNGDNVLYWHWSPDYNFEIGLRIEGYNECLITYVLAASSPTHTITKDVYTQGWAKSGNIKSTASKYGYPLVVKHAGNQE           
YGGPLFFSHYSFLGLNPNGLADEYVNYGNAAVNHTLINYNYCIDNPRGYSGYSKNCWGLTASYSPNGYAAHSPANDLGII           
SPTAALSSLPYAPEESLDAMRFFYSIKHMTHGVAGFYDAYCPQNNWVKKGYLAIDQGPIVVMIENYRSQLFWRLFMNDAE           
MKAGLTKLGFTSP           
>WP_044200008.1:147-550 periplasmic beta-glucosidase [Dyadobacter tibetensis]           
ISDDALLDLVQQQTFKYFWDFGHPVSGLTRERNSSGDLVTSGGSGFGIMTIPVAVERKFISRPQALERMQQIVTFLEKAE           
TFHGAFPHWLNGNTGKAIAFSTKDNGADLVETSFLIQGLLTARQYFSQNTPAETKLREDINKIWHAVEWNWFQKGGENVL           
YWHWSPQYNWDMNHPITGWNESLITYVLAASSPTHPITAEAYQQGWTRNGAMANGKYFYDIKLPLGENNGGPLFFTHYSF           
LGLNPRGLKDRYADYFEQNKSHSLINRAYCIANPKGYGGYSADSWGLTASDIPNGYTASSPSNDRGVIAPTAALSSMPYT           
PEASMQALRHYYYQLGDKIWGNYGFHDAFSIQDLWFANSYLAIDQGPIIIMIENHRSGLLWKLFMSSPEIKTGLKKLDFT           
SPQI           
>WP_156279278.1:33-442 beta-glucosidase [Gramella sp. BOM4]           
DDDGGAQVPELSDEELLDLVQEQTFKYFWDFAEPNSGLARERSQDDAYGGQGSDIVTTGGSGFGISSFPAAVERGWITRN           
AALTRLDKILDFLEEAPKYHGAFSHWYLGSTAQTRPFSNLDNGGDLVETAFLMQGLLICRAYFEDDDIDARITELWENVE           
WDWYTNGQNVLYWHWSPNYDFQIGLPIKGWNESLIVYVLAASSPTHPISKEVYTQGWASNGNIVTNRSHYGINMPLGPSY           
GGPLFFSHYSFIGLDPRNLQDQYANYWDQNTAHAMINYEYCVRNPKNFEGYGMDSWGLTASDNMNGYAAHSPTNDLGVIT           
PTAALSSFPYTPEESMQALRHFYEDLNDKLWGDYGFYDAFSEENNWFADGYLAIDQGPIVAMIENYRSQLLWNLFMSDEE           
IQAGLDELDF           
>HDJ33133.1:135-551 beta-glucosidase [Bacteroidetes bacterium]           
TRLDTTSKFPAISNDSLLTLVQYRTFRYFWDYAHPVSGLARERLGSGDVVTSGGSGFGLMAILAGIERGFITREQGLERF           
SRIVNFLINPETDTFHGAFPHWMNGSTGKVIPFSTKDNGGDLVETAFLMQGLLTVREYFRNGTGPEQALCDSITRLWENV           
EWSWYRKNNENVLYWHWSPNYGWDMNMTISGWNEALIIYVLAASSPTYPIPKEVYDNGWARNGAYPMVNGKTFYDITLPL           
GIDRGGPLFFAHYSFLGLDPRDLSDTWAHYWTQNVAHTKINYEYCKHNPKNYIGYGPDCWGLTASDVPGGYSASSPNNDL           
GVIAPTAALSSIPYTPEESMNALHFFYYILGDKLWGDYGFHDAFSLSSRWFADSYIAIDQGPIVVMIENYRTGLLWNLFM           
AAPEIRQGLKNLGFSYP           
>MBA4166273.1:16-457 beta-glucosidase [Chitinophagaceae bacterium]           
ITGCGSSSKNPIPQQPSPVVSEIDSTDKFPAVSEDELLTIIQKQTFKYFWDFGHPVSGLARERNNNTSGYGNEVVTTGGS           
GFGVMAIIVGVDRKFVSRKQGLERISMIVSFLKNRTQKVHGAFSHWLNGATGDIIPFSEKDNGADIVETAYLMQGLLTAK           
EYFNGSDTSEAALRNGITDLWRNVEWSWFRKSNEEKLYWHYSNNYEWAMNLPVSGWNECLITYILAASSPTYSIPKSVYD           
NCWASNGAMKNGISYYGVSLPLGPAYGGPLFFSHYSFLGIDPHGLTDTYANYWDQVKNHTLINYKYCVDNPKKYKGYSNA           
VWGLTSSDDNKGYSAHAPDNDLGIISPAAAVSSLPYTPEESMRAIKFFYYKLGDKIWKDYGFTDAFSITDKWYGTSYLAI           
DQGPQIVMIENYRTGLLWKLLMGNKEIQDGLRKLGFQSPYLK           
>MBK8391400.1:15-436 beta-glucosidase [Saprospiraceae bacterium]           
SCQRQTAITSVKTNDDLLLDQVQKDCFNYMWLGGETLSGGARERIHTDGDYPEQDQDVVTSGGTGFGIMAILVGIERKFI           
TRDAGVERLIKLVDWLEKADRYHGVWSHWMFANGKTKPFSKFDDGGDLVETAYLAQGLIAAREYFKKGNEKEIALANKMD           
VLWKGIDWNFYTKGGEKVMYWHWSPNHGWKMNFAVKGYNECLIMYVLGASSPTHPVDPAAYHEGFMRGGAIVSDAKLYGI           
PSILDHFDSDDKVVGPLFWAHYSYLGLDPRNLKDKYADFWQVNRNHALIHYQHSVINPFEYEGYSEKCWGLTSSYSTVGY           
AGHNPQEDLGVISPTAALSSFPYTPEESMKFLKFLYHEQKDKIGIYGPYDAFSFQSKWMKPHYLAIDQLPIVVMIENHRS           
GLLWKLFMGAPEVSKGLQSLGF           
>MPZ09917.1:3-421 beta-glucosidase [Kiloniellaceae bacterium]           
DSDRPGPRGLSDAELLDLVQRQTLKYFWDFAHPVSGLARERSNQAYRYDYRDTVTSGGSGFGVMALLAGAERGFLPRAEV           
LERIRGMVAFLGKAETHHGVFPHFLHGGTGATIPFSPKDDGGDIVETSFLMMGLLCARQYFAGPAEKEAGLREAIDRLWD           
AVEWDWHTQGGRDVLYWHWSPRHGWEMNHAITGWNECLITYVMAAASPSHPIPPAAYHSGWTNGRTFRNERTYYDLELPL           
GPPHGGPLFFSHYSFLGLDPRGLRDRYADYWAQNLAHTRINRAHCITNPNGYEGYGPNCWGLTACDGDAGYGAFSPDNDR           
GVIAPTAALSAMPYTPEESMATLRHFYEDLGGEIWGRHGFVDAFNRTQRWVADSNLAIDQGPIVVMIENHRSGLLWDLFM           
SCEEVRAGLCRLGFESPRL           
>MBI4864111.1:35-435 beta-glucosidase [Candidatus Riflebacteria bacterium]           
ALGDQELLDVVQKRTLGYFWEFGHPVSGMARERDSSPDTVTTGGTGFGVMALVAGAQRGFLDRAAVVARLTRCVRFLEKA           
DRFHGAWPHWLDGRTGRTIPFGPRDDGGDLVETSFLIQGLLTVRQWLSGADPAEGALKTRIDRLWREVEWSWYARGGEPV           
LYWHWSPKHGWAMNLPIRGFNECLVTYVLAAASPTHPIPPSAYHRGWARGGAIRNGREYCGVALPLGPDFGGPLFFSHYS           
FLGLDPRGLSDRYARYWEQNVAHTRINRNYCVANPRGYAGYGERCWGLTASDSVDGYAAHSPTNDLGVISPTAALSAFPY           
LPDESMKALRFFHDELGDRLFGEHGFVDGFSLSRSWFARSFLAIDQGPIVVMIENHRSGLLWRLFMSCPEVGQALKLLGF           
R           
>MBK8564570.1:99-517 T9SS type A sorting domain-containing protein [Saprospiraceae bacterium]           
GSNGVLATSDTVAATVAPLSDDALLDMVQRYTFRYFWEFGHPISGMARERNTSGDVVTSGGTGFGVMAMLVAVERGYITR           
QQALERLLTMTSFLEAADRFHGAFPHWMNGGTGDVVPFSQYDNGGDLVETAFLMQGLLCARQYFDKNDADEVALREKITT           
LWEAVEWDWYRKNNSNQLYWHWSPNFGWQMNFQVRGYNEALIVYLLAIASPTHSVPASLWNTGWAQSGYVNGNTYYGYKL           
DVGPVRGGPLFFAHYSYMGFDPRGIKDAYTNYYIHNKHHSLVNQAYCIANPENHEGYSDECWGLTASDDPLVGYLAHEPT           
ASRDNGTISPTAALSSMPYSPTESLKALKHFYRVHGAKLWGKMGFFDAFNLEEDWFATSTLAIDQGPIICMIENYRSGLL           
WNLFMSNPEIQPALDAIGF           
>WP_026870566.1:7-427 hypothetical protein [Inquilinus limosus]           
ATRRAPKKGAAALSDGDLLDLVQRRTFRFFWEAAHPVSGLIPDRTDRAGKAPNDTVTTGGSGFGIMAIIVAAERGWIERG           
AAVERLMTIVRHLERTTSHHGVFPHFLDGRTGATVPFSRKDDGGDLVETAFLFQGLLCARRYFDRDTAAETELRNHIGWL           
WNETEWNWYTRGGLNVLYWHWGANNGWGMGHEIRGWNECLIAYVLAAASPRHAIDAEVYHRGWAVGRWFLGQRSYYGIEL           
PLGMPYGGPLFFTHYSFLGLDPRGLKDQYADYWEQNRRHTLINYEHCVRNPNGFKGYGPDCWGLTASDTPGGYSAHAPDN           
DLGVITPTAALSSMPYTPEHSMRALRHFYEKLGDRIWDRYGFVDAFSEQAGWVADTYLAIDQGPIVAMIENHRSGLLWRL           
FMSDPDVQRGLRILGFESPHL           
>WP_092438837.1:20-427 beta-glucosidase [Williamwhitmania taraxaci]           
SANNVRLTDEALMDTVQRQTLKYFTDFAHPISGMARERSDECNYSNEVVATGGTGFGIMAIIVGSDRKFIDRNQAADQIQ           
KIANFLDTCDRYHGAWSHWYNGSTGKSYPFSRTDNGGDLVETAFLIQGLLTARAYFNLDNNQETTLRNKITKLWHEVDWN           
WYTNNSDSLYWHWSPTFSWAMNMPIKGWNECLITYVLAASSPTHPIDTNVYHSGWTASNHFRLEKSYYGHELALGFPYGG           
PLFFAHYSFLGLNPKGLKDKYADYWQLNQNHALINYNYCVDNPLKFSGYGEECWGLSASDDYEGYVAHSPTNDRGVISPT           
AALASFPYTPQQSMDALKHFYYNMDGKIWGEYGFTDAFSDEKNWYANNYLAIDQGPIVVMIENYRSAKIWNLFSSIPEVQ           
LGLERLGF           
>WP_194224619.1:147-549 DUF3131 domain-containing protein [Dysgonomonas sp. GY75]           
ISDEDLLDKVQSQTFRYFWDFGHPTSGMARERTTSGDVVTTGGTGFGVMAMIAAAERGFISKNDALSRIQKIVTFLDTKC           
TSYHGAFAHWVNGATGATYPFSQYDNGADLVETALLFQGLLTARQYFKSNDAVEIQLRADITRLWEAIEWTWFQKGGENV           
LYWHWSPDYGWQMNLKITGWNESLIVYALAAASPTYPISAEVYKQGWVRNGAFANGKSYYGYTLPLGTEYGGPLFFSHYS           
FLGINPKDLKDQYTDYWTQNRNHTLINYTYCITNPKGYGGYSADCWGLTASDGNNGYSAHSPTNDKGVIAPTAALSSMPY           
TPEESMRALHFFYYKLGDKLWSDYGFVDAFNLSEQWYDNQNIAIDQGPIVVMIENYRTGLLWSLFMADPEIKDGLKKLGF           
QSP           
>WP_137113969.1:12-422 beta-glucosidase [Mesorhizobium sp. GR13]           
LSETDDDLLDVVQRQTFRFFWEGAHPVSGLARDRQKTTGDPNNDLVAIGGSGFGVMAVVVGVERGWIPREDAASRLGTML           
SWLERTPRYHGMFPHFINGRTGETIPFSRKDDGGDVVESALLFQGLLCARQYFDRGSTAERDLRHRIDRLWLEAEWDWYR           
RDGGNDLYWHWSPRRGWAMNRKIAGWNEGLVAFVLAAGAPEHTIDAEVYHEGFASGPGFRNGRSYHGIELPLGMDHGGPL           
FIAHYSFCGLDPRGLTDRHADYWQQNVRHTRINYEHCIANPHGHAGYGPDSWGLTSSHGPKGYVAHAPARDFGVITPSAA           
LSSFPYAPDEAMRALRYFLTKPKHRIRGRFGFVDAFCESRDWYARTYLAINQGPIVIMIENFRSGLLWSLFMSVPEVQAG           
LRKLGFTSPHL           
>QLH28275.1:146-547 Ig-like domain-containing protein [Saprospiraceae bacterium]           
ALLDTVQRRTFRYFWEFGHPVSGLARERNSSGDLVTSGXSGFGMMAIPVGIERGFITRRQGLDRATQSVDFLLNKADRFH           
GAFPHWLSGTTGRXIPFSSNDNGADLVETSFLIAGLLTLREYFDGQQAEEVELRRDIDSLWHGVEWDWFRRDGKDILYWH           
WSPDKGWSMNLPISGWNECLITYILAASSPAHGIPPEVYHRGWASNGGIVNNQQAYGINLPLGSGTGGPLFFEHYSFLGI           
DXRGLKDQYADYWEQXEAHTLINRAYCIANXRHYYGYGPECWGLTAGDVYNGYTASSPANDVSVIGPTAALSSMPYTPEE           
SLDALXFFYYKLGDRLWGKMGFYDGFSLDRAWFAESTLAIDQGPIVIMIENYRTALIWNLLMKAPEIKAGMEKLGFESPI           
FR           
>HHH52426.1:119-521 T9SS type A sorting domain-containing protein [Bacteroidetes bacterium]           
AVNCSEMTDEELLTMVQEYTFRYFWDFAHPVSGLARERNTTSIVTIGGSGFGVMAILVGIERGFISYEEGNSRMHKIVDF           
LTKADRFHGVWPHWMNGATGKVVPFSTFDNGGDLVETAFMVQGLLTARQFFQSDTELYDKITSLWEGVEWDWYRQNNQNK           
LFWHWSPEYGWKINMPITGFNEAQIIYILAIASPTHGVPAYLYHQGWAGNNYENPGTFFGHRLEVGTYRGGPLFFSHYSY           
LGFDPRNKKDKYTNYFIRNTNHTYINHDYCVENPKNYEGYDVFEWGLTASDDPFGYLAHAPVSNRDNGTISPTAAISSMP           
YTPYLSIETMKHFYRDLGDKIWGKYGFTDAFNKHENWYATSYLAIDQGPIIGMIENYRTQLLWTNFMKNPEINTALDKIG           
FTA           
>WP_196272538.1:1-422 beta-glucosidase [Microvirga sp. BT350]           
MTTSAGSSHHSRHERDSSRILDVVQRQTLRFFWEFGHPVSGLARERITIGQPLDDCVAIGASGMGVMAIIAGAERGWISR           
DDALKRLLTMVRFLERAPSYHGVFPHWMDGRTGATMPFSRKDDGGDLVETAFLLQGLLCVRQYFQREEPDERELRGLINR           
IWGDVEWDWYTRGGIKMLYWHWSPNHDWSMDYEIRGWNECLMAYILAASSPQHAIDPKVYHGGWAQGRDFRNGRTYYDIE           
LPLGPDYGGGLCFTHYSFLGLDPRGLKDRYADYWRQNVHHVLINREHCIRNPHNFKGYGPDCWGLTSDDTDEGYRPLHPA           
NDLGFIAPDAALASFPYAPEAAMLALRHFCGPLRDRIWGECGFTSAFSETKDWYSRDYIGVDEGPIVVMIENYRSGLLWR           
LFMSCPEVRSGLARLGFESPHM           
>MBK7410521.1:96-514 T9SS type A sorting domain-containing protein [Saprospirales bacterium]           
TINGQESGLSSPLPLVTSTMSDPQFLDMVQEYTFRYFWDFAHPVCGMARERNTSGDIVTTGGTGFGIMAILVGIERGFIT           
REAGLNRLIQIASFLQYADRFHGVWPHWMNGTTGNVIPFSTYDDGGDLVETSFLLQGLLTARQYFDQDDPVEEAFRDLVT           
SLWEDVDFNFYRKQVNNFLYWHWSPNYAWQMNFPIRGFNEAMIIYILAIASPTHGVPASLYHTGWAGASYTNGNSYYGYK           
LDVGPYRGGPLFFAHYSYLGFDPRFKRDAYANYFIRNRNHTYINREYCIENPEGHEGYGENSWGLTASDNPWGYLAHEPT           
AGGDNGTITPTAALSSMPYTPNESIAALKHFYREYGSGLWGPYGFYDAFNPDQNWFANSYLAIDQGPIVCMIENYRTGLL           
WEKFMANPEIQSALDAIGF           
>WP_149254985.1:26-453 beta-glucosidase [Labrys sp. KNU-23]           
GTTKAELAGRLYKAADLIDLPDEELLEAVQRQTFRFFWEGAEPASGMARDRTTRTVDTPNDLVAIGGTGFGIMAMMVAME           
RGWISRAEGLERLTRIIDVIEPTTCFHGAYSHFMHGETGKVWPFSRKDDGGDLIETAFLFQGLLCAREYFDADTPAEIRL           
RQRITGLWGEIEWNWYTQGRHALYWHWSPNNGFVLDHDIHGWNECLIAYVMAVSAPRYPIDPAAYHRGFAASKDFGAPRS           
YYDIELPLGPDRGGPLFWAHYSFLGLDPRGLKDRYADYWQQNVAHTMINHRHCVLNPHGHKGYGPDCWGLTASDDPDGYA           
AHQPSEDNGVISPTAALSSFPYAPKEAMAALRHFLAKHGDKVWGRFGFVDAFSEERNWFAETFLSIDQGPIVVMIENYRT           
GLIWNLFMRIPEIQAGLRKLGFESPHFK           
>MBU0799727.1:10-434 beta-glucosidase [Alphaproteobacteria bacterium]           
TTSKHDAAITKGLSDDQLLDLVQRQTLRYFWDFAHPVSGMARERSNQVYNYDATHTVTSGGTGFGIMALVAGAERGFLPR           
KQVVKHLNKMTDFLLQAETHHGAFPHFLDGRTGKSMAFSAHDDGGDIVETAYLMMGLLTARQYFGGKDKASTELRAKIYT           
LWENVEWDWYTRGENQLFWHWSPKYNWGMNHPVKGWDECLIAHVLAASSPSHGVKRAVYDEGWAKNHRFKNGLEYYGHKL           
PLGPQFGGPLFFSHYTFLGLDPRGLEDKHADYWQQNRNHTLINYEHCVRNPFGYKGYGKNCWGLTASDTITDNDGMYQAH           
APDNDHGTITPTAALSAFPYTPGKSMRALRHFYEDRGDKIWRDLGFADAFNPGKDWVANSHLAIDQGPIIGMIENHRSGL           
LWKLFMSCPEIKYGLTKLGFESPHL           
>WP_051335426.1:4-426 beta-glucosidase [Methylocapsa acidiphila]           
SNKHQTIGKPHARSSDEALLDLVQRQTFRFFWEGAHPTSGLARDRTGIEDDPSDDLVAVGGSGFGVMAIIVASARRWIAR           
TEAVERLGATLDFLAGARCYHGLFPHYMNGRSGETVAFGRKDDGGDIVETAFLLQGLLCARQYFDGRDPKERSLRDRITW           
LWRDAEWSWHAHNGRNALTWHWSPNHGWSLDADVRGWNECLITYILAAASPTFAIDPAVYHNGWAQSRRFINGRRFYDID           
LPLGPDFGGPLFFCHYSFCGLDPRGLTDAYASYLEQNVQHTLINYEHCVRNPKRHKGYGPDAWGLTASDDPTGYVAHAPD           
NDTGVIAPTAALSSFPYAPPQAMRALRHFYDVLGDRIWGRFGFVDAFSEGQDWYAKSYLAIDQGPIVAMIENYRSGLLWR           
LFMADPDVQTGLKRLGFESPHMS           
>HCT71504.1:72-478 hypothetical protein [Bacteroidales bacterium]           
SSSTRIFSDDELLDMVQEYTFRYFYDFAHPASGMARERNSSGDVVTTGGSGFGIMALLAGIERGYITRQQGIDRVLKIIS           
FLENADRFHGVWPHWLNGNTGATVPFSEFDNGGDLVETGFLIQGLLTARQYFNLSTPEEQQIVSRITALWESVEWNWYSR           
NNSGVLYWHWSPDYGWQMNMQVRGWNEAAIIYMLAIASPTHAVPASYWNNGWAGMSYYRNGRSFYGYTLDVGWDRGGPLF           
FAHYSFLGFDPRNIKDQFTNYFNLNRNHTLIHRAYCTQNPLGHAGYGPNCWGLTASDDPDGYMAHEPVQGRDNGTITPTA           
ALSSMPYTPVESLGALKHFYRELGAKTWGWMGFYDAFNQSRNWWATSYLAIDQGPIVVMIENHRSELLWNNFMANPEIAP           
MLEAIGF           
>MBV8144263.1:17-426 beta-glucosidase [Gammaproteobacteria bacterium]           
LTDEQLLDVLQRQTFRYFWEGAHPASGLALDRCHRRADQPDTPVSIAGTGFGVMALLVACERAWVSREQALARLALMLDC           
LEKATCYHGMYPHFLRGDTGATVPFSRKDDGADLVESSFLFQGLLCARAYFDRAVPEEARLRERIGWLWREAEWDWYARD           
GRDVLTWHWSPNNGFALDHEIRGWNECLMTYLLAASAPRYAVPAELYHQGWAMSRDFINGRTFEGIELPLGPPWGGPLFL           
AHFSFCGLDPRGLSDRYADYWQQNQSHTRINYAYCVRNPHHYRGYGPDCWGLTAGDTPGGYAAHSPESDLGVITPSAALS           
SFPYAPAEAMAALRHFYHDLGDRIWGRYGFVDGFSEQQGWYADTFLAISQGPIILMIENYRSGLLWKLFMGIPEIQSGLR           
KLGFSSPHLR           
>MBK9044108.1:144-543 Ig-like domain-containing protein [Saprospiraceae bacterium]           
LSKESLLDSIQKKTFRYFWEFGHPVSGLIRERNTSGELVTSGGSGFGIMSILVGIHRNFITRQQGLERITTITDFLLTKA           
DRFHGAFPHWLHGSTGKTIPFSTRDNGGDLVETSYLVAGLLSASEFFDQNTDKEKDLRTKIKLIWEGVEWNWYTKNNENV           
LYWHWSPDYNWQMNLQIQGYNEALITYILAASSPTFPISKAVYDEGWAKKGAIKNGRSYYGLTLPLGYDFGGPLFFSHYS           
FLGIDPRNLKDLYGNYWQQGVQHSLINHAHCAVNPRKFFGYSDECWGLTASDTNNGYAAHSPTNDLGVISPTAALSSMPY           
TPEQSMKALEYFYYILGDKIYREYGFVDAFNLHNLWFASSFLAIDQGPIIIMIENHRSGLLWNYTMKNTDVQHGLNKLGF           
>MBC8319989.1:39-431 beta-glucosidase [Bacteroidetes bacterium]           
LMDVVQQQTFKFFWDNADPSSGMARDRNGVSLVTTGGSGMGVMAILVGIERNFITRDEGLDRIIKIVGFLETADRFHGVW           
PHWLNGSTGKTIPFSQYDNGGDLVETAFLIEGLLTAQSYFDGIDSNEEELRNRIQVLWEEVEWDWYRRDNQNVLYWHWSP           
NYGWQMNMQIRGWNECLIIYILAASSPTHSIPAEVYHQGWARNGSIKNGNIYEGFELPLGPPLGGPLFFAHYSFLGLNPN           
GLTDQYADYMLQNKNHSLINFKYCERNPGNYAGYSDSCWGLTASDDPDGYSAHSPTNDNGTISPTAAISSIVYSPFQSLE           
AMHYFYGQIGGLVWGEYGFIDAFNKQKNWYANSFLAIDQGPIIIMIENYRTGLLWNNFMKNQDVQNGLTKLGF           
>MBN2745825.1:17-450 beta-glucosidase [Bacteroidales bacterium]           
LFACSCKKNKDDTADTTSTSLTENQLLDAVQTDVIKYFTDFAESNSGLARERYHTDEPYIDQNIITTGGSGFGLMSIIVG           
ADRGLIERQEAVAQLTKALEFLQTADRFHGAWSHWINGNTGKVFPFGTKDDGADLVETSYLCQGLICVREYFKNGTPEEQ           
ELAFLADTLWKGVDFNFFTQGQNVLFWHWSPNYGWEMNMKIEGFNECLITYVLAASSPHHPISKQVYQEGWARNGAIVTD           
RKSYNIPLIFNHNGTNTVGSLFWSHYSFLGLDPNGLTDDYGNFEELTKNHTNIIHAYCVENPLNWGGYSNECWGLTASYT           
RNSNGTTGYTDHRPGNDRGVISPTAALSSYPYTPDKSLNFLRFIYEKNSDKYVGICGPFDAFSTHHNWVTKRYLAIDQGP           
IAPMIENYRTGLLWELFMNAPDVKAGLINLGFHS           
>WP_092438833.1:16-449 hypothetical protein [Williamwhitmania taraxaci]           
LAACSKSEDDTSPVDIDTPDTCVKLENYVETITDDALLNKVQQQTLKYFWDFAEPNSGMSRERNTSGNLVTTGGTGFGIM           
AIIVGADRGFVTRDAATDRILKVFNFLSKADRFHGAWPHWMDGTTGKTIAFGTKDNGGDLIETAFLVQGIIAAKEYFSAA           
TQKEDSLRRMADSLWYKVEWDWYTNGENVLLWHWSANYSFEINMHISGWNEGLITYVLAASSPTHPISKLVYDNGWAKNG           
GLRNGRIFYGTKLPLGQDFGGPLFFSHYSFLGLDPRGLSDQYANYWEQNVNHSKINHSYAVANPYSFCHYSDSCWGLTAS           
DDPIRGYQAHAPYRNGGDDNGTITPTAALSSFPYTPVESMKALRFFYHRLNSKVWGTYGFTDAFNLSQKWYANSYLAIDQ           
GPIVVMIENYRTGLLWNTFMKNQDIKNGLSKLEF           
>WP_036837980.1:10-416 periplasmic beta-glucosidase [Pleomorphomonas oryzae]           
AMGDDALLDLVQQATLSYFWDYGHPVSGMARERDNDAFGYSPDNTVTIGGTGFGIMALIAGTERGFLVREEVIERIGRIT           
NFLETADRFHGVFPHFMNGETGKVIPFGEKDDGGDLVETSFLMAGLLTARQWLIPTRPDLAARIDRLWRGVEWSHHVRAD           
GALLWHWSPVHGFAMNHAITGWNECLITHVLAAASPTHPVPVSTYHQSWAKGRDFLNGRNYGGVTLPLGPDYGGPLFFAH           
YSFLGLDPRGLADAYADYFVQNTAHALVNRAHCLTNPGGFEGYGPDCWGLTASDTFDGYNAHSPTNDTGVITPTAALASF           
PYLPKEAMEALRGLLTSMDGRLFGPRGFADAFSPARNWVASSHLAIDQGPIVVMIENHRSALLWTLFMSASEVLAGLTKL           
GFSSPHL           
>MBK8055401.1:243-661 Ig-like domain-containing protein [Saprospiraceae bacterium]           
GVSQDFITVIDTARKFPVISTDELITKVQKETFKYFWDYAHPQSGMIRERINSDNLVTTGGSGFGVMAIIVGIEKNFITR           
TEGIGRVDKIVNFLEKADRFHGVWPHWINGVTGKTIPFSTNDNGADLVETALMMQGLLTFRQYLSDKAPQNTILINRITK           
LWEEVEWTWFIQGNNEKLLWHWSPDKGFLINLPIAGWNESLIVYVLAASSPTFPITKTLYDNAWARKGQMINNKSFFGIK           
LPLGYDFGGPLFFAHYSFLGLDPRKLSDKYANYWEQNTNHSLINWEYCKANPKKYSGYSASCWGLTASDNHKGYSAHSPG           
NDLGVISPTAALSSMPYTPDASIKAMEFFYYTLGDKIWKEYGFVDAFNLSETWFASSHLAIDQGPIIIMMENYKSGLLWH           
HFMKDKDILQGLKKLEFSN           
>MBI5067637.1:17-448 beta-glucosidase [Deltaproteobacteria bacterium]           
RHSAPADTLPLSSPAPLAGPRLTDEQLLDDVQRRTFRYFWDFAHPQSGMARDRSNVTARQGAEVVATGGSGFGVMAILVA           
AERGFVARSEALERLQRITTFLAGGERHHGVFPHWMDGSTGRTIPFGKGDDGGDVVETAYLVAGLLTARQYFDRPDPGEQ           
SLRARIDGLWRDVDWTWHLRPGTVGLMWNRSPTSGFLVDLPVRGWNEALIAYVLAASSPTHPIDPVHYHRGWAQDGALRN           
GQEYHGIRLPLGPAYGGPLFFEHYSFLGLDPRGLVDRYADYWEQAVNHTLINREHCVRNPNGWKGYGPHSWGLTASDVRG           
GYVGNASPTVDGGTIAPTAALSSFPFTPEHSMRALRHFHDDLGGALLAEWGFRDAFNETEGWVTDSALAIDQGPIIVMIE           
NHRTGLLWRLFMSCPEVREGLRRLGFTSPHLR           
>WP_111436559.1:16-415 beta-glucosidase [Rhodobium orientis]           
LFTRVQEHTFRWFLERADPSSGMVPDRTSSRAGIVATGGTGFAVMVLIVGAERGFISRDAALERTTLIVATLERADLYHG           
AVPHWIDVRSGKAEPFSEKDDGGDLVETALLMQGLLTAREYFDRDEAAERDLRQRINVLWHAVEWPFYKAADDDVLLWHW           
SPTFGFAINHAIRGWNECLITYVLAAASPSHPIDPELYHRGWTHSPVFVNGESAYGVTLPLGPPMGGPLFFAHYSFLGLD           
PRGLADRYADYFEQNRRHVEINRAYCIANPKGFAGYGPDCWGLTASDNHQGYAGHSPTNDFGVITPTAALSSFPYAPEAA           
MAAMRHFHDDLGSRIWTDWGFSDAFSETHDWYSSEHLAIDQGPIVIMMENYRSGLLWRLFMQAPEVRVGLDRLGFFPPRV           
>TAJ14461.1:79-499 beta-glucosidase [Marinilabiliaceae bacterium JC017]           
DVISATVRDFTDEELLEMVQQYTFRYFYDYAEGKTGMARERSDSSRGDIVTSGGSGFGVMAIIVGVERGYITREKGVQHL           
LKLTSFLAKTDRFHGMWAHWYAGETQKSYPFSQYDDGGDVVESAFMAQGLLTARQYFDAAKKDEKKLRDNITRLWESMEW           
DFYTRGQEALYWHWSKNHGWKMNHAITGYNECLIAFVLAAASPTHSIKPGVYHNGWASPKSTVYNYKTYYNMSLPMGNPD           
HFGGPLFFAHYSFLGLDPRGLSDRYANYWEQNRRHTLINRAYCIDNPKGYVGYGEDFWGLTASDKVPEGYMAHAPGGQRD           
VGTITPTAALSSMPYAPEEAMKVLKNLYRNHGKEVWGPYGFYDAINLSLDLPADKQVRQNYLAIDQGPILIMIENYRSGL           
LWKYFMKNQEVRNGLKKLGFK           
>WP_133638612.1:146-543 Ig-like domain-containing protein [Sphingobacterium paludis]           
MPTDELLTKVQRQTFTYFWDHAHPSYGMIRERNSSGETVTMGGTGFGLMTILVGIERGFVTREQGLERTKKIVSFLKMAD           
TYQGAFAHWYNGATGKTQPFSEKDNGADLVETALLFQGLLTARTYFNDASLTTDISTLYNAVNWNFFRNGQQTLFWHWSP           
NFQWEMNLKISGWNESLITYILAAGSPTHGIDAAVYEQGWANNGAMRNGNSYHGIQLPLGPPSGGPLFLSQYSFLGLNPN           
GLQDQYASYADQVKNHSLINRAYCVANPKAFVGYGADCWGLTASDDINGYKVHSPTEDNGVISPTAALAAMPYTPEESIQ           
ALEFFYYKLGDKLWGDQGFKDAFSLSEPWFAESYLAIDQGPIIIGIENYRSGLLWKYFMQTPEIKSALQKLKFTSPNL           
>MBN9027989.1:20-433 DUF3131 domain-containing protein [Hyphomicrobiales bacterium]           
EEAAATTARLDDDALLERVQRQSFRYFWDFAHPVSGLARDRTHGNDEVITLGGSGFGVMAIVVAVERGWISRGEAVDRLH           
RMIGFLEQAESFHGAYPHFMNGTTGKVVRYARKDDGADLVETAFWIQGLVAAQVYFDRDDGKEPWLRARIGDMRRAVEWS           
WFTRDGRDGLYWHWSPNHGWAMNHEILGWNECLILFVLAAGAEQYSIPPLAYHNGFAQSRTFINRRPQYGVELPLGPDGG           
GPLFFAHYSFLGLDPRGLSDRYADYWAQNIAHTRLNQAYCVANPGGFKGYGPDCWGLTACDNPTGYSAHSPDNDRGVIAP           
TAAISSLPYAPELVLPALRHFHDDMGDRLWGEYGFFDAFSESAGWVAKTHLAIDQGPQIIMIENYRTGLIWNLFMRDAEV           
RRGLQRLDFQSPHF           
>MBQ0075975.1:30-426 beta-glucosidase [Bacteroidales bacterium]           
SRPHKETEDSILLNTVQNASMNYMWTGADPVSGMAYERIHLDNDYGSNDPKVITTGGTGFGIAGLVVAMERGFIPRESGV           
ERLQRIVDFLAKADRFHGIWPHWLHSDGKVVPFSPNDNGGDLVESSFLMEGLLIARQYLNASQPTEKAVIDAINNLYQSM           
EFDWYRNKQNCLYWHWSPDKGWVMNMPIRGWNEALIVYVLAASSPTHSISKTVYTEGWGKTNHPTSTYNEPLFWTHYSFI           
GLNPMTLKDQYASYKEVVVGHALAQHDYCVRNPKRYPNYGSKCWGLTAGYSPSGYSAHSINNDLGVITITAALSSMPYTP           
TQSLEALRYFNSRRGELWGTYGFYDGFCDNHHWCLPRYLAIDQLTIAPMIENYRSGLLWKLFMSCPEIQTGLTKLGF           
>WP_182510256.1:10-422 beta-glucosidase [Phyllobacterium sp. P30BS-XVII]           
TDIAADDATLLDRVQRASFQYFWDGAHPQSGLARDRSGKNADPANDLVAAGATGFGFMAILVAIERGWIERQEAITRIGT           
MLTALENTKRYHGVFPHFFHGADGSTIPFSMRDDGGDLVETSFLFQGLLCVRQYFTAPAPDETILRKRIDHLWHGVEWTA           
HIKHDEKVLYWHHSPRYHFARNVPIQGWNEALITYVLAAGAPRHGIDADIYHEGFAKGSQFINRRDYYGINLPLGPDYGG           
PLFFAHYSFCGLDPRGLSDRYADYWQQNCNHVRINYQHCVENPHGYRGYGPDSWGLTSSHGPAGYVVSSPASDFGLIAPT           
AALCSLPYLPDESMNAIRHFFKLPQAKMWGRFGFVDAFSQTSGWYARTYLGIDQGPIVTMIENHRTGLLWKLFMTAPEVQ           
QGLQKLGFTSPHL           
>MBR5563946.1:14-450 beta-glucosidase [Bacteroidales bacterium]           
LQGCGCSQARHIIHDVSKVEKLDTVAVYVDTSFKYPVISDDSLMTLVQQRTFRYFWDYAHPVSGLARERLGSEELVTIGG           
SGFGVMCIPVAIERGFISREEGAERLFKILSFLSLQADRFHGAFPHWMDGATGKAIPFSTYDNGGDIVETALLVQGLLTA           
KQYFNTSDPVETVIRDCIDQIWENVEWNWYLNGQNVLYWHWSPDFAWDMNMRVNGWNEALIAYVLAASSPTFPIPREAYD           
EGWARNGEMRNGKRFYNILLPLGPDFGGPLFFAHYSFLGLDPRELSDQYADYWRQNASHAMINYDYCRRNPKGWVGYGQN           
VWGLTACDIPGGYAACSPTDDHGVIAPTAAISSLPYTPTQSMRALRYYYYILGDRAFGEYGFCDSFSLHEQWFAPSYLAI           
DQGPIIIMIENYRTGLLWDLFMRNVCILDGLDKLGFE           
>WP_111548074.1:66-464 beta-glucosidase [Mesorhizobium kowhaii]           
STDVLLDTVQRQTLRYFWDFGHPTSGLARERSNATPHVVTTGGSGFGIMAILAGVERGWIGRQAALDRLITMVCFLGEAE           
RHHGAFPHWMDGDSGRTIPFSRRDDGGDIVETAYLMAGLLSARQYFAGPEAKERILRSLIDTLWGDVEWDWFTRGSDSLF           
WHWSPVHGWAMDHAINGWNECLIAFVLAASAPRHPIEPSVYHRGWATGQAFANGRSFHGIPLPLGPDHGGPLFFAHYSFL           
GLDPRRLRDRYADYWQQNVAYTRINQAHCIRNPKKFDGYSAECWGLTASDSIHGYVAHAPDHDHGVIAPTGALGSFPYAP           
AECKRALRHFASRGDRLWGEYGFRDAFSPAMDWYADSYLAIDQGPIVVMIENYRSGLLWRLFMSCPEIQAGLAKLGFSS           
>MBK7880749.1:145-550 Ig-like domain-containing protein [Saprospiraceae bacterium]           
IIMSDDSLLTEVQQKTFKYFWDFGHPVSGLSRERNTSGDICTSGGSGFGIMSILVGMHRKFISREDGLNRLILMTNFLSD           
KTTTYHGAFPHWFNGSTGATVPFSPFDDGADLVETSYLMMGLLCARQFFKEDDILEKSLRDKIDFLFNRVEWSYFQKNEE           
VLYWHWSEKYGWKMNFKIQGWNEALITYVLAASSELHAIPRSTYVNGWAKNGGIKNGNSYYGYTLPLGPTLGGPLFFEHY           
SFLGMNPNGLKDEFADYEIQTKNHSLINYAYCVANPKKYFGYSADCWGLTASDTYGGYTAHEPNNDRGVISPTAAISSLP           
FTPDESLKAMRFFYHQIGNKTWKEYGFIDAFSLDEYWFANSFLAIDQGPIIVMIENYRSGLLWNLFTSCPEVKSGMKKLG           
FKAPYL           
>WP_072931929.1:14-443 beta-glucosidase [Chishuiella changwenlii]           
MLCSASSFAQTKQENKLLDKVQKQSIQYFWDYAEPKSKLARERFHPDGNYPENDAHIITTGGTGFGLMSLIVGIDRKFIP           
REEAVNRILTGLKFLEKADRFHGAWPHWLNGETGKVKPFSTYDNGGDLVETAFLAQGLICLKEYFKDGKNEKEIEISKLA           
DQLWKGIDFNFYTKGEDVLYWHWSPNYEWKINFPLKGFDETLITYIIAAASPNHSISSDVYYKGWTRNGAIKSTDSVYGI           
PLVVKHNGIDKNVGPLFWSQYSFIGLNPTHLVDGIGVDYGKVVKNQAKIHYVYNQNKTESFKNYEKNMWGLTASYSFNPD           
GTDGYTAHSPTNDRDIITPTAALSSFPYTPKESMDFLKFIYQKQNKKLIGVAGPYDAVDLKNDKVITKYLAIDQGTITPM           
IENYRSGLLWDLFMKNEDVQRGLKKLNFTT           
>WP_183306395.1:35-443 beta-glucosidase [Dysgonomonas hofstadii]           
DEFLTYIQKQYFKYIWDAALPNSGLSRVRIITNNPERDKNTITVGSSGFALAGILVGIERGFISRTKGLERIERIADFLE           
RSDRYHGMWSHWIDDTNAKTIPFANPASKDNGGDIAESAFMAEGILCARQYFAKGNKREKALAAKLDKLWKEMEWSWYLN           
DENALMWHWSPNYGWEKNFPLKGYNECLAPYILGVSSPTHPLPVAAYYEGWARKGAILSDTTLYGIPTIVMHNTGKQYVG           
PLFWTAFSYVGFDPYGIKDKLGINYWDVNVNQVKIQRAYCIENPKGFPGYGADCWGFSAGYSVKGYKAHNTKTDYGAITP           
SGTIAAMPYAPKEIMVALKHFYFDLGDNLWGPYGFYDAYIPASNSVVNDYLGNNQCAVVPMIENHRSGMLWKLFMSAPEI           
KNGLEKLGF           
>WP_106337834.1:6-407 beta-glucosidase [Alsobacter soli]           
LLDAVQRQTLRYFWEGAHPHCGLALDRSVPGPYGPDAVAVGGSGFGLMALLAGVARGWVEPGDFRQRLRTVLDFLEGADR           
FHGVFPHFLHGRTGRVIPFAPTDDGGDLVETSFLMAGLLCVREWLRLAEPADAFIPRIDALWRAVEWDWHTRGGRPALYW           
HWSPNNDWAMNFPIRGWNECLITYVLAAGSPTHSISADTYHQGWAEGPAFRNGRRFYGVELPLGPDWGGSLCFAHYSFLA           
VDPRGLHDRYADYWRQNLAHTLIHREHAIRNPGGYAGYGADCWGLTASDDDRGYHQHAPDNDVGVIAPTAALSSFPYTPA           
YSMQALRTFMGRLRERLWTPLGLRDAFCESRDWYAPATLAIDQGPIVVMIENHRSGLLWRLGMSCPEIRDGLARLGFRSP           
WL           
>WP_084017952.1:30-460 beta-glucosidase [Moheibacter sediminis]           
GNGGNNDTDPETEISFDPIDNNQLMDIVQRETFKYFWDYAETNSGAARERYHPSDPGNSSNVVATGGSGFGLMSILVGIE           
RGYVSRDQAAIRIQTILNFFENADRFHGAWPHWLNGTSGDVIPFSTQDDGGDLVETSFLAMGLISVREYFKNGTQQEVQL           
SQKADDLWKGIEWDWYTNGQNQLYWHWSPNHGFAINLALKGYNETLITYVLAAASPTHPISQNTYQFGWASGGGFLNSNI           
LYEIPMLVKHGGNSSNVGPLFLSHYSFLGLDPRNLRDQYVNYWEVAKNHSLINYQYALANPQDYQDYGKYVWGLTASYTY           
QAGGGMSYAAHSPANDTGVISPTAAVSSIVYTPEQSIDAMQYFYHRRDILMGPAGFYDAFSPERNYWVAQAYLAIDQGPM           
IIMIENHRTQLLWNLFMGADDVRTGLTNLGF           
>WP_181305790.1:15-446 beta-glucosidase [Rufibacter sp. XAAS-G3-1]           
LLCLGGSTQGCKENDAPLPDQPQTLAPSSTAEDKQLLDQVQRETFKYFWDFAHPASGMARERTTSGDMVTSGGSGFGVQA           
LVVGADRGFVTRAQAVDRLHKICDFLASADRFHGVWSHWINGNTGKVMSFSQKDNGGDVIETAFLVNGLLTARAYFNGAD           
AREAALRTKITQLWETVEWDWYASRGDNLLYWHWSPTYGWDMNMPIRGWNEGLIAHVLALSSPTHPVSATVYRNTWTSGG           
PFRNGNTYEGYTLDLGERLGGPLFFSHYSFISLDPRQLQDQYTNYWRQNVTHTLINRSYSLHTAPKHYGYSASLWGLTAS           
DTYNGYTAHSPTNDNGTVSPTAALSSFPYTPYYSMQVLRHLYKDLNTTMIGPYGPYDAYNKSRNWVGTQNLAIDQGPIVT           
MIENYRSGLLWSLFTNLPEIQAGLAKANLSKP           
>MBK8504837.1:60-463 beta-glucosidase [Saprospiraceae bacterium]           
ELIALDDDAFLEEIQKATFKYFWDHAHPVSGMARERNTSGDLITSGGSGFGIMAILVGIHRDFISREEGLQRIRKIVTFL           
QSADRFHGVWPHWMNGNTGKVIPFSARDNGGDLVETAFLLQGLLTARQYFDQDSPEEHQIQDAITELWEAVDWNWYRKQV           
NQVLTWHWSPDFGFEINLPIRGWNETMICYILGVASPSHPLPPTLYDKGWASNNYTNGNTYYGYKLEVGNQTGGPLFFTH           
YSFLGLDPRNKRDAYANYFFQGQNQTLINRAWCIENPKDYEGYGPDCWGLTASDDPQGYKAHAPNQGADNGTITPSAALS           
SIPYTPIESLDAARHFLMVYGERVWGPMGFYDAFNPSHNWYADSYLAIDQGPIICMLENYRSGLLWNYFMRDQEIITALE           
KVGF           
>WP_093132207.1:4-426 beta-glucosidase [Variovorax sp. OK605]           
EDRNPKALAALPDEALIDAVQRQTFRYFWDGADAASGLALDRRTLVGATGEDLADERVAIGGTGFGIMAMIVAVERGWVT           
RDAALERLGRMMEALLRARRYHGAFPHFMDGASGETIPMSPKDDAGDLVETSFLCMGLLCARQYFSEDTAVARRLRSDID           
TLWHGVEWNWFTQGGRDVLYWHWSPNHGWAMNHEVRGWNECLITYLMAAASPRHAIDPKVYHRGFAAGPDFLNGRSYHGI           
ELPLGPPNGGPLFFTHYSFCGLDPHGLKDRYADYWDLNCRHVRVNHAHCVANPRGHKGYGESCWGLTASDDPDGYLAHDP           
NNDNGTISPTAALSSLPYAPTEVMRALRHFLTAHGERVWRDYGFVDAFCEDRGWFANTFLAIDQGPIVVMMENHRTGLLW           
KLFMSVPEVQAGLRALDFSSPHL           
>MBF0544377.1:26-434 beta-glucosidase [Candidatus Riflebacteria bacterium]           
SYSNPELGIEDNLILDAVQRQTLKYFWDFGHPVSGMAPERNTTPETVTTGGTGFGLMAWIVGIERGWLEREAVLKRANTL           
VDFLSHADRFHGAWPHWLNGSTGKVIPFWKYDDGADIVETSYLIQGLLCLRQYFNGETFPEKNLRKKINKLWHEVEWDWF           
TRNQNVLYWHWSPNFGWKMDHQIHGYNECLITYVLAASSPSHPIKSEVYHEGWATSSAFLNGKTYFKHYKLYLGEDWGGP           
LFFTQYSFLGIDPHKLSDQYADYWKQNVNHSMLNYLYCVMNPKHFKNYSKNCWGLTASDNYEGYSAHSPKNDLGVITPSA           
AISSIPYVPLQAMRAIKYFFKEEKENLWGDCGFYDSFCPEKNWYAKSFLAIDQGPIIVMIENYRSGLIWKLFMAQPEIRL           
GLKKLGFSS           
>MBF0410162.1:37-438 beta-glucosidase [Candidatus Riflebacteria bacterium]           
LTDDELLNVVQKQTLRYFWEFAHPKCFMAPERDTAPDMVTSGGTGFGLMCWIVGVERGWIDRSEVLHRCHVMVDFLEKAD           
RFHGAWPHWIDGKTGKPISFSKYDDGGDIVETSYLVQGLLTIKNYFDSDNDSERELRRKIDYLWHQVEWDWYTRGEKQLY           
WHWSANHAWKMNHAIKGYNECLITYILAASSPSHPIDSDAYHKGWTSAPEFYNGKTYYRRYKLSLGYDFGGPLFFTHYSF           
LGIDPHKLHDRYADYMQQNINHSMINYHYCALNPKRYKGYSKECWGLTASDNYEGYSAHSPTNDLGVITPSAAISSIPYT           
PLQSMRAIRYFYEQLGEKIWGEYGFVDSFSIHRNWYATSSLAIDQGPEIIMIENYRTGLLWKLLMQDCDIQRGLNNLGFV           
NP           
>NQW28689.1:240-649 hypothetical protein [Flammeovirgaceae bacterium]           
TKVDSTLKYPELSDEELLTKVQRETFRYFYEGAGPNSGMARERNSSGNIVTSGGSGFGVMALVVAMERGFISREAGLTHI           
EKILTFLEKADRFHGVFSHWIDDVSGDAIPFSSKDNGGDLVETSFLFQGLITFRQYMQPEDLREFEIIERINVLWNDVEW           
NWYTNGGQKVLFWHWSPNYNFEMNFPLRGYYEAMITYVLAAASNTFTIEKAAYHEGWMRNGAVKNGKVFYGITLPIGYDY           
GGPLFFAHYSFLGLDPRNLKDAYVNYWDQNVAHSQINYEYCLRNPKGNVNYNGMAWGLTASDQPGGYGAHEPTNDNGTIS           
PTAALGSMPYTPDASMKALRYFYYILGDKIYGENGFYDAYNVNEGWWTNATLAIDQGPIIVMIENHRTGLLWKLFMSVPE           
VQNGLNKLEI           
>WP_009282964.1:35-431 hypothetical protein [Fibrisoma limi]           
LSDKQLFDKVQEAAFRYFWDFGHPVSGLAPERTKTPEVVTSGGSGFGISAIVVATERGWVKRDEAVARLLTMAKFLEKAD           
RFHGAWSHWLDGKTGKVVPFGQKDNGGDLVETSYLVNGLLIAQQYFNQNNAQETELRDRIQKLWETVEWDWYVHNGLLHW           
HWSPNYEWAMNMPIRGYNECLITYVLAVASPTHGIDPDVYQKTWKNSPNYLNGKTYLGYKLPLGFPYGGPLFFTHYSYLG           
LDPRQVQDNVTNYWDLNVTHTLINRAYCVYEAPKDHQYSAENWGLTASDDFNFYGAHQPTEDNSTISPTAALSAFPYTPY           
YSMQAMRFFYNELGDRLWKEYGFTDAFSLKKNWFSPQYLAIDQGPIVIMMENYRTGLCWDLFMKLPTIKTALAKMQL           
>MBQ6791715.1:129-528 beta-glucosidase [Paludibacteraceae bacterium]           
ISDEELLTMVQQRTFRYFYDFAHPVAGLARERNSSGDVVTTGGSGFGLMAFPVAVERGFISRAEALAHCTKVVDFLTDKA           
DRFHGAYPHWLNGKTGKTEPFSAKDNGADLVETAFLMEGLLTIRQYFSDASPQETSLREKITAIWEGVEWTWFQNGGKNV           
LYWHWSPNYEWAMNMPVRGWNEAFVVYLLAASSPTYGIDKAVYTEGWARNGGIRNGKKYFDITLPLGEEMGGPMFFAHYS           
FLGLDPMHLSDAYANFGEQNIAHACINYAYSLKHREQPADPAQAHWGLTASDIPDGYYATSPTHDNGTTAPTAALASMPY           
TPEQSLAALRYFYYTLGDKLWGEYGFYDAFNLPSRWFAKSYLAIDQGPIIAMIENYRTGLLWQLFMSCPEIQQGLQKLDI           
>MBX2889405.1:107-517 T9SS type A sorting domain-containing protein [Saprospiraceae bacterium]           
SEPASATTAAMSDEQLMDMVQQYTFRYFWDFAHPLSGLARERSNGDNNIVTTGGSGFGIMAIVVATERGWVTREAAVNRM           
IQIISFLQLADRFHGVFPHWLNGSTGKAIPFSQYDDGGDLVETAFLMQGLLTARQYFDQNTPLENALRNAITGLWEAVEW           
DWYRKNGSGTLYWHWSPNHGWQMNFPLRGFNETHITYLLAAASPTHGVPGSLYQTGWTAGNYANGSTYYGYPIFCGPPAG           
GPLFFAHYSYLGFDPRNVKDAFCNYFQRNRNHSLIQHAYSINNPSNFTGYSAECWGLTSSDDPLAGYREHHPGYDNGTIA           
PTAALSSMPYTPSESLAALRHFYRAQGERLWGPYGFYDAFNLKLDWFASSYLAIDQGPIVVMLENHRTGLLWNLFMQNPE           
IQPALEALGFQ           
>WP_085124888.1:2-415 beta-glucosidase [Tistlia consotensis]           
SDALSAPDRDLLDELQRRTFGYFRDFAHPVSALARDRAKSDDDAGDDFCALGGSGFGAMVLVVGVERGWITRAEAVERLL           
TMTGFLLKAARFHGVLPHFLDGKAGTPIPLSPQDDAADLVEQALLLQGLLTARQYFDGDAAGERELRERIGRLWRETDWA           
WHTKGGEPVLYWHWSPTFGWAMNHPIRGWNECLIAYVLAAASPDHGIDPAVYHQGWTGGPEFRNGRRYHGIELPLGPEGG           
GPLFFAHYSFLGLDPRGLRDRYADYWAQNVAHVRVNEAHCRANPHGFAGYGADCWGLTASDDDQGYAAHDPAHDRGVISP           
TAALASLPYWPEASLRALRHFRHDLGGRIWGRYGFVDAFNLSAGWYATTYLAIDQGPIVCMIENHRSGLLWRLFMSCPEI           
QRGLRRLGFESPAL           
>MBP6793534.1:1-406 T9SS type A sorting domain-containing protein [Saprospiraceae bacterium]           
TTMMTDSALLSMVQRYTFRFFWEYAHPVYGMARERNATPDVVTIGGTGFGISSIVVADDRGFITRAEGVAHVNKMISFLS           
TADRFHGIFPHWLHGTTGKVIPFSPKDDGGDLVESSFLFQGLLTARQFFNGNSAAEIQLRSGIKSLWEAAEWDWYLKGGG           
NVLYWHWSPNFDWQMNFPLKGYYEALITYILGIASPTHKIPSSVYHQGWAGLPGYVNGKTFYGNKLFVGPNAGGPLFFAH           
YSFIGFDPRNIKDAYANYFTHNVNQSLINWAYCKENPKQWTGYSGDNWGLTASDDPDGYVAHEPMSNTDNGTISPTAALS           
SMPYTPVQSLAALKYFYRTQGAKLFGLMGFYDAYNLTRNWVADSYLAIDQGPIITMIENYRTGLLWKYFMQSPEIQPALN           
AIGFTN           
>WP_110377935.1:8-425 beta-glucosidase [Chelatococcus asaccharovorans]           
HLASTPASVVADRDLSDEALLDIVQRQTFRFFWDFAHPTCGLARDRVSMTGEGNDLVAIGGSGFGIMAVIVAAERGWITR           
DDALGHLTTVVRYLGDVPRYHGVFPHFIDGRTGATVPFGAKDDGGDIVETSFLIQGLLCARQYFSGRSAAESDLRRAINR           
LWQEVEWNWHTRGGRPVLFWHWSPKHGWAMNHEIHGWNECLVTYVLAAASPHHAIDAEAYHRGFASGPDFKNGHSYFGIK           
LPLGPPLGGPLFFAHYSFLGLAPKLLSDRYADYWEQNRRHVLINYQHCVHNPRGYRGYGPDCWGLTASDDPGGYEAHAPD           
KDLGVIAPTAALSSLPYAPAECMRALRHFAHDLGDKLWGECGFSAGFALDKDWYATSSVAIDQGPIVVMIENHRSGLLWT           
LFMSCPEVQHGLTKLDFR           
>WP_109742645.1:8-432 beta-glucosidase [Arcicella aurantiaca]           
MMLCVVSSSTRIQAQNERQVQTTNEPREYIETVQKATFGYFWDFAHPISGMAAERTATPNIVTTGGTGFGVMSIVVASNR           
QWIKREEAVNHLIKIASFLKKADRFHGAWSHWLDGRTGKVVPFGMYDNGGDLVETAYLMNGLLVARKYFDKENQQEKLLR           
KQITELWETVEWDWYASRGDNYLYWHWSPNYDWKMNMPIRGYNECLITYVLALSSPTHSIKPNVYQNTWKKSDFYKNGND           
YLGYNLPLGFAKGGPLFFAHYSYLSLDSRLMEDEDANYWKQNLAHTLINYEHCVKDGKKEFDYSAENWGLTASDDYNFYD           
AHSPTNDNGTISPTAALSSFPYTPFAAFQAMRYLYLKKGNQLFNKYGFYDAYNNQKNWYSNQYLAIDQGPIVVMMENYRS           
GLLWKLGESMEELQKGLSLMGIKKP           
>WP_018626882.1:10-415 hypothetical protein [Niabella aurantiaca]           
LEDDALLELVQRQTFSYFWDFAHSGSGLPRERDHEHYKDVITTGGSGFGVMTIIVAVERKWISRAQAIMRLLKIVAFLDK           
AENHRGAFSHWLNGRTGKTIPFAKKDDGADLVETAFLFQGLLTARQYFNRRNKEEQIIRATITRLWHQVEWSWFTRGRDA           
LYWHWSPKHRWAMNLRIEGYNEALITYILAAAAPKHSITKNVYECGWARNGAMKNGRSFYKTRLPLGPDLGGPLFFAHYS           
FVGLDPNGLRDAFADYGKQNKAQVTINYRYCADNPRGYKNYGKNSWGLSACDYKRRYREHSPVKDNGTICCAAALASMPY           
FPEASLDALRYFYEVLGNRIWGRYGFSESYNETRKWYATSHLAINQGPIILMIENYRSGLLWKWFMKDKDVRRGLKKLGF           
KSPHLK           
>MBK8427096.1:6-416 beta-glucosidase [Lewinellaceae bacterium]           
SDIATATTQTMSDEALLDMVQRSTFRYFWDFAHPVSGLARERNNGDDNIVTTGGSGFGIMALVVGAERGWVTREEAVNRM           
VQIVSFLQFADRYHGVFPHWINGTNGNTAPFSQFDDGADLVETAFLMQGLLAARQYFNQDTPLENAVRNVITGLWEDVEW           
DWFRKNNSPVLYWHWSPNYGWQMNFQLRGFFEAQIVYILAAASPTHPVPGSLYQTGWTSSNYANGAIHFGHPVCCGPFGG           
GPMFFAHYSYLGFDPRGLKDAYCNYFVRNRNHALIQRDYAVANPENHEGYSANCWGFTSCDSPGGYAAHSISASGDNGTV           
APTAALASMPYTPSESLDALRWFYREQGEKLWGLYGFYDAFNLDQNWFATSYLAIDQGPIVAMIENYRSGLLWNLFMQNP           
EIQPALDAIGF           
>MBK8656616.1:163-579 hypothetical protein [Haliscomenobacter sp.]           
QESTASDTVAGKLRLMSDDDFLDFIQSYTFRYFWDFGHPVSGLSRERNTSGNLVTIGGSGFGIAAILVGIERGWITRAQG           
RERVQKMADFLAKAQRFKGVFPHWMDGTTGAVIPFFTKDNGGDLVESAFLFQGLLTARGYFDHPTPEEAALRTQITALWE           
AADWNWYRQNQNVLYWHWSPTYNFEINHQLRGWNETMIAYLLGIASPTHGISESLWHSGWASNGGIKNGYSYFDIKLPLG           
NGYGGPLFFTHYSFMGFDPRGKADAYANYFEHNRNQSLVNWTWCKLNLGKYAGYSAANWGLTASDDPDGYKAHAPASNDD           
NGTISPTAALSSMPYTPQQSLDALKYFYREQGARLLGPMGFYDAFNLTRNWFADSYLAIDQGPIIGMIENYRTGLLWNHF           
MKNTEIQTALTKIGFTT           
>WP_183495794.1:107-520 T9SS type A sorting domain-containing protein [Lewinella aquimaris]           
TPSDTVEATTYEMSDSALLDMVQAYTFRYFYDFGHPVSGLARERNSTATVTSGGSGFGLMALIVGAERGFITREEALTRT           
NKIIDFLLTVPRFRGAFSHWMNGATGDVIPFSPRDDGGDLVETSFLLQGLLTSRQYFAGESEEEVRLRANVNQIWEEVNW           
NWYRKQVENVLYWHWSPTNQFAINLPLRGFNEVQITYILAAAAPNPAYRIPASLYHTGWAGSNYTTDNSFYGIPLLVGRG           
KGGPLFFSHYSYLGFDPRGKRDRYANYFERNTNQTLIQYEHAVDNPYNRLGYGPEAWGLTASDDPDGYKAHAPDSPETDN           
GTLTPTAALGSMPYTPEKSMAALKHFYRDLGDKTWGTYGFYDAFNPGRNWYADSYLAIDQGPIIVMIENHRSGLLWDLFM           
SSPEIAPALAAIGF           
>PWT70337.1:4-424 beta-glucosidase [Proteobacteria bacterium]           
QPDSSVTAGAAADVSDDVLLELVQRQTVRFFYDFGHPVSGLARDRITRGVEPSDVVAVGGSGFGVMAIVVATEHGWVTRD           
EAVKRVTTIVSILTQAPRYHGAFPHFMDGTSGRTVPFSPDDDGGDLVETALLFQGLLCVRQYFNSDDPAERNVRTSIDAL           
WNEVEWDWYARNGEALYWHWSPRKEWVLNHPIRGWNECLIAYLLAASSSTHAIEAEVYHRGWAQGPDFRNGNQYYGVELP           
LGPPLGGPLSFAHYSFLGLDPRGLTDRYGDYWQQNVAHTLINHRYCVANPHGFAGYGPDCWGLTAGDNIDGYAMHSPAHD           
VGVIAPNAAIGSLPYTPQQSGRALRHFWLELGPKLWGDCGFTSAFNQSKNWWSDSWVAIDQGPIVVMIENYRSGLLWRLF           
MSSPEIATGLRKLGFDSPHLR           
>RYY30572.1:149-549 beta-glucosidase [Chitinophagaceae bacterium]           
ISDEALLDLVQRQTFRYFRDFAHPVSGMARDRNQNPDLVTTGGTGMGAMAIVTAVHRGFISRQEGLAQIVKIVDFLRNKA           
TTYHGAYTHFINGASGATIPFSTKDNGADLVETSLLMQGLLTARQFFSGGDATEAALRLHITDMYNKVEWNWFRKDNGNV           
LYWHWSPDHNWDVNLPVAGWNEALITYVLAAAPGAYTIPKSVYDEGWARSGAIRHNKSYYNINLPLGEELGGPLFFSHYS           
FLGLDPRKLKDAYADYNEQVTAHSRINYQYSVSNPRNYNGYSSSLWGLTASDNNYSGYSAHSPNNDAGVISPTAAVSSIP           
FTPEQSMEALRFFYYTLGDRLFGEYGFKDAFNLTDLWFAPSYLAIDQGPQIIMIENYRSGLLWNLFMSCPEVQAALTKLG           
F           
>WP_127079825.1:11-415 DUF3131 domain-containing protein [Rhodomicrobium lacus]           
MDDEALLDLVQRQTFRYFWDYAHPNCGLARDRGNPDRTTGNDLISIGGTGFGVMAIIVATERGWIERREAVERLAAMLGF           
LDTAEQYNGVFPHYIDGNTGREISLWSDNAGADVVETAYLVQGLLCARQYFANGDPEERALAAKIDALWRAVNWQAHVEN           
DDIMLWHWLPTKEHQAFQRIEGWNECLITYVLAAMSPTYPIDARPYHEGWARGKVFRNGRDYYGVELPLGPDLGGPLFFA           
HYSFLGLDPRGLRDRYADYWQQNHAHTLVNYSYCVANPKGFKGYGPKAWGLTASDGNKGYRAFAPDQDEGVIAPTAALSS           
LPYTPAHSLAALRHFYFDLGPRLWGRFGFADAFNETVGWVAEDNLAINQGPIIAMIENYRSGLLWRLFMSCPEVKPGLEV           
LGFTA           
>WP_011391049.1:9-417 hypothetical protein [Rhodospirillum rubrum]           
TLSAEDDALLDLVQRQSLRFFDEGGHPVSGLARDRSFIDRDPANDLVCAGGSGFGAMAFVVAVERGWIARGAAVERLSAM           
VETLGRAACHHGMLPHFLDGRTGDTIPFSPQDNGGDVVETALALQGFLCARAYFNGEDAKERALAEAITALYAAAEWDFY           
TQGREVLYWHWSPTSGWALNHEIRGWNECLIAYVLAAGSPTHPIKPAVYHQGFAAGRDFRNGRVFEGIELPLGPEGGGPL           
FFTQYSFCGLDPRGLADRYADYWEQNRRHTLINYRYCQRNPLGHKGYGAACWGLTASDDPDGYAAHAPTNDTGVISPTAA           
LSAFPYAPNEAMAALRHFSGPLRDQLWGRFGFVDAFCPSRDWTAETFLAIDQGPVVAMIENFRSGLLWRLFMAIPEVRAG           
LQALDFRLP           
>WP_148226525.1:3-424 DUF3131 domain-containing protein [Paludibacter propionicigenes]           
SKQVTKFEIRVQIPTSSDEALLDMTQRYATRYFYDFADPETGLARERSNDVNGNIVTTGGTGFGIMALIAGAERNYFSRN           
DAYQKINKIVGFLEKAERFHGAWAHWYNANNGKVFSFSQFDDGGDLVETAFLTEGLLTAREYFRNGNENEKTLVSRITKL           
WETIEWNWYTQGQNALYWHWSKNYGWKMNHRITGFDETLITYVLAAASPTFPIERSVYEKCYTNSNYYLNGKKYYGIKLD           
LGMEYGGPLFFTHYSFLGLNPNGLSDKYTNYFERNRSHALIHLAYATENPKKHVGYGANCWGFTSSDDPIVGYSSHQPGT           
NDENGTISPTAAISSIVYTPDASLNALRHFYFDRGKQLFGKCGFYDAFNPGMVEGQQVVQSYLAIDEGPIAVMIENYRSG           
LLWKLFMSNPEIHTGLQKLGFK           
>MBU6169042.1:308-711 T9SS type A sorting domain-containing protein [Bacteroidetes bacterium]           
LAIFTDEAYLDMVQEYTFRYFWDFAHPSTGMSRERNTSGTLVTTGGSGMGIMGLLTGMERGFITRRQGVDRLIKILTFLE           
SCDRFKGVFPHWLNAETGKVIPFSSRDDGGDLVETSFLMQGLLAARGYLMMDNPQEREIRERITKLWEAIDWQWYRQSFQ           
NVLYWHWSPTYQFAMNFPLRGWNEALITYILAIAAPLNPIPANLYHVGWAGSNYKSGLTSFGYRLDIGGFRGGPLFFAHY           
SFLGFDPRDKRDAYTDYFKHNTNHTLVNRAYAIQNPKNYKGYGENCWGLTASDDPIVGYLAHEPTPERDNGTIAPTAALS           
SIVYTPKESMAALKHFYHQYGKNLFGPMGFYDAFNVDRSWFADSYLAIDQGPILVMIENYRSGKIWQSFMKNPEIDVAME           
RIGF           
>MBK7369451.1:7-436 beta-glucosidase [Candidatus Eisenbacteria bacterium]           
ACAAPRRTAAVHHTAARVETGLSDTQLLERVQRQTFRYFWDFAHPVSGLAYDRIESGPPADPAPCTSGGTGFGVMTIVIA           
SERGWVGRAEALERLLRMVAFLEKAERHHGVFPHWLNGATGRTIRFGDDDDGGDIVETAYLFEGLLTARQYFSGPDSTEA           
DLRRRIDALWRDVDWTAHVAPGQPALQWLRSPNRDFVADGGVSGWNEALVTYVLAAGSPTHPIDTTLYHRGWARDGDMRS           
NREFYGIRLPLGPDYGGPLFFEHYSFLGLDPRGLTDRYADYWEQCVNHTRINREYCVRNPKGFRGYGPDSWGLTASDVKD           
GYAANSPTEDSGTITPSAALSSFPYTPAFSMQAMRHFHDVKGDQLWKDCGFVDAFDETHGWVAPSHLAIDQGPIVVMIEN           
HRTQLPWKLFMSCPEVQLGLRRLGFRSPWL           
>PYV97623.1:321-744 hypothetical protein DMG89_13920 [Acidobacteria bacterium]           
TRELKDDELLTMLQEACFHYYWEGADPNSGMTRENIPGDDRMIATGASGFGIMALVVGVDRGFITREQGVERLTKIVDFL           
ERAQRYHGAWSHYMNGSTGKTMPVFGTFDNGGDLVETSFLMQGLLTARQYFHGANEKEQSLHRRISQLWEAVEWDWYREN           
SKSDFLYWHWSPQWAWQIHHPLIGFNEVMITYLLAMASPTHGVPADLYYSGWAGQSETALHYRAGWSGSTDGDHYANGHT           
YYGIKLDVGVGTGGPLFFTHYSYMGFDPHNLHDRYTSSYFDNNRNIALINRAYSIANPKHFDGYGPNAWGLTASDGPTGY           
VPHAPDNANDQGTLTLTGALASFPYTPEASIAALKHYYRDLGAQLWDIYGPRDAFNPSQNWVSIIYMGLNQAPITVMIEN           
YRTGLVWKQFMSNPEIREMLEKLN           
>WP_194738149.1:16-459 beta-glucosidase [Chryseobacterium sp. GCR5]           
LLSCSGSEESPAVKPEPVPPTPPPQAVLTEAELMDKVQRDVLRYFWEYAHPESKLTRERYHVDNPGFDASVLSAGGSGFG           
MLNILVGIKNGYVPRSEAVARLTTALTFLQNADRFHGAWPHWINGSTGKVLPFSAKDDGGDLVETAFIAQGLIAVREYFK           
NSANAQEKELSEKADTLWRAIEWNFYTQGKEEGLYWHWSPNYGFEMNMKLQGFDETLVTYILAASSPEHSISKVNYERGW           
ARSGAVRSASSQYGIPVLAQHNGQGTGVGPLFWSHYSFLCLNPMGLQDAYLDYGKVTTNHAQIQYQYALANPKKWKDYGA           
KHWGLTASYSRASDGGTTYNAHSPQNDLGVISPTAALSSMPFTPKESMQHLRMLYEERASSLVGVAGPYDAYAPHYNWVA           
NRYLAIDQGTIGVMVENHKSSFLWDLFMNAPEIKLGLKKLGFTS           
>MBK6543975.1:160-560 beta-glucosidase [Saprospiraceae bacterium]           
TLLDTIQQASFRYFWDFAHPVSGLIRERNTSADIVTTGGSGFGIMGIVIATERGWISRSEAVDRILKIINFIETKVQKYH           
GVLPHWLNGSSGTIIPFSTNDNGGDLVETSYFVAGLLTARQYFNSNDIKEESLRTTINKFYDEVEWDWYQKNGQNALYWH           
WSPDKQWILNFQIQGWNEALIVYILAASSNTHAIQADVYHESWARNGKIKNGNSYFQIVLPLGPPNGGPLFFSHYSFLGI           
DPNGLKDRYADYELQVTNHSLINYKYCISNPRGYYGYSSSCWGLTASDVPGGYSANEPNNDKGVISPTAAISSIPFTPNE           
SKQALEFFYYKWGNRLWNNFGFIDAFSLHHYWFAQSTLAIDQGPILIMIENHRSKLIWNQFMSCNEIKRGMESLGFSSPH           
F           
>PID60027.1:55-469 beta-glucosidase [Gammaproteobacteria bacterium]           
TDKLLNDEALLDKVQCLTWQFFHDTTHPFSLLAPDRAIRPDRSAWQGTNVCTTGGTGFAVVALVIASERGWLSRDEALRR           
LLRLVACLERADRFHGAWPHFLHGESGRVIPFSAMDDGADIVETTFLIAGLLVARQYFHHPGREAELRRRIERLWQTIEW           
HWFERPVSDAHPVLRWHWSPVHEWSMNLDVRGWNECLLSYILAAASPTSPISSDAYHRGWATGVNFRNGQRFHDIELPLG           
PDGGGPLFWSQYAFLFLDPRGLADHHANYWQQNLAHTRINRAHCIANPHHHSGYGENCWGLTASDSPEGYAAHEPRLDLG           
VISPTAAVSAMPYTPDESMQALRHFHDERGTELCTPWGFIDAFSPDADWFADTHLAIDQGPIIAMIENHRSALVWELFMS           
CPEVRAGLARLGFRS           
>MBA2647859.1:289-717 hypothetical protein [Pyrinomonadaceae bacterium]           
TSASTRTLSDDELLTMVQEANFRYYWDGAHPNAGMALENIPGDENIVATGASGFGIMALVVGTERGFVTRADGAGRMLKI           
VEFLSKADRFHGVWPHFLDGRTGKALPVFGKYDGGGDLVETAFLMQGLLAARQYFKGGDEIERRVHSGITELWRTVEWDW           
YRRSENSDFLFWHWSPNYAWHLNHKLIGWNETMIVYLLAIASPTHSVPASMYHTGWASQSEEAAQYRRGWGETTEGDAYT           
NGKTYHGIKLDVGVGSGGPLFFIHYSFMGFDPRGRRDRFTNYFENNRNIALINRAYCIANPGGYEGYGASGWGLTASDGP           
RGYMAHEPKPKFDDGTMTPTGALASFPYTPEASMEALKYFYRERGAQLWGVYGFRDAFNLKENWVAPIFMGLNQAPITVM           
IENHRSGLVWKLFMSNPEIPLMLDRVGFK           
>MBN1513595.1:1-443 hypothetical protein [Phycisphaerae bacterium]           
MPILRSPGTDAAIKTRFTPEQEAMLNEIQRGCFLFFWKDVGNPSGLAKDRHKGPVSSVAAVGFQLSSLPIGVERGWITRE           
EGERRARQVLTCLLDRTDNKRAGVYLHYVDLDTGGLSDTGYEVLTSTVDTALFIAGAIPAGEYFGGDVKTLVARLVAGAN           
WRSFATSDNGRLSMGWEPDDPKRMDGPGKFHPLQWGLASDEERLIYFLAVGSSVPEHAVDPRVYMGLDRVIKRWKDLPPH           
AVSFQGTLFHFFFSHCWVDYRSLPADDPSAFGIDAPRIDWFENSRRAVLTHRQRCLEQRGRFKSVTDRIWGFSACAGRDG           
YLVPEIQPNVIDKDNWYDGTVAPYAAGASIMFAPAEALDALHAMRGLKGPDGRSFLWRDPAEGGYGLVDCFNLDQNFASD           
DYVGIDHGPMLLAIENARTGLIWKLFMQSDTAKRAVARLYPAK           
>HFO92235.1:49-512 hypothetical protein [Phycisphaerales bacterium]           
IQRAPDAKVPPFRFTPEDEAFLDEVQRGCFNFFWNAGLPNSDLGMVPDRTSKPTVSIAGVGFQLSALCVGVERGWVARDD           
AFERARRILTALRDNPNNKKAGLFFHYIHPQSAGQPSEAYEHVVSTIDSALLFAGILTASQYFGGEVRSIGDALFADANW           
KFFVDDHAEKPWERGYISLGWKPDKLSDPAGDGKILPYYWADCGDEHRLVTFLAVAAPREDHRADPALYYKLRRQIGHYQ           
DTGPIVYFPWSGALFVSFFAHCWIDYRTLGTDDPAAFNVPHRPRVDFWENARRTVRLHQLKCEANPRRLPTLGVNAWGLS           
ASDVASGYAVPGLFPDPLPMPGARPQYDYPVFTATDNFGDGTLAPYAAGSAIMFDPDRAVAALRHYRALKAADGSPLLWS           
DPSRGGYGFRDAYNLPAGAKPWVAEDYVAIDQGPLLLAIENARTGLLWNLFHGHEAVRQGLLRL           
>RKY25970.1:17-449 hypothetical protein DRP62_00140 [Planctomycetes bacterium]           
MSILLASGYCCASGSKADQIIFTAEDECLLEEISHASFQFFWKNAHPVSGLVRDKTGSQVCSVASLGFGLGALPVGVERG           
YVSYEAAKSRALKSLKTLEKSNAHHDGIYCHFIDLATGNTTPFGYESIASSIDTALMVAGAIVAGEYFGEQVRVLAEHIF           
SRVNWQSFVNPENGQVYMAWKADDSNRMDGPGRFDKQTWDWYTDETLLIVLLGQASPVPEHRLGPETMTNWVRRVGKYKD           
GEPFVYTYSGALFTYMFAHCFYDFQSMGVGPLGVDWFENTRNAVKANRDWCRDHSSEFASYGENRWGITAGSGPNDEYIV           
LGHEPRGAEQDQGRPGTLHPYGAGMSVPFIPDDAVKALRAMRNLKVDGKAIWKSPEEGGYGFWDGFNIDQHWISDHVIGI           
AQGPMLLLIENARSGLIWKLMMQNQHVLAGIKR           
>MAO19154.1:58-503 hypothetical protein [Phycisphaerae bacterium]           
FSEQDEQLLDEIQRATFRYFIEAVSPETGMVYDRTSSDVVSIAGVGFQLAAFPIGVERGWISRDEAERHAQLILDTLMNE           
PSNRKAGLFYHFINPHDASARRVGRELVVSTVDSALLFSGMIVAGEYFQGDIKTSVDQLLRDADWSFFLDTPGSGMPDTP           
YLSLGWKPKDDAVPTGDGELLPYYWIDSGDEHRLTTLLGVCAPKPENRAPEEVYWALRRQLGWHEGQGEIVWFPYSGALF           
TSFFAHLFVDYGSLGTDNPMAHGMPQRARVDWWENSRRVVNLHRDRAIQNPNKLPSLGEDFWGFSASDGPDGYLVSGQFP           
ARVEMSGAQPDRDFSTYDPMENWGGGVIAPYAPGSSIMFEPALAMESLRASRHAVGDDQNGGVWTESWGFRDAFRMNQHQ           
QVDWVAEDYVAISQGPLILAIENARSGLIWELFMSHPSIRNGFTRL           
>MBN2642569.1:30-452 hypothetical protein [Victivallales bacterium]           
DEFLDMVSRACFKFFWNESAPETFLSRDNTKFPHVYSIASTGFGLSAMVIGAERGYKPEAEVKNRVLAVLKTVNASKKRK           
GMLFHYLNSEGQPSLSGYENVASTIDTALLLMGAISAGEYFGGEIAKEAELLYKNVNWKEFVDPDRRLIKMAWQPQNDSD           
IDGDGHFHRATWDYYSDESIIVTLLAISAPEQQYRVEGDFFYRWVRSSGAYKPKTPGLKQAAPFVFSWSGALFTYQFAHL           
WVDFKQLGRDMPSKFNLHNIPAINWYENTINATISSRQFCIDRSESFKSFGYNSWGLTACACANGYYVGGFSPRGDQAPP           
KLDGTLAPYGAGTAIMFLPEESIGALRYYYGLQDKNGNRLVWNNNGNHYGFADSFNLDTGYVAREYLGIDQGPMLLAIEN           
YRSGLIQKMFMKNKYIRQGLKRI           
>MBW7907413.1:530-955 hypothetical protein [Kiritimatiellae bacterium]           
SPASAEIVAAPHNPDDDELLDIIQRASFEYFVRECDPKTFLTKDKSVSAEISTAASGFGLSAYVVGAERGWMPREEAENR           
AYLMLRALNAGDDNKVYGMFYHYLRGDGSRSQHGYEDVVSTVDTALLMWGALCAGEYFGGRVKSEAELMMERMNWRAFAN           
EGRRMIAMAYRPATHKFDGLWDYFTDEALLVTILAVIAPNEAFRVDPIYYYSFKRERRTYKGIPDIICSWSGSFFTYAFA           
HCWLDFRALGPDDPARFDFAPELRADWWENSVKAARANRAFCIAMAKKYSTFGEQAWGLSASSGPDAKYVVAGAPPCGDS           
ANPGEGTLALYGAGMAVPFLPDEAIAALRNYYTMRGADGQKLLWRDEFDGGYGLIDSFNLDKQFFSKEAQGINHGPMLLL           
IENYRSGLLWKQMLKNATLREGLAKL           
>MBC23211.1:43-503 hypothetical protein [Phycisphaerae bacterium]           
APGHIARPPYQFTPPDTRILQVVQQASFDYFWNESSPHTGMTRDRVGTTVCSVAGVGFQLASLPIGIERGWITYAQGRAR           
AIKVLTSLVGNPGNRKHGIYYHYLDEVSGTPRSISSGPPVVSTVDTALLFSGAIVAASYFGNEVDLLVDIMLGRADWKKF           
VDKKPVLEYAQGMISLGWVPNDPDDPTGTGELLPYYWIDAADEQRLVTFMAMATGRQNTRIPPSTWYRLRRQIGSHDDGN           
TVTYFPYGGGLFTNLIEHVWFDHSRIDLDDPMAFGIPHRARVDWWANALWHARMHQDESASNADSYASFEVGWGLSACDG           
PDGYVVPGLFPDPLPMPGAQPGIDVPLETPSDDFGNGTIASYAAVSSIMFEPVAAMDALKRYIALLDQRGDRLVWKSPSG           
GGYGLVDSFNLDPGTGQPWSSGSHVAIDQGMILLSIENARSGLVWNLFHEHESIRGGMKDL           
>MBN2190495.1:523-927 hypothetical protein [Candidatus Aureabacteria bacterium]           
AVVKVEELSDDEFLDMVQRAGFRFFWDEADQVTGLIKDKTGANFVSVASVGFGLSAMVVAAEREYLPRDVIEERVLNILK           
ALNGGTKKFGLYFHYLDFDGSPSREGYEKVMSTIDSGLLLMGVITAGEYFGGKIKEEADKMIEEADWKAALDKNRNMIFM           
AWKPSDPDNISGSGTFHSAWDFYTDESIICTVLGISAPSEEHRIDPAAFYSWKRYMGRYQPKTEGYEPTGFFVYSWSGCT           
FTYQFAHCWIDFSQLGKDNPSKFGFQNSAIDWHKNTVEATKAARLYCIDRKDKFKAFGENSWGLSACAGKSGYLVIGAMP           
KGDNWDDPGDGTMPPYGAGSSLPFMPGEVMEALRYYYSLKDDNGERLVWKDEYEGGYGFWDSFNLDNGYVAQEVIGIDQG           
PLILA           
>MAY75467.1:58-507 hypothetical protein [Phycisphaerae bacterium]           
FDADDNAFLDEVERATFNWIWNSPDVSPHGLIKDRSSGPLVSIAGVGYQLASIVIGVERGYVSRDEGAERAEQILQALTD           
NPKNRKAGLFYHFLDENTNGPRARGDGVSTIDSSILFAGILTASSYFGGDVAHLGDALFAAADWSFFVQPDSRPEQYRGM           
ISLLWRPNDRANDPTGDGGLIDATWIDAMGEQRLVYFLANAAPAAEHRVDPELYYRMRRTPAQWRDVGPMIRLPGAGSTF           
LAFFDQLWIDDASIGAAQGPDRPDLRGFEHRTPTDWWENSRRHAKLHRGKAIHEAPEGFTTLGENAWGLSASDAPGGYRV           
PGLYGDPLPLKGARRDVDTPPDFRTDDWLDGTVAIYGAGSMIMFEPDLALAALRHYRSLENADGKPLLWDDQYGFEDAYN           
LHINKEPWVAHDRLSIDQGPLLVAIENARSGLIWNTFHAHPYIQSAMERL           
>MBT4816690.1:47-466 hypothetical protein [Lentisphaerae bacterium]           
DEFLDKIARHSFEFFWREASASGMIPDNLNRPATYSTASIGFGLSALVIGAERSYRDPEAIEARVLTTLEALDKAITKDG           
MFYHFLDAGGQTTTDAYETAISTVDTALLLMGVITVGEYFGGRIKELAAGLVERCNWSAFADPEHRQVFMAWEPDDKRDL           
TGIGKFHPVRWDYFTDEALLCTLLGIAAPSPEHRLPADYFYRWKREKGQYHPVTPGYQSTEEFVYSYSGALFTYQFAHLW           
IDFRGCGPDHPEEFGLADVPAVDWYENSRRAVQAAWLFAVDNSHASRTYGPMGWGFTAHTSLNGYNVGAFIPRGEPMPCT           
FTGEVATYGAGTSIIFDYDKAMKSLRYHYGITNDAGKQLVWNEEGEHPYGFYDAFNLDNGFVPRQYLGIDLGPMLLAIEN           
YRSHLIQKTFMKNEHVRRAM           
>WP_008907535.1:4-395 hypothetical protein [Caloramator australicus]           
KDFILNQEMLGSFKYFWKEANIDKNSKGYGLIRDRAPSNPNVASIAAVGFGLTAIPIGIKRGWISFEEGYERVNGTLDTL           
LNLDRVNGFFYHFMDIYTGERVWKCEVSIIDTAIAICGAILAGEFFGGEIKKKANKLYEEIDWNWYLDKYKNWFYMGYTP           
EKGFEGYWDFYAEQLMLYFLAVASPTHPVDREVYYSFFRNYAEYKGYRFINSWLGSIFTYQFSHAWFDFRGKVDRKGIDW           
FENSILATLANRQFCIDNKDKFKGFNENSWGLTACDGPKGYEGRYGALPSGLFNNENIVDGTVPPCGAAGSIVFTPKESM           
DALEYYYKNIKGIFGEYGFKDAFNLENDYWVSEDYVGIDKGITLIMIENYITGFVWNTFMKNDHVKKAFELL           
>WP_121679638.1:12-395 hypothetical protein [Falsibacillus albus]           
RKCFDFFWNEANANEDSRGYGLILDQSANKKVASIASVGFGLSAIIIGIEKGWITREEGHERTKGTLKTFLHHVEHEGGF           
FYHFLNMETAEKNEQFYDCASIIDTSLFLNGAITSAEYFGGEIEQLFEEIYQRVEWPMYYDEDKNQYYMGYNTGTGGFHH           
WDMYAEQMMQYFLGVASPTHPVPVKIYDGFERRLGRYGDHEFYNSPGGSLFTHQYAHAWFRFQDYLDPDQIDWFENSVQA           
SLANRQYCIDNPEGFKTYHEHSWGLTACASPKGYAGPGAPPFHPNVRKNNDGTVAPAGAAGSIVFTPEESISAMEYYYEH           
HPQLWGEYGFQDAYNLDVSPAWYADHVIGIDKGITLLMIENYHSGLIWDLYMKNKYVQRGIERL           
>RLE73082.1:26-402 hypothetical protein DRJ45_00770 [Thermoprotei archaeon]           
LAPEDEALLQEIEFRAFRYFWEQVDLSTGLVRDRSRPTSPSSIAAVGFGLAAIPIGVERGWITREEALERVITTLKTFRD           
KVETEHGFYYHFVDPHSGQRAMGSEISSIDTAWFIAGALFAGEYFRGEVRSLARELYERVDWNWMLDPNTLQLRHGWLGP           
VSGFLPYNWDTYSEHMLMYLLAIGSPTHPIPPKAWDAWHRPAPDGYIRCPTESMFVYVYSHAWVDFRNRHDAYANYWNNS           
VVAINRNRLFCYANRFRYATYSRHVWGLTASDGPDGYRCYGARPGGHDGTVAPYAAISALPFIPQEAMAAIRTMKELYGD           
RIWGKYGFTSAFNVDRDWYSTDFIGIDKGIELLMVENYRTGFVWRIFMRNRYLRNAM           
>MBX3084565.1:227-605 hypothetical protein [Anaerolineae bacterium]           
DDDALLDAVARETFDFFWYEVNPANGLIKDRSTADSPSSIAAVGFGLTAIPIAVDRGWISRERGYERALLTLKTFATGGV           
QGKHGFFYHFIDMQTGERVWNNEVSSIDTALFIAGALTAGEYFKGTEVETLSAQLYAQVDWSTFAAGGKLVSMGWKPEIG           
FFGNTWDHFDESLILYILAIGSPSHPVPAEAWAAIDRPVDAVGEYIFLPGEPLFVYQYPLAWLDLRDKEDSFANYFNNTI           
RACLRNQKFSADYAKRYKTYEDGVWGLSASDGPDGYRAYGASPANQDGTVAPYASISCLPFTPEAAVSSMRAMLTRFGSK           
VWGEYGFVSAINADQNWYSKEYIGIDQGDVLLMIANYQDGFVWKLFMQNEHVKKAVAAV           
>OQX83412.1:195-574 hypothetical protein B6D53_02515 [Candidatus Omnitrophica bacterium 4484_49]           
EEFLNLLQRKAFLYFWQETNPATGLTKDKANNFKKDDFKVASIAAVGFALTSYPIAIEKGWITYEEGLQRTLNTLFFFRD           
KLENVHGFFYHFVGMDNGLRVWNCELSSIDTALFLAGALFAGEYFGGKVKQLADELYRRVEWDWMLGEGDTLCMGWTPEQ           
GFLPHRWNKYGEELLMYLLAIGSPTHPIPADTWKRIRRPIWKYGSYVCISSPPLFTHQYSHIWVDFRDKHDEFADYFTSS           
VNATLANRQFCIDNKYNSLSYKENSWGLTACECPAGYRAYGAPPGYASHDGTVAFTAPGGSIPFAPQECISALRWMYDQY           
KEYVWGKYGFVDSFNRDKNWYADIVIGIDQGPILLMAENYLTGFVWKYFMKNEYIKKAMS           
>MBU0605541.1:70-464 hypothetical protein [Candidatus Omnitrophica bacterium]           
DEFLNLIEKKAFEFFKDHQDPNTGLFADTSGGGDASIASTGIGFAALCIGAERGWIDKDEARKRAITTLDTFLPRTPEEE           
PLAEGRFGFFYHFLRKHTAKRAGKSEISTVDTAILVCGALTAGEYFGGEVKKKAEEIYKRVEWEKFLSLEEGPWFNNFSM           
GWSPERGFLDSYWDFYTDESILISLLAIGSPTHPVDPEVFYTWARHSAAYETGKPFIFTWHGALFSYQYAHLWFDLRNKI           
DRQGVDWFENTTNATLANRQFCIDNADKFKGYGPNSWGITSMARPGGYIMHFGAPPTGSGEPQYDGTISPTGPAGSIVFT           
PYLATSALKYMYMTHPRLWGQYGLKDSFNLDLNWYAPTYYGIGVGMILVPVENFRTGFVWKNFMKNEYIQNSLVK           
>MAW41744.1:28-467 hypothetical protein [Phycisphaerae bacterium]           
FDADDEALLEAAQFGAFKALTSVTAYGGMVRDSTNSPVISLAGVGFQLAALALAPEHEWMTELEAETKALNILQEVLNTP           
NISKHGLYYHWIDATTGAPRPDWDGVSTVDSALFYAGAIVAGSRFGGIVNDSVTQLLLAADWSKFVLTDEVSGFPSGYLS           
LAWEPDNESQPTGPGELMPFAWVDAMDEERLTVFLAQTQLDPARSTDPELWWSLRRPIGNTPAGERVVFSPYSGAFFRTF           
YAQLFMDTPRMGPDNPAERGFSARTTTDFWENSRRHAQLHRDRAISNPNGLPTLGETGWPLTASLSPSGYAVPGVFPITQ           
PIPGAQRPEDEPNPGGTSPNDGDGTVAVYGAAGALLFDQRAMEVLRYARNLTSPLVWNEPSVGGFGYRDAWNEGDGGWSA           
PKHISIDDGALLLAIENARTGRVWSLFHEHPFVQIAMERI           
>OGR50158.1:82-462 hypothetical protein A2X33_05615 [Elusimicrobia bacterium GWA2_51_34]           
AFLDMVEGQSFQYFLKCANSANGLVLDKASNSGSPDFKYSPASIAAVGFGLAAITAGAERGWIGKGEAEKRVKTTLKFFS           
EKMESEHGFFYHFVDMETGKRVWNCELSSMDTALFLAGALTAAQYFENPEIKDLAKKLYERADWKWMANGSQFLSMGWTP           
ENGFLPHFWSDYNESMVMYILAMGSPTFPLTAKSWTAIRRPRGKYKDHELIISPPLFTHQFSHAFIDFRNKRDAFADYFE           
NSVQATLANRQFCIDSSKSFKTYGKDSWGLTASIGPDGYMAYGAPPGPALHDGTVAPSAAAASIVFTPGYSISAMKHFYF           
RYRDELWGSYGFTDSFNLDRNFFASDAFGINQGPTVLMIENYRSGLIWKLFMSRPEVQKGM           
>RLD18774.1:87-467 hypothetical protein DRI36_00515, partial [Caldiserica bacterium]           
PDDEFLELISRKCFDYFLNESSPLTGFVKDRSTLYSPSSIAATGFGLAALCIGAERGWIDRKKAERTVLKTVKNIYEKAE           
GFKGFYYHFINMHTGKREGFSELSSVDTALLLAGCILAREYFGNREIKKYVDKIYKRINWRWMQDKETGFLYMGWSPEKG           
FSDFPLWSEMAEEMLMYIMALGSPRYSIEKDVWINLERPVRGYKDFHYIYCRSESLFTYLYSHAYIDFRSIRDDFANYWE           
NSRRAIAYNIEFAENNKKKFKTYREGFWGISASDGPDGYRNYGATPFTHDGTIAPYAICGSVPFFPEKAIETMRKLLKSY           
GENVWGKYGFVSAFNLDRNWFSLRWIGIDVGISLLMIENYRSGFVWKYFMKNPWIKRGLKR           
>OGS24699.1:64-446 hypothetical protein A3J70_05875, partial [Elusimicrobia bacterium RIFCSPHIGHO2_02_FULL_61_10]           
DALINEIQRKALDYFLELQHPQTGLILDRANNFTPTEWSYAPASTATAGFGLTAYVVGADRGWITREEAYARSLKALRFY           
RDRAEVHWGFYYHFVDARDGARMWNSEVSTIDTVLFLAGALTAAEYFKGTEVDTLARELYERVDWPALLSADKRLISMGW           
NPERGLLASSWDSYAELLILYLMAIGSPTRPVPADLWDNWRRPVGEYDGHISIAIGPLFTHQYSHLWIDFRNKHDRYADY           
FENSRQATLANRAFCARKKKSYRTYDDDVWGLTACDGPDGYRAYGGPPAPPIHDGTVAPTAAGGSIVFAPDEAIQCMKTM           
KERHGGKLWGKYGFSDAFNVDRDWWDKDVIGIDQGAMLLMIENYRTGLIWELFMRQDWVKRAM           
>MBN2190492.1:366-762 hypothetical protein [Candidatus Aureabacteria bacterium]           
DEFLDAVSRASFDYFWNEVDEGSGLVKDATGHDYCNIANVGFCLGAYCIGVERDWVKREEAEKRCLKILDTFLDDVEGEY           
GFYYHFIKLGSGKRDGRSEVSTIDTAIFLCGVITAGEYFGGEVMEKGNLIIDKVEWDKFINLDEEDPYGHFLNFYHGWRP           
EGGKGGRLTDYYWDFYSDEIMLVNILALGSKEHSVPPESFYSWTRRKGRYKDGNEFIYSWHGGLFSYQYAHAWFDFKGIV           
DREDVDWFKNSVDATVANRQFCVDHMSEFSTYGPDSWGVTSFSIKNGGDYTMEHGAPPCGSGLPIYDGTVSPSGPAGSIP           
FTPKLSLQALRFFQRKYPRLWGVYGLGDSFNLDEEWWSYRYYGLGEGITLLAIENYRSGLIWKYFMRSPYVVNGLAR           
>MBI1869633.1:345-749 hypothetical protein [Chlamydiae bacterium]           
DEFLEELEKRSFKYFWDEWNSGSGLFLDSTITHYSSIAATGFGLSAYCIGVKRGWVSADEVKKRVSKTIDTFLSKAANRS           
GFFYHFLDMNSGSRFGGCEVSVVDTSILLFGLLSVGEYFGGDIQKRVEEIYSKIVWSDFLIQDKENLHFNQFYMGWRPEG           
SPDGKFLDAYWDYYTDELILINFLAISSRTHPVTPEIFYAWKREKGNYDDRPEFIQSWTGGLFAYQYAHAWIDFRQMKDR           
EGINWWQNSLEATWANRQYCIDQMSRFKTYGPLSWGISSMAYPNTTEINGVIQMREDYTMNYGAMPCGTGFPLHDGTIAP           
SGPEASVSFFPKAVISTLKSMIVEHPEIWGEYGFRSSYNTDLNWFSTSYYGIDLGVSLLSIENERSGFIWSLMMKNSHIK           
EALKK           
>NLN51037.1:25-434 hypothetical protein [Acholeplasmataceae bacterium]           
SVIFEEQRLAFNYFWETSNTTENSPGYGLVRDRYSGNPSLSSIAAVGFALAALPIGVKNEWITYQEGEERALKTLNTVLN           
LETTNGFYYHFINIITGKRSPNSEVSIIDTGLLVVGAIVAGEYFQGEILNLAERIYFAIDWSFYIDRSKNMFYMSYSPEK           
GFSGAWDHISEQLILYVLAAGSPSHPTDDSLYKKMKQIMNNSYLTTYQSTTDSKLSVNKAFYSTYNGSYFQYLFSHAFID           
FRNLVDYEGTDWFKNSLLATKAHYAYVIDQSDKYKTYNKNSWGLSAGDGPNGYKAFGAMPAKNNIHNGTITPYAAISAIV           
FLEDKALDAANYFAQFPELWGQYGFKDSFNLGPYNSLYNPTIASLTPWFAQDYIGIDKGITLLMIENYRSSLVWDCFMSN           
VYVKDGLVKL           
>MBL7976932.1:119-520 T9SS type A sorting domain-containing protein [Bacteroidetes Order II. Incertae sedis bacterium]           
TPKELSDEAFLDLMQQTAFDFFWYEANPEKGLIRDRSQRGSHASTASVGFGLPAIAVGIERGWITREEGRKRVLNTLRFF           
ADVPTDQPSDGTGYKGFYYHFLNFTGGYREWSSELSTIDTALLLAGVLFSKEYFSGTDAEEAEIRSLATEINNRADWNWA           
SPRSPRVSHGWKPETGLLPYDWAGYSEASILYIIGLGSPTHPLPASSWNAWTSSYSWQTHYGQSFVIFPPLFGHQYSHVF           
IDFRGIKDSYMAARGSDYFENSRRATLAQQAYCIANPKKFTDYGENLWGITASDVPGGYKARGAPPDWSDDGTLNPTAPG           
GSFPFTPTESLAALREMYNRYRPNLWGAYGLKDAFNPSKNWFASDFIGIDQGPIVLMIENHRTGLIWKHMMKSEVIQRGL           
RR           
>HCZ23742.1:10-419 hypothetical protein [Acholeplasmataceae bacterium]           
KENFMKTRELIEKEIKGSFDYFWHESNHDPLSPGYGLTLDSSRNPKMASIAAVGFALSAYVIGVEHRFITFEQGYERTLG           
TLKTVTKNVDQTHGFYIHFIDKDTAINYGLSKGRPSEYSTIDTAILLMGAISSAEYFKGEVKEIVDQMLEDTDWAWLVHP           
EKPVFRMAYHHISERHPTGWSHAAWDHYAEQLMMYFLYAGQKQTSPEAARKLYFGFERHVGAYKGQNYVYCYTNALFIHQ           
FSHAFIDFKTYKDPKGFSWFDNSVSATLANRQWCLDQTKFKTFEKGYWGLTAMHNKKGYLVVGGAPWGFTNLFYKPRMDG           
TVAPYAPLSSIMFTPKESLESLELFAKDEKMWGPYGLYDSFNFEEEPWYSNTYIGIDKGPTIIMLDNYISGTIQKLVSQS           
EFIQRAIQKL           
>MBO4667041.1:110-501 hypothetical protein [Bacilli bacterium]           
KGCFDYFIDNKGELGLTLDKIYTKEIEKNKRIKNRSSIAAIGFALSSYVIGAERGYITYDEAKKITRTTLDTILKVDNFH           
GLLPHFLESDTGQNRFSEYSTIDTAILLMGALSSGYYFKGDILKDALYLVNRVDWDHFIRTVNGKKVINMAYSEKYWVEN           
NGYCPACWDHYAEQLMIYYLYAIQDRTTSEMSRELYHGFTRHIDKYKEYEYIHCFANALFIHQFTHAFIDFRKIITDDNI           
DWFNNSVMATLANREYCIEQRLSKTYGEDSWGLSAFQGKSHYFVYGAPPFGFPGVPYIQMLEGYVAPYAALSSIVFTPKY           
SIKALEYFNKIPKLSGKYGLYDSYNFDKNYISDCYIGIDKGPTIIMLDNFENGTIWNLFMNNEYSKQAFSKL           
>MBN1493593.1:36-430 hypothetical protein [Candidatus Omnitrophica bacterium]           
ENEFLVMVQRKAFLYFEECSNKETGLVQDRAHNFKHPKEARQKRYRIASVAATGYYLSAYIVAAENGWVKKEETHERIIN           
CLRFFANEVEHVNGFYYHFMDMDTGVRLWNSELSSIDTALFLAGVLFAKEYYAEDEEVQRFATTLYERVNWQWMTNKTDF           
LCMGWHPNPKGGGRFLKTYWDHYNESMILYIMAIGSPTYPVPVASWFKINRTIKRYGEHVCIANAPLFVHQYSHIWVDFR           
NKNDGIADYFENSKVATLANREFCIDNKEKFKTYEENVWGLTACDGPDGYKAYGGKPGHEHHDGTVAPTAAAGSIVFTPE           
LSRQALLTMYEKHGERLWGRYGFSDSFNVGRDWFAQDCIAIDQGTIVLMIENFRSGLLWAYFMKNPWIAEGMERI           
>RPJ55453.1:39-441 hypothetical protein EHM23_26180 [Acidobacteria bacterium]           
SPGTFRLSAEDDQLLEDLSRRSFRYFWEQSDPHTGLTLDRARTDGSPHDERHRQIASIAATGFALTATCIAAERGWVPRE           
EARRRVENTLRFFSDRAFHKNGWFYHWLDFKTGERQWKSEVSSIDTALLLAGILTSRQYFRGDQEITELATRVYDRIDFR           
WMLHGHPTLLSHGWKPEDGFIRNRWDNYSEHTILYLLAIGSPTHPISARSWHAWARDLNPYPGYRFIGNAPLFTHQYSHA           
WIDYRGRSENQGSRIDYFANSVTATRAHRQFCLDLKRRFPSYSDDLWGITASDSRSGYVAWGGPPPQGPLDGTVVPCAAA           
GSLMLTPELCMPVLRRLREQFGDRIYGRYGFVDAFNPLLDWVGPDVVGIDVGITLLSAENLRTGRVWRWFMENREIPRAM           
DRV           
>HGX59857.1:29-415 hypothetical protein [Armatimonadetes bacterium]           
RALVAEIERRAFRFFLDHTNPKTGLVRDRACNFSGKETRNAASIAATGFGLASIPIGVKRGWIAKNHGQKRALTALRFLA           
FQAPNERGFFYHFVDWNTGRRLWNSEVSSIDSALLFGGALTVGEYYGGEVRRLAYFLLERADFRWMLTDGGAKSDSLFLC           
HGWTPEGGFLPHRWDTYAEQSLLYLLAIGVGRHSIPGQCWDAVRRPVGTYAGLWTFHAGPLFIHQFSHAFVNFRGMRDRR           
GFDYWQASVNATLINRQFCIDQASRYRSYGPNSWGLSASDCVDGYHVHGAPPGWAGHDGTVCPDAALASMPFAPGLCISL           
ARHLLRVHGGKLWGRYGFSDAFNVDRDWWDRDVVGIDVGCMLLMVENWRSGLVWKLCGKSPILRRGI           
>HHX79859.1:28-426 hypothetical protein [Acholeplasmataceae bacterium]           
SEVILEELELGFKFFYETANTEDAAYGLIPDRFHTSGKDGGKVGTVSSIASVGFGLSALPIGIENNWITREEGEVRAYRT           
LETLASMERTHGFWYHFVDMKTGKRVWNSEVSIIDSALLIAGVLTVGRYFGGKIEKLASELYEAIEWDWYYDSDANKFYM           
GYWPEKGFEGYWNGYAEQLIIFVLAAGSPKHSVGVEAYNLMKLSSKLHNATSNYGSFYSTYTGSLFTHQFSHAWIDFRNY           
VDENDYNWFTNSVHATEAAIDYAIGLKGKYPGIHENSWGVSACDGPEGYRGNYGSGPSEGNAHYVDGTVPAYGALGSIVF           
KPEAAIKAAENYRTYEQFWSKYGFKDSYNLGYNNQNWFASDIIGIDKGISVLMIENYLSEMIWKIFMEIDYVQQGLEKL           
>RMH56299.1:33-420 hypothetical protein D6679_09425 [Candidatus Hydrogenedentes bacterium]           
REVTLDRIEQAAFLYFWENADPRTGLILDNQNNFLASDLSYSPSSVAAVGFGLSAIVVGVERGWVSRADAKDRVLTTLKT           
FRDKCENVHGFYYHFLDPKTAKRTWHSELSSVDSVLFLAGALTAGSYFGGEVESLAKKLYERVEWPWMLNGGKTFAMGWK           
PEGGFLSTRWEHYDESSLLYILAIGSPTHPIPAESWKAVRREIGEYKGHVCLVSGPLFTHQYSHLWIDFRGITDGFADYW           
KSSIEATKANRQFCLDNASSYKTYAAGLWGLTACDAPSGYRAYGAPPGRAVHDGTVAPTGPIGSYQFTPDLSWEAIQAFL           
RVDGLWGRYGFADAVNLDVVNVQGKPWISTNAIGIDKGAEILSIENGRTELIWKLFSSRAEVKRGLER           
>MBE5968251.1:90-484 hypothetical protein [Lachnospiraceae bacterium]           
EELMEKEIRGCFDYFWNETQTDPSSKGYGLNRDGNTGDRDFASIASTGFALSAYTAGVEKGYITFEEGKERSLQTLLTVR           
DELERMDGFYYHFYHLSTGEPYDVEVSTIDTALLLCGAIVSGEYFGGEVKEVMEDIYEQVQWDQIVKGNDRFCMAYEPAE           
DGTMKKIGEWDVAAEQLMMYILGAGSPSYPVSGELFYGFQRWRAVYGDYTFIRSWSNSLFAYQFSHAYIDFRDKTDRKGV           
DWFENSVQAALASRQFSIDHKNISKTYQENSWGLTACLGKKGYNGLYGAEPNGMPQGKPIGANDGTIALYGAIASMPFTP           
EFSQDAMLNYYSNYPETWGPYGFYESYNLDIGKKGHVTKCYLGIDKGITLVQLVNYQDGFIWDLFMSNEYVKNGM           
>NMV82031.1:37-439 hypothetical protein [Erysipelotrichia bacterium]           
FTLEDEAAMKLEMEKSFDFFWKEVQDEPTSPAYGLIADRARGSDASIASVGFGLAAIPIGVEYGWISEAEGRQRALGTLT           
TLENIETINGFYHHFLDMETGLRSGNSEVSVIDTAIMAIGGLIAGEYFGSEIASKATSIYENINWRWYTGINPNGNKSQF           
RMGYDPDTEAFAGYWDFYAEQLMLYVLGAGSSNPDFQTNKSYYDGFTKSIGAYDGDNFIYSWFGSLFTYQFSHAFIDFSA           
YSDADGVDWYQNSVDATIASYDYCVDNKDRIATFSEDSWGLTACDTKFGYNGFLGTPPRGWSPSNNPSYAQIEGTVAPAA           
ALGSMPFTPELSLKALYHYQNDPELNGIYGLYDSYDLVNNWYGYTYIGIDKGITILMLANALDGFIWKLASTNTILSTGL           
ERI           
>MBV9463416.1:215-600 hypothetical protein [Verrucomicrobiae bacterium]           
DTDQMLDAVERSAFGFFWNEANPKNGLIKDRCYAFGADQRRVASIGSVGFGLSSICVADKRGWIPHDAAYERVLTTLKFF           
STEAGMYNGFYFHFYEMETGAPSGRSEVSSVDTGIFLYGVLTAKQYYKGTEVENVAQQVLERADWTWMLNGGKTLSMGWF           
PGNQFIPHRWQDYNEAVLLYFLGVGSPTHALPVSSWDLIDREPVKYGSYEFVAAAGENSLFEHQYPQCWLDLRDRKDKKK           
INYYQNSILATKANRDWCAENSSKYKTFAQGFWGLTACDGTRGYVINGAPFGHCDGTVAPTATLSSIVFTPDLAADQMRK           
YFGMKKQLWGKYGFVDAFNLDKEWASSVYIGVDIGPTLLMIENHRTGMIWDLVQKDPMIQEAYAKM           
>RKX33011.1:223-606 hypothetical protein DRP22_01285 [Verrucomicrobia bacterium]           
TLDEDTFLQEVEKRACLYFWYEADPSTGLVKDRCKAFYRDGFPVASIAAVGFGLSCLCIADARGWLPREDVYRRVRNTLR           
FFRDGAEGFRGFFYHFLEMKTGRRAWNCELSSIDTALFLAGALFAGEYFAGTEVAHLADELYRRVDWQWMLNGGIHPSMG           
WTPEGGFLASRWSGYNEGLLLLILACGSPTHPIDPRAWWELDRTFRHYGPFTFAGPGALFVHQYPHLFIDFRFLEDGLMD           
YYLNSVQATLAARRWAIVNALQCRSYGENSWGLTACDGPEGYRAYGSPFGQADGTVAPCGAGGSLIFMPDECLAALSNYY           
RLRGGALWGRYGFVDSFNAEREWISDVHIAIDQGAIALAAENYRSGLIWNYFMRNPHVRRGLQR           
>MBU1262230.1:201-625 DUF3131 domain-containing protein [bacterium]           
YTTDDEFLELISRRTFKYFLDMSHPETGLIRDTASNREVCSIAGVGFGLTALGIGAERGWISREEAASRTSKILSTLYNG           
VQGSGTTGCIGYKGFFYHMLDISTSVRDGTSELSSIDTALLLAGVLFVKEYFNDANSIEGEIRELADNIYNRVDWDWMLD           
KDKNQFYMEWKPENGGGFANHWNYYTDEAILISLLAIGSGKVDPGVFYKWKREKGTYNCYTLYQSWWGSLFTHFFAHCWI           
KFKELGYDNHPTTPINWWENSILAAKANRQFCVNNSDTYKTYGANSWGLSACFGPRGYNGDQSKSYGAGPLAEPPPNHDG           
TIPPYGAGSSIVFFSSEPIQNESVQALKNYYENYPKLWGLYGFRDAYNLGTTTESVDDWYAHEYVGIDQGPMLIMIENYR           
SGLVWKYFMQNEWVKDALNKIFPNQ           
>WP_148210277.1:30-415 hypothetical protein [Candidatus Koribacter versatilis]           
YTGTDEQLLDEVEKGSFQFFWEQAHPDTGLIKDRAKTSGSDNYTVASIASVGFGLTALCIGDKRGYIPSDQIKARVRLTL           
QTMLSKADGHEGFFYHFLDWSTGKRAWNCELSSIDTALMLCGVLTARQYFASDAQIVDLATKLYNNVNWPWMQNGGKTLT           
MGWKPESGFLDARWEHYCELMMIYLLAIGSPTHPIAPDTWKAWTRPTYTYQGITYISSGDPLFTHQFSHIWYDFRNKRDD           
YADYFDNSVKATKAHKLFCLSLHDKFSDYTDSLWGFTASDSMQGYTAWGGPPAMGPIDGSIVPAAAGGSLPFLYDDCMKV           
LRTVRGGYPNAWCRYGYIDVFNPLKNWYNPDVIGIDVGPTMLMAENKRTNFVWETFMKNPEATRAM           
>HDY32190.1:4-392 DUF3131 domain-containing protein [Armatimonadetes bacterium]           
QQLLNEVQQRAWRFFWNESHPDTGLTKDRANNFSQDDYTVSSIASTGYALAAYVVAVQRGWLERKRAEQRTLTTLRFVLN           
DMFHFHGWLYHFVDWRDGKRVWNCEVSTIDTALFLAGALVAAEFFKGEVARLVDRFYRRLDFEAMRTDGGSKPDEMRFTH           
GWRPEEGFLKNRWDYYCEHIILYVLALGAPHQKLPEAIWKAWERPVMKYRQRFPHLLGGPLFVHQMSHHYIDLRDRRDAL           
GWDYWVSSVHATLANRQYCIDQQHRFRTFSEDIWGITASDGPDGYRGYAPFGMGDPTDGTVAPTAPIGSIIFTHKESLHA           
MQAMYDRYRSRIWGRYGFSNAFNVDRDWWDKDVIGIDLGMALLAIENYRTGSVWKMFLRRAEIQRGLQR           
>WP_052300444.1:18-422 hypothetical protein [Opitutus terrae]           
LRHPNLSGARPGAILSEDDHALLDDIQRASFLYFVEQTHPETGLVRDRARADGSPSEGKASIAASGFALSSWALAAHRGW           
VERDEALERVRLMLRFLANQAPRRHGFFYHFMEMETGARAWQCEISSIDTGLFLAGAIIAREYFQDPEITDLVNRLYRDV           
DWRWFLNGGDTVSMGWHDETGFSRYRWRIYSEHMMMSFLAMGAPANALEPSYWHAWKRLPAGTYAGYHFMQGPPLFIHQF           
AHAYVDFRDRRDAFVDYYQNSVLATLAQRRFCMDLRTEFSSWGERLWGITASDSATGYKAWGGPPRTTAYNALDGTIVPC           
AAAGSVPFAPYETMMVLRHIRTVYGDRVWKRYGFVDAFNPETGWVNPDVIGIDQGITILQAENARTGFFWSLFMRAPEVQ           
RALSR           
>WP_144229522.1:2-386 hypothetical protein [Rariglobus hedericola]           
LNPSDDAFLEDLERRAFRLFWESAHADTGLIPDRARADGSKPGGMASVAAVGFGLTALAIGAERCWESRADAQTRVNQTL           
RTLRDRVPHEHGFWYHFIDAATCERAWNCEASSIDTALGLFGALSAGRYFGGETAALAQELYDRVDWPWMTNEEGLICHG           
WTPEKGFFPWSWNQFSEHWGMTRLAMASPTHPLPASAWTAWKRMPWVTYAGRRFLHHPPLFVHQFPQAWLDWRGFADSVT           
GVDFFENAREATLAQRQFCIDLRGHYPGYDENVWGLTSSDGAAGYMDWGGPPVNGQGIGAADTRIDGTVVPCAAAGSLPF           
APEECLAALRTMHARFGETVYGPYGFADAFNPVTGWVGTDVIGIDQGITLLMAENLRTGFVWKLM           
>HCM41992.1:28-422 hypothetical protein [Candidatus Omnitrophica bacterium]           
SSAFAYELKPAEIKLLEKIERDTLKYFLRHSDPTTGLVRDNSRAGSPASIAATGFGLAALAIGADRGWISQDAAKEKILR           
TLTALELKAENKNGFFYHFLDMKTGKRVWKSEASSIDTALLVAGALTAAQYYPGTEIEVRAKRIYARINWKWMLNNSDLI           
CMGWTPESGFLPYYWDSYNELLILQALALGASNHAVPAEIWNAWFRSEDEYKGKNIIYSHSGSLFTYQYSHAFIDFRNLN           
DGGINYFENSIQASLANREYSMEFENQYKSYHAYSWGLSASIGPGGYKAYGGKPGQGLQDGTIAPHGAIGSLIFTPKESL           
DAIKFFYLRLGEKIYKDLGFIGAFNIDKKFYPHEYLGIDQGIILMMLENFLRDGIVWKKFMELDAVKNWVEIARL           
>MBT6920187.1:33-447 hypothetical protein [Planctomycetaceae bacterium]           
PQQLTSHMEEELRGCFNFFWNEWVRDKTLPTYGLNAGDYIGIHRYVPLAIESQGFYFPVIVLGVERGWIDREAGRQRVLA           
ALDSLSKLRHFNGFYYHFIDIKTGGPGWRSKNVEVSNMSTATMIAGAIVAAEYFGGEVRDRVEKLYDRIDWTWFLDETQQ           
HFYMACHPEKVPEGKRVDERGMFGHWGAYSEHLLMYVLAAGAKRPRYATDGRPYAAMRTPIGSYKSEPFVYCRTGSAFVY           
QWSHCFIDFRHIVDQNGRDWFENSRQAALAARQFAIDSSTTVKGLGPNSWGMSASMSPTDGYSGHYGSMPADKSFLRMDG           
TVAPYGALGFVVFTPEYSQEALEHMRTIPGLTGKYGLFDAYNFQTKSQGDVPWVGKSYLAIDKGIVALMFENHATQLIWK           
YLHRSVYIKRGLSRL           
>NLY90492.1:30-415 hypothetical protein [Firmicutes bacterium]           
PQAPDLLTDVSRRTFNYFWEFAHPETGLVLDKYIDQSVASIAATGFGLAALPIGVEKGWITRVQGKERALKTLDSFESGL           
VEGKNGFFMHWVNWRTGKGVWDREVSSIDTALFIAGAIVAGEYFGGDIKERAEKLYKAIDWQWMTDDGVTLRMGWKEKEG           
FTNDRWGDRFDEGLLATLLAMGSPTHPISPAAWDAIDRSVVQTNPHTGETHIALEAETLFVYQFPLIFFDLRNTADRHGI           
DYFENAVKATKYNRDYTMKTHADKYGVYGEVWGLSAEDKPYGGYHAYGARDGNNDGTIAPYASISALPFLPEEAMAAVKA           
MVNNFPQVYGKYGFHAGFNLIVKGGPWYSGNYIGIDQGAILLSIANYQSEMVWKYFMQNPYVLEAV           
>NMC81814.1:33-422 hypothetical protein [Armatimonadetes bacterium]           
RTLATAPKEVLLDEIQRRAFLFFWNETDPVTGLVKDRAGNFRVDDYRIASIASTGFGLSALPIGVERGWVSRKDAQARAL           
KTGRTFETVLEHRNGVMPHFVEFGTGKRAWKCEFSTIDTALAIAGMLTAGEYFGGEVKKSAERLANRIDWVYWSPRKFIN           
HGSIPEEREFIWNDYGHYSEALLMYVLAIGSPSRPIPAGRWHELGREYARYGPYSCIAGPSLFMNQYPNHWLDFRNRHDG           
VADYFENLKATTLANRLYGKNQAGRYSGFGPDIWGHTAGDGPKGYNAWAAEPGGAVNDGTISPHAPGGSFQATPVESERA           
LRAMLKSFGARIWGRYGFTDTFNPTVNWFGPDVIGIDTGATLLAIENHRTGLIHKLMMKNATVQAGMKRI           
>HGT48659.1:36-460 Tat pathway signal protein [Ignavibacterium album]           
IDYQLTNDEENFLDSLQRYSFLYFLGELNPENGLVKDRTADWSASSIAAVGFAIPSYAIAAERNWITRDSAAQIVSTILN           
FFLNSEQSPEPSSTGYKGFYYHFLNMKTGKRDYNSELSTIDTGLLIAGVIFARQYFDRDNELEKSIRTTATKLIDRLDWN           
FFRMKTDDQYNNSICMGWYPESGFHKMGWIGYNEAILLYILAAGGNLENPLESYQAWLNSYDWREPYKGYAHAVFPPMFG           
HQYSHMFIDFRNLFDSYMKQKGIDYFENSRRATYTQRQYAIENPNNWIGYDSLCWGITACDGPGEKYNFNDKKFLGYAGR           
GTSGPDLVYFDDGTLAPTAVAGSIVFTPEICIPTLINIHNKYSFKGLWSKYGMLDAFNPTLNWFNDQYIGIDQGPIVIMI           
ENFRTGLVWKYFMKDPLIQKGLEKL           
>NOZ22956.1:29-432 hypothetical protein [Planctomycetes bacterium]           
LPALKRAGPQRRMEREPMDDEEFLDLVQRRAILYFWHEADPRTGLVKDRARNFGPDNHHIGNFAATGFGLTAIAIAERRG           
WLPRDEVYQRVLTTLKFVRDGLYHKEGFFYHWLDVRTGKRAWNSEISSVDTALFLAGALFISQYYKDTEAGRIAEALYRR           
TNWQWMTNGRKFVCHGWRPETESFLKSYWGSYCETVLVDALAIGSPTHPIDPAAWRDMRRNWRAYHGVRCIALPPLFTHQ           
YHNLWIDFRSKTDGIANYFENARTATLINRQYCIDRMDVHQTYGPDCWGLTACDGPQGYHVYGAPPGRADDDGTVAPTAP           
GGSFAFTPRESLSALRYMYYTYKPRIWGKYGFCDAFNVEKNWTATDVIGIDQGAIVLAIENHRTGIVWRRVMNSPPIQTA           
LNRM           
>TVP85662.1:31-450 hypothetical protein EA375_03605 [Acholeplasmataceae bacterium]           
IYEREARQIDGLLLEEQYRAFLFFWETSNSDPESSGFGMARDRYPGASGVASIASVGFALAAIPIGIENGWITHDEGLER           
ALGTLDTLLGMTRHHGFYFHFISMHTTERVWNSEVSVIDTALLVTGALFAGRYFGGEAYAKAIDIYDGIDWNWYMHPVSH           
RYYMSYSPETQQHTGAWDGFAEQLMMYVLGAGSNTHPTGDASYRVLKSDMSRRFAPYISQNNPDLNVDPFYYTFGGELFT           
HQYSHAYLDFRQVLDRDGLDWHENARRATQAAYNHAIDVSFRYRSLNANSWGVSASDGPNGYKAYGTPPKDRTDNMDGTV           
APYAALASVIHLEEEAIRAAYHFKSFPDLWGTYGFKAAYNLGLHEGHHDPLLVGKVPYYSPDVIGIDKGITMLMIENYRS           
GFIWQVFMDIPEIQRGMELL           
>NMV82030.1:4-378 hypothetical protein [Erysipelotrichia bacterium]           
LISQEMRGCFDYFWQNSRKQDLTFGLTQDAYPNNRHLCSIAATGFALASFVVGIEYNFITYEEGKKAVQEVIDTLKEIPH           
KAGFFHHFYDDCDYQKDIHKEISTIDSAILYMGLLAIASYFSGSLKKEAEALVNRADWTYFMNLETNVFYMAEIDNRRYA           
HWDRYAEQLMMYVLASGTPVEKHRVGKIYYDTMIKSWGSYGDFHYIYTWTGSLFVHQFSHAFIDFRSRYDQDGINWFRNS           
TQASLAARKYCLDHADKYRSYSANSWGLSACDTSNGYIGNYGSPPSGLNNTMHRSDGTVPPYAAVSSIVFTPENSLAALQ           
YYYSIPNLVGKYGLKESFNLDEDWIFDRYLGIDKGITLLMLANYERELIWKLVMQ           
>MBM3252954.1:35-431 hypothetical protein [Candidatus Omnitrophica bacterium]           
FALSEEELLDLIEKTSVRFFIDEMEPSSGLIRDRVNNFTKDKNNTASIASSGFGLTSLCIAAERGWISKHRSKKLILKSL           
NFFLKRVEHANGFFYHFVDIKTGKRLDNCEASSIDTALFLAGAIVAKNYFKDKRISNLVDAIYDRVNWQWMLNSKDTISM           
GYIPESGFLKAHWNHYSEHMLLYILAIGSRTYPISTDCWHTWERPVYSYGEFEYINCSPLFTHQYSHAWVDFRDKHDDYA           
DYFENSIQATMSNRQFCMDIQDRFKTFRRGLWGLTACDGPYGYKAYGGPPVGLSDIDGTVAPSAVCGSIVFAPRECIETL           
RLMYEDYKDKLWGRYGFSDSLNLDNDWYASDVIGIDQGISVLMIENYRSDFVWKYFMREKNIIDTLIKVGFRYHPKE           
>MBI1368141.1:32-414 hypothetical protein [Planctomycetes bacterium]           
LQQRSFQMLWNTADPDTGLVADAVDFKTGKPVSWSSIAGVGFMLASLPIGVERGWVPLDDARQRAKLVLTNLLETAPHQH           
GWLYHFIDMHTLARAGASEVSSMDTALLVAGALVAGQYFDGDVRSLADDLYHRVDFPWMLTDGGAKPHARTFNHAWTDEH           
GFSPYRYNQYCEIMVLYQLGIGSPTHPVPPDCWEAFDRPTSTYDGVTTFAIGPLFTHEFSHLFIDFRNQRDPLGYNYFTA           
SVNAVRIDRAYCIQRSATFRTFDKNIWGLSACLGPNGYTAYGRHDDRDDTDGTVAPWAAAAAIMFCPDLTESALDDLREK           
YGDKVFGAYGLVESFNIDRGWFSPRITTLDAGAAVIAIENHRSGLIWKSYMAQPDVRQSMERI           
>NQT86443.1:24-410 hypothetical protein [bacterium]           
LTEELEQKAFGYFWNESDPTTGLTRDRASNSKPDTRTVGSMAATGFALAAIPIGVDRGWITPKDGLKRAVATLSFARDKL           
EHKNGWYYHFVDIRTGERQWKCEVSSIDTALFLAGALAVAKYYPGRQAESLADEIYRRVDFPWMLTDGHNRPAELSLCHG           
WKPKGGFLPHRWRRYSEHMILYLLAMGSSNHPIPEAAWRAWGRRAEHYGAYRAFACAPLFTHQYSHAFVDFRNVVDGQGH           
DYWDNSVNATLADRKFCMDQAEEFPTYGEFVWGLSATDGPDGYKAYGAPPGRPVHDGTVAPWSMTASIVFAPELVQKSMQ           
HIRDTHKDKVWGRYGFPAAFNVGREFWAKDVIGIDVGCALLMIENYRTGKPWERFMKLPPIHNAMTK           
>MBN2540540.1:9-412 hypothetical protein [Bacilli bacterium]           
EEERLSFKFFWEVVNGNPDSAGYGLIADRYNTATLSYGAASIASVGFGLAAIPIGIENDWVSYSEGYERVLGTLETINNL           
QRTHGFFYHFVDMESGTRIGSSEVSIIDTAIMLCGIIMAGEYFGGEIKTLGNEIYQAVEWDWYYSTNANKFYMGYTPESG           
FAGFWDAYAEQMMIYLLAAASDDYSVGKIAYDTMVNNTERKKYGTSDFFYASYPGTLFTYQYSHAFFDFRTAFDEDNVNW           
FNNSIEASIAAYDYAQFQSANYKTYSETAWGNTACDGPDGYRAYGNLPAMGTIYIDGTLAPSGAIGSLPFVPDLALPAME           
YYSGLERLQGKYGYLDSFNLGLTESASAYIIRPNRPIPVDGWWDTDVIGIDKGVTLLMIENYRSAMVWHYFMQSEIVQKG           
FEEL           
>HGC56461.1:48-428 hypothetical protein [Candidatus Bathyarchaeota archaeon]           
TMSDEEIVDMLEEKAFRYFLDNYNYVSGLILDRASNFEEIKKDYTVASIAAVGFALTAFPIGEIRGWISREEAYKRTLKT           
LKFFRDEMYNNRGFYYHFIDVRTGERVWDSEVSSIDTALFLAGALFAGAYYADTEVAEIAEELYRRVDFQWMLTDGGARP           
NAQTLNMGWTSERGFLPYRWNSYSELMILYLLAIGSPTHPIPPETWDAWTRPKYTYKGHTAISGDLPLFVHQYSHLWVDF           
RGLRDRYVDYFDNSVQATLINRVFAQDHQGRFKTFQEFWGLSASDGPNGYQAYAPILWRTDGTVCLSAALASIIFTPEIV           
LTDLRRWLSSEHLPRIWGRYGFVDAFNLDRSWWDTDAIGITQGALLLALENYRSGMIWRYF           
>MBQ4254810.1:9-389 hypothetical protein [Bacilli bacterium]           
RHCIRFFLDTFSKKQVSYGLVPDAYPTPRSDIASIAGTGFLFPALISAVEENMLSFSEAKDIASKTLDTLSHLAKIKGWF           
YHFYEISSGMPTKRSEISTIDTALLLAGAVSAGGYFGEDIAKTVQNLIQNIDFPFFYHTFGHMFSMSLERDGSFRGHWDR           
YAEQLLLYVLGASSENPQRRMDPSLYKGFIRDKGNYKENEFICSWHGSLFTYQFSHGYIDFRGLQDEDGVNWFDNSVKAS           
IAAYQYAIDEEGKYKSFHRHSWGLTACANMDGYSGRYGSPPSGEGITYNDGTVAPCASIGSIVFTPKESLDAITYLYHKK           
DFLIRDYGLVDSYNEDTNFICPYYLAIDKGISLVMLENFLRESIWKSFMSNSVIQEGLSRI           
>MBI2789302.1:441-850 DUF1861 family protein [Elusimicrobia bacterium]           
PAAPSAGASGFSRSDERFLDEVQRKAFLYFWEQTDPVTGLTKDRAGNFGGTDRGIASMAATGFGLTGLTIAERRGWITRE           
QAYARALTTLRHLRTRQAHEHGWFHHFVDAASGEPSAHAEVSSIDTALLLAGALTVGSHFAGTEVERLAREIYERVDFPW           
MMTDGGARPGSRTLSMGWTPKGFIAARWDAYSEHQILYILGLGSPTFPLPAESWRAWKRPEKGPLTQASGPLFTHQYSQL           
WLDQRGWNDAGQDYFANSVKATMAHRDAALAARGEYATYGPDCWGLTACDGPLGYRAYGAYPNATIQDGTIAPAAAGGSM           
AHTPALSVAALRSMKARYGDRIWGRYGFSDAFNTDPRWRERFNADGLWRSPDAVGIDQGAILLAAENARSGGVWAEFMAT           
EHARRAFEKL           
>OYD16774.1:385-800 hypothetical protein CH333_02675 [candidate division WOR-3 bacterium JGI_Cruoil_03_44_89]           
ESEGSDTFEATPIALNQDEFLEMVARKAFSYFWECAGQNSGVMQERMTDTITGATGATGFGLTAICIACERGWIEREEGA           
QRVMNILRFYNDVVPNFHGIYSHWLDMETGGVIPFSPRDDGADVVETSYFMAGALTCRQYFDGEDSLETKIRQLATQLYE           
NAEWDWMLQNDVGDTLYTMSWHWSPNYGFGGLGMRLTGYNEAMIAYILAIGSSTYPIPPECFELGWASTYQGPSTYYGIT           
LDVESASASLFTYQYTHCWVDFRNWVDSHTNYFDNSVNATLINREYCIDNPDGFEGYGENLWGLTACDGPAPYFYQARGP           
FQFDDGTIAPTAAGGSTPFTPAYSYQTLRYMYDNYRSDLFGIYGFEDAFNLSVEPDWFDNDYIGIDEGPIVIMIENYLSE           
LVWGKFMQNDEVTNAL           
>WP_138531167.1:27-432 hypothetical protein [Labilibacter sediminis]           
MSSTGSSNLTFKDLSESDQKLLDEIQRKAFDFFWDGYHPVTGLIGDAADPESLRGSIASVGFGLSAYCIGEKRGWVSHEE           
VYQRVLTILNSFYCDPNDKFDFCVEGKNGLFYHFINTATGARHGKCEVSTIDSAILMAGVLHVMTHFKGTEIEELAQKVY           
NNAQWDWYTLENGAIAGGWKPEKGIEGEYKGYNEYSLVYLVAMGSPTHPMPKQSWDAYSSGFGYEYMKSYDHIGKFLTPH           
GIFQPLAYLYQFPACWIDFRNKQDAYVNHWEVAQNALLANREYCVNWGNEFGVSSELWGWTACVGKDGYQGFMQPYNGTL           
APSAVVASLPFIPKESMPTIRYMYDNYKDKIWGKYGFVDSFNPIQNWYDDGFLGIDQGNTVLMIENFRTGYVWEECMQNP           
IIQKGM           
>MBL7156911.1:27-397 hypothetical protein [Candidatus Omnitrophica bacterium]           
EKFLDKVQKEAFDYFWNETNPKTGFTSNTSERSSPASNAAAGFMLSALPIGIERGWITGEEGYERALTALKSFRKIETFH           
GFTYHYFNKNTGQRMWASEVSSIDTGLFLAGVITIGEYFKGTEVEKLADEIFKKIDWQWFLDGENVLQMAWKPERGFFAR           
IDVFSEGILSYILAMGSPTHPIPADCWDSFLRPVSKYGDYELIYASDGGLFQYLFPLAWLDLVDKHDKYADYWQNAIVAI           
KANRQYCRDNADKHQTYKMGFWGLSASLSPRGYKAFGAKPGKNIDDGTVAPYVVGGSIPLTPEISVKEYRMMYEKNPRAV           
KKYGLVDAFNIGENWVSSYYISIDKGLTLLMIENYRSGLIWKYFMQNKYVK           
>WP_145076775.1:47-430 hypothetical protein [Poriferisphaera corsica]           
KDQFLDELAKRCFLFFWDKADPDTGLLPDRTAADGSQVTNVSSSAATGFGLTAYCIAADRGWISREAAYERTEKVLRFLM           
TMEHVEGHFYHFKNMQSGERVWQCELSNIDTALLMGGVLTAAEYFKGTEVEEIGNQLFDRVRWDFLMRDDGILSMGWTPE           
NGYLNAAWGNYSELMILYLLGLGSETYPLPEKTWHAWERGPVMVYGDRVYLNCPPLFTHQYSQGYFDFRNKRDDYADYWT           
NSVLATEANREFCINLSDQFKSWGENIWGLTASDGEKGYRAWGGPPAPLESLDGTVVPCAAGGSVAFKPDECLDALYAMY           
TQYGDEIWKKFGFVDAFNPENGWVASDVIGIDVGITLVMIANMQDGFVWDTFMKHPVAKRGMKR           
>MBI1869631.1:241-631 hypothetical protein [Chlamydiae bacterium]           
TNNELINLLTMDNTHLLNTLERKVFSYFLKETNSATGLIKDRSVPGAPASIASTGFGLIAYCIAEKNGWLTRVEAYQKIL           
KILTTLEEADKEHGYFYHFLNPQNGKRWVNSEISSMDTALLMSGILFAGQYFPGTEISIKSSKLYAQVEWDWMLKNKAGL           
LYMEWSPEEGFEKSAVWNMSAEEMILYLLAMGSPTHPISSHAWSQWKREKFKEGEMEYISDPRCSLFTNLYTQALIDFRN           
TRVDLVNYWNNTRTAILANRDFCIQHKQDYKSYGEWFWGLSASDGPNGYQAYGAQEGAHDGTLAPYAMIASLPFAPEIVL           
PSLRHLLYEHGEQIWGPYGPTSAYNVDKEWYSKEYIGIDQGIMLLMIENFRTENVWKILKDESNIKRGIEK           
>MBI3999826.1:289-693 hypothetical protein [Candidatus Omnitrophica bacterium]           
RQTGEMSQVRIQNAFDKDQFLDEVERRTFDYFVKEVDSVTYLVRDRNVGGAVFSTGLSGFQFSAYVIGVERGWMERKEAL           
RRMNRVMDYLLNEIERYDGAVPHWLGSDRKEVWEKGQGDLVETSYLLAGAFVAQNYFKDEDSDEQSFRMKVDRFYHEIKW           
DLFLKRKKPEDQLGLLPWHWLKKDGPSKLELRGYNEAMIVYLLALGAPIHPIPPQSWSAWASTYQKGRYSEYELIACAPL           
FTHQYSHLWVDFRNIRDAHANYFENSILATLANREFSLKENGYEPELWGLSASEGPNGYKAYGAPPLASQVPVIHDGTIA           
PTAAGGSIMFTPELSIAALKHMRDQYGERLWGPYGFKDAFNPKRDWFANVYLGLDQGPILIGIENYRTGLIWRLFMENPY           
VQAGI           
>NLF48991.1:3-406 hypothetical protein [Acholeplasmataceae bacterium]           
LIEEELKRSFLFFWEAANRKLNSPGYGLVVDNSAKPQMASIASVGFGLSALPIGVERQYITYDQGLQAARETLKTLLRIP           
HFEGFLIHYVYLDTGKPKSGVEYSTIDTAILLNGVITVDQYFSDPEIHECFQRLYLRVNWSAFVFEKDGRSLFRMAYNPV           
KGGAYRQKSDSPWIWQWDMMAEQLSLYFLAAGSDQISAETAQALYQGFSRNRGSFGGYDYVYSPGNSLFVYQFSHAWLDF           
HRFVDATGFDWAENTKIATYGNREWCIQHKDQYPIFSENIWGVTSCLTPAGYRGQGVAPNDSLTHPNGHSDGVVAPCAPA           
GSLPYAPEIVIPALEQLAAQYPKSFGQYGFTDAIALTEKGLWISPDYIGIDKGITLLMLDNYLHQTTWKLYMAHPMIQKA           
LNKL           
>RJS70357.1:29-426 hypothetical protein CW696_05930 [ANME-2 cluster archaeon]           
DDEKFLDTIELKTFLFFHENTDERGFTIESTAWHTGSSASSGFYLTSIPIAIERGWISYEEGYQCVNATLNSYYDNPDNP           
DDFYVESEHGFFPHWFDQETGNWNGVDCFSSIDTAIFMSGVLTVSQYFADTEIETVATKLYEDVDWNWMLNDDDTLSMGW           
RPDTGFLPYRWQGYNEGMLAVLLALGSSTHPTPDDSWDAWTRTYRRIEYTYRNQSYMFVESTSTSLFTYQYPQIWFDLRD           
KTDRAGINYFQNSVNATLENRAYCIENPNNHTGYGPNVWGLTACECPLHDSNYGAHGPRQNDDGTIAPAGAGGSIIFTPD           
ESISALRYMNETYGDGLWGEYGFRDAFNPGMESGIGWFAPTYIGIDQGAILTMIENHRSGIVWNLFMQNDCAKKAILK           
>MBI3020869.1:246-639 hypothetical protein [Candidatus Omnitrophica bacterium]           
EAFLDLLEHRLVEYFLASTFPNGLTRDRLSTRGEATEVVSIAATGFYLSGLTVGAERGWMARDEASDRASTTLQTFLSVT           
PQVHGFFYHFLNPDGSPSETPFLEVSSIDTALFVAGALQAGEYFGGEVKTLADAIYQRVEWTWMFDPDRGLMRWGWVDEA           
RGFYEGGYYDSYAESILLYLLAIGSPTHPIPAEALYRFARPKGNYRGPDFIFTPGGQLFTYQYAHAWYDFRNTTDALGVN           
WWQNSIEAVRASQRFAIDNPGYGYSQALWGLTSSDGPNSTSENPYGYQGYGAQPAYSNIHDGTIAPTGVGGSVALAPDLA           
IPSLKQLYTVHGDQLWAAYGFVDAFNPNRGWVDPYYIGIDQGIILLMLENRRSELIWRTFMQNAHVLRSLARAH           
>MQY53121.1:34-432 T9SS type A sorting domain-containing protein [Firmicutes bacterium]           
EEFLDMVEEETFWFFWNEANPSNGLIQDRARNFTSDIYNHASIASVGFGLTAICVAHSRGWISYNQAYNRILTTLKTFRD           
GPVENENGFFYHFLDMDTGARYGTCEVSSIDTTLFLAGALFAGQYFKGTEIETVADELYRAADWEWMSNSTEFVNMSWTP           
EFLFGSSYWNSFNEGVLLDVLAIGSPTYPKNVDCWTDITRPPGTYAGYNLIYCWPNNPLFVHQYPHIWIDFRRKEYAGTN           
YFENSKKATLANRQFCIDHQDDTENDGDDDYTTYSSKSWGLTAGDDPDGGYTAYGAEPGGGLNDDGTVQPTASAGSIMFT           
PEESIETLKYMYDNYKSNIWGKYGFCDGFNLDRSPDWRADDVIGISQGATMLAIENYRTGMVWDVFMQVPYVTDALNKM           
>WP_161848079.1:25-404 hypothetical protein [Athalassotoga saccharophila]           
DEILAKNERDAVFYFWNEVNPSNGLVRDRTTWDSPSSIAAVGFGLTSLCIGADHGWIPKQDVYNRILTTLEYFKDLPNEH           
GFYYHFLNLWTGQRASGSEVSPIDTTLFIAGALFAGQYFPGTEVQKLADELYERIDWQWMTNNTAYLDMAWYPESGFSKS           
YWTGYSEAALMYILAIGSPTYPISPQDWGYWIVTWSQNGSGNLKHWASSDESMFTYLYSQAYIDFKDLNFKYVGNLWDNS           
KRAIEYDMQFANDNSQYKTFKEGFWGLSACDGPNGYQAYGSITGGIDGTVAPYAMIGALPFTPNRSKAAVLKMWELKNEL           
YGRYGFVDAFNLDQNWRDFDYIGIDVGIEVLMTENYYTGMVWKYFMQIPYVQKAIDLIGP           
>NCC53333.1:229-632 hypothetical protein [Spartobacteria bacterium]           
RDPKTSAVFTDDEFLDLVAERTFGYFWYETDPETGLTRDRGRNFGPSDELKHSSIAATGFALAAYPIGVERRWITREQGL           
ERTRRTLRTFDEGLVRNIVGMYPHFVDMRTGKDCVNTEISTIDTALLIYGMIVAMEYFNDPEITKRSTRIFEKADWRAAM           
NGHDLFVTHGLHQDGSYINVHWGSFSEGILIYPPAIGKTASPLSPKSWYALNRDRGSYGGYEFIVEHGFQSIFRYQYPAL           
FLDFERWTDKTGIDYFENVTLAVLAMRAYCLDQSAQFPDSYGPDMWGLGAADGPGNRYYIYGFPPGEPYSPTDGSVIPYA           
IAGSIPFLPKHSIRALRHLYDAHHYSWGKYGFADCVNPSQNFVASDVIGLDAGATLLGIENYRSGMIWKLFMRNRWIRRA           
GQRM           
>MBV9673766.1:22-408 hypothetical protein [Verrucomicrobia bacterium]           
ERLLQEVQLRAFRFFWEQAHPDTGLVNDRANNFGVTDYTVASISTTGYGLSALPIGVEHGWLKRTEAVERARTTMRFLLT           
MPNRRGWMIHFVDRRTGERAWQSEHSSIDTALLLAGALVCGQYFARDPSTRDIADSANTLYRRLDWWWLLTNDGRQPEKR           
VLSHGWTPENGFIMHSYADYSEALLMYLLGLGAPMEPLPPAAWEAFERPIIVYQGIESLKAGPIFIHQMPSGYFCFRQQR           
DRFGFDYWVASTNAMKIHRQFCLDNAGNRQTYAKGFWGLNASDGPDGYVAYGAPDGPQDGTVSPTGAICSITFTPELGLS           
AVRALHERPGSLLWGRYGFVNAFNIDRNWYGSDVIGIDLGMALLAIENYRTGLIWALMDSAGSTSQA           
>MBA2591270.1:214-602 hypothetical protein [Gammaproteobacteria bacterium]           
DEFLERVSLAAFQFFREQADPETGVVKDRAGNVAQDSYTVGSTGATGFGLAALCIGAKRGWVSTPEASRRALDTLRFFLD           
RPASPQGFFYHFLDLRSGERSWGSEVSSIDTALFVAGAITAGRCFAGTEVERLANTLYERVDWDWMRTDGGAVPQSLTMS           
MGWMPEHGFLPNRWDFYSESMVLYLLALGSPPHPIPSGSWQAWKRLEGEYGGHRCIEGGPLFMHQYTHAFVDFKGRKDSL           
GYDYFENSIQCTLANRQFTRDQRDRFKTYDDDVWGLTASDTPAGGYDAYGAPPSGWARHDGTVNPSAPAGSIIFTPELSI           
AALRTIYNRYGHRLWGRYGFGSAFNVDRHWWSREVVGIDTGITLLMIENYRSGLIQSLFMSHPAIRKAL           
>NWF68474.1:211-598 hypothetical protein [Chloroflexi bacterium]           
AEVDTLLAMDDAALIEAVARATFDYFWYEANPENGLVKDRSTAASPASIAAVGFGLSALTIAADRGWISADLAYERALVT           
LQTFASGFAAGENGFFYHFIDMQSGERMWASELSSIDTALLIAGALSAGQYFAGTEVAQLAQQLYENVDWQWMTRGRDHV           
AMGWTPEGGFLGASWDHFDESLLLYVLAIGSPTYPLAADIWASWRRPVNVRGEYIYLPGEPLFVYQYPLAWLDLRSREDA           
YANYFNNTTRACQRNRQVSAASADTVATYQYGVWGISASDGPNGYRAYGASDANHDGTIAPYAATACLPFTPAAALESMR           
ALLTHYGAQVWREYGFVSAINAQVNWFSDEHIGIDQGDILLMIANYQDGFMWELMAQNTYIQNALTAM           
>MBN1268661.1:279-653 hypothetical protein [Kiritimatiellae bacterium]           
IQRKTFDFFWLESSPVTGLTKDRSVRYGAASTGATGFTLTAICIGIERGWISYEDGYRRALKTLKALRYATAQERGFWVH           
WVNAHTGQRDGRSEVSSVDSALCLGGVLTCREYFKEKEIKDLADEIFKAVEWAWMMGDDAESGLLYMGWAPEHGFKGFIT           
WDMFAEEMLMYLLGLGSPTFPLPEKSWHSFARPVKTYGDQTYIYHDGECMFVYLYSHCWVDFRNTHDAYADYFKNTAAAV           
RSNKRFCQDNAEKSRTYREGFWGISASDGPRGYAAFAALFGMHDGTIPPYSACGALPFAPEICLPTIRQMLAEYGDRVWI           
DCGFVSAFNLDRNWFSIEAIGIDQGLILLGIENYRTGNVWKWFMKNPYIRAGMKR           
>MBM3151004.1:2-403 hypothetical protein [Chloroflexi bacterium]           
KTDILLNELRGSFDFFLEFTNRKIGSPGFGLTVDSTKKPAVASIASVGFALTAWAIAAERGYLDRETACQITRGTLSTLL           
TNASQQHGFFSHFLHLETADRIGKSEYSTIDTAICLNGVITAAAYFHQDAGIADLAARLLERVDWDFLVFTREDKTLFSM           
AYNPDHEGDYVRGEPGLVGQWDMAAEQKMMYLQAAPRLEAQTARRLYQGFRRDTGAYAGAPVILNPGGNLFAYQFSEAWL           
DTARLLDPDGVDWFENTRRAALANRAFCIANADRYKAYHENSWGLSAGDSPKGYRVFGSPPCLKTPRHDGTVSIYSAVAC           
LPFLPDMTLDLIHFLHDQRPRTWGPYGFYDAYNLDVAPAWYSHTLYGIDKGCSMLMIENHLTGLVWELYTGSPYIRQALE           
IL           
>HGQ16275.1:64-433 hypothetical protein [Hadesarchaea archaeon]           
EEKSFLTDLQRRSFLYFWEKADQVTGLVYDRASNPDISSIAATGFGLSAICVAEANGWISKDEAYQRVLRILKNFDPDKP           
SVEGKNGFFYHFVNARTGRRAWMSEISSIDTAILIAGALHAGQHFKGTEIESLASRIYKAVQWDWMLLNNGLLSMGWTPE           
GGFLSPASGYSEYILAYILALGSPTHSIPPKSWDTWTSTFSWYSHDGRRFLTPGGRTMLAYLYQFPACWIDFRNIHDGKA           
NYWLEGVAALKANRLFCLEESRVNRWPAVWGWTACDGINGYLGFRNTFDGTVAPSAVAAAIPFIPENAILDLMRMYWEYS           
EKIWGEYGFVNAFNPSQNWFDNDYIGIDQGNTVLMLEAFKSGSVWKEFMS           
>MBN1493669.1:37-415 hypothetical protein [Candidatus Omnitrophica bacterium]           
EDLLSKVQRDSINYFLKYSHPKTGLIPDSNMPHAPASIAATGFSLIALVVAAENQWLTYDEAYDKVKRTLFTLQNKVQHE           
RGFFYHFISTNSGKRIWESEASSIDTALCVASALIAGQYFKDTIVEKLARSIYERVEWDWMLNNTHLFCHGYKPESGFLP           
YYWDTYSEHLILHVLSIGALRHTVPSQCWSEWTRLEETYNGLPVIFAHSGSLFTYQFSHMFVDFRELSDNGIDYFTNSKN           
ATLANRAFCINSRDMHPTYGENIWGLSASLGPRGYKAYGARPGRAFHDGTIAPYAILSALPFCEEEALRSITYIYENYKD           
NVYSQCGFRDAFNLEENWVADHYIGIDQGITVGMIENYRSELIWRLFMELPSTTRWIER           
>WP_065775077.1:13-422 MULTISPECIES: hypothetical protein [unclassified Ensifer]           
IDSLQRAAFTYFLDYADPVTGLIADTSLPDAPSSIAATGFGLSCYPVGVERGWIARAEAARRVYRVLRMLAEGPQSREQC           
ATGYRGFYYHFLDMRSGERTWRSEVSTVDTALLMAGILTVSAYFSGKDAAECEIRSLAEALYARVDWRWALNRSTTLTMG           
WRPPGRFLPHRWRGYSEALLLYVLALGAPEHAIEPEHYAAFTETYDWIIAGGAPHLHAAPLFIHLFPQAWLDLRGLADQP           
MRDRQTDYFDNTRRAISLQREHACQNPGGFAGYGTHLWGLSACHAPRGRLRLWDGRWQRLYGYVNRGAPFGIDDGTLVPW           
AALACLPFDPDASLAALGHLVSGYPNLFSQRRFPGGFNPSLSGEGPEGWVDDRVVGLDQGLIVMMIENWRTGLPWELMRK           
VPAMRRGLER           
>MBP6863827.1:39-426 hypothetical protein [Candidatus Didemnitutus sp.]           
ASVQTPLSAADEVLLEDLQRTAFLFFDEQAHPVTGLVRDRARADGSPSEGKASIAASGFSLSAWVIAAERGWVTREQALA           
RVRHKLRFLAEHAPREHGFFYHFMEMETGERAWKCELSSIDSALLFAGAIVAREYFADDEVTARVNGLLADVDWDWFRNG           
GKLVALGWFPETGFSRYRWDHFSEHVLMSFMALGVSAKPVEPAYWHAWTRTPVGRYGDYVYLQEPPLFVHQFPQGYLDLR           
DRRDAYANYFRNSQLATLAQRQFSIDLRAEFPLWGENLWGLTASDSAAGYRAWGGPPRTLQFNALDGTVVPCAPAGSLPF           
APRETLQVLHHMRDVYGDRIWKRYGFVDAFNPHNGWVNEDVIGIDLGISLVQAENLRTGLIHRLFMQA           
>MBI4431152.1:17-413 hypothetical protein [Candidatus Omnitrophica bacterium]           
SPVFAAGEDPKATENSDAFLDMVEKQTFRYFLNEYHPETGLINDSSANHGQPLRELRTSIAATGFGINAFIIGSERGWIS           
NKEAYERILTALRFFSERAETQHGFFYHFLEGREGKNVYESELSSIDTALLLAGMLTAAEYFPGTKAAEIAKSIYERVDF           
NWMRNRTTYLCMGWQKESGFLPSYWSGFAEGLLLYILATGSPTYPVPNDSWSKVKKPVAEREGETFMFAGPLFIHQYPQV           
WLDLRNKNDGVADYFENSRRATRANKKFSENNAAEFKTYAEGYWGLSAYDGPAGYKAYGASDRNSHDGTISPLVSGASIV           
FEPELSIAQMRKVYSNLKDKMWGRYGFSDSMNLDRDWRSKSVIGIDAGALLSMIENYRTGLIWRLFMQNENVKRGLA           
>SPQ95321.1:156-568 unnamed protein product [Plasmodiophora brassicae]           
DDDAFLEYLQRTAFDYFWFQANPFNGLVRDRTESWSPPSIAAVGFALSAMTVGIDHGYITRKDAASRVLITLTTFLHGPQ           
SNATSKVIGYNGFFYHYLDMTTGYRTWTCELSPIDTALLMSGVLHARQYFDHPGEQQIRGAATSLINAVNWPFMFIDRDQ           
RLALSWTPEPGTGYSPYQWEGLSEGKLMAMMAVGSLTHPIPTSAWSAFTSTYQVTNSYGYAFVQFSPLFGHQYSELFFDY           
RGVSDVEPSSTWKSVNYFENSRRATLAQQRYSMAKKSSLPWYSQDLWGLTACDGPGNATTPQYYGYTARGANPTMSDDNT           
FAPTATGGSFMFTPTISLNALRYMYNTYCDLTCGAYGLQDAFNPAWSGTWSSPDALGIDQGPILLSIENQRTAGRIWDTF           
MENPEMKAASERI           
>PMP78890.1:25-404 hypothetical protein C0176_07045 [Mesoaciditoga sp.]           
DEILAKNERDAVFYFWNEVNPSNGLVRDRTTWDSPSSIAAVGFGLTSLCIAADHGWIPKQDVYDRILTTLEYFKNLPNEH           
GFYYHFLNLWTGQRANGSEVSPIDTTLFIAGALFAGQYFPGTEVQKLADELYERIDWKWMTNNTAYLDMAWYPESGFSKS           
YWIGYSEAALMYILAIGSPTHPIPSEDWGYWIVTWSQNGSGDLKHWATPDESMFTYLYSQAYIDFKDLNFKYVGNLWDNS           
KKAIEYDMQFANENSQYKTFKEGFWGLSACDGPNGYQAYGAINGGVDGTVAPYAMIGALPLTPNRSKVAVLKMWTLKNEL           
YGRYGFVDAFNLDQNWRDFDYIGIDVGIEVLMTENYYTGMVWKYFMQVPFVQKAIELIGP           
>MBV9850753.1:43-422 hypothetical protein [Armatimonadetes bacterium]           
AFLFFWNESNPVTGLTKDRARNLGRPDANTVASVAATGYALASLPIAAQRYWITQDAAYRRALRTLRFVAQRLPQDHGFF           
YHFVDWRTGTRVWQCELSSIDSALLVLGALADGQYWPRTEVALLAEALYERMDFGWMLTDGGDLPQSLTLSMGWKPETGW           
LGTRWAGYSEASFLYLLALGSPTHPIAPRCWATWDTPLTRVEGHPVFGGPTPLFMAQMASGYFDLGGMRDGQGRDWWANF           
RNAHLANHAYCARNPQHRKTYSGAIWGITACDQPPPVGYGAQVPADGRNDGTVAPTAAVGAIVFAPELARASLHALYPEY           
RGRIWGRYGFSNAFNADKNWYDRDVIGIDLGMMLLALENARSGLVWRLMRRVPGVKRGLA           
>WP_161570843.1:60-461 hypothetical protein [Granulicella sibirica]           
SNFSPSAVRLLEEVRERAAHYFIERSDPGTGLAFDRAPADGASDAEQYSVASIAATGFGLSALSIAARNGYVPAARCEER           
MMTSLRFLANRAEHERGFFAHYLDGRSGARKKESEFSSIDTALLVAGAVHAGESLNSQEGTALVKTIVERIDWPWMLNAN           
AVPSGKEAMLSMGWLPGSGFLQARWSSYSECMLMYLLAIASPTHPLPAGIWNAIERNTYDYGGIRFISSFGALFIHQYPH           
VWLDLRGLKDAYADYYQNSVAAVRAHKTYCLMQHGRFQWVDERVWGFSACDTERREYMAWAAPPIIGEWDGTLSPHAAGG           
SLTLLPEECIVALVAMREHHPKSFGRYGFVDAFNPGANDSRGWFDNDVVGIDLGLTMLMAENQQTGAVYRSVEGHPGLRR           
AM           
>HBY71648.1:4-403 hypothetical protein [Lachnospiraceae bacterium]           
EELLDLEMRKCFDFLWETSNHIKGSKGYGLALDRSNNPSLASIASVGFALTGTVIGVKHGFITYEEGLERAKGTLFTLLH           
NIPHYKGFFVHFCDMQTGERYNKSEYSTIDTALCLNGIIVVDACFEDPELHEMAEALLDRTDYSHFIFYREQKALFRMSY           
NDIPGGAYTKDNTGFISAWDMTAEQLMMYIQAAGQDNIDEETARNLYLSFDRPYGEYKGIGCHYAPSGVLFNYQYSHCWF           
NFSEYKGCDGIDWALNTKNATLAQIRWCQDQSQIKTFREGLWGVSAFDGKDGYIVHGTVPCANMAPHTDGTIGPCAISGS           
LPYTYEESTRALMYLYENHPLLWGPYGFYDSMNSEQNWYATTYLGIDKGSTLLMIDNALYGDVWELYMKHPRIQKAIAKL           
>OGH56031.1:217-616 hypothetical protein A3G34_06665 [Candidatus Lindowbacteria bacterium RIFCSPLOWO2_12_FULL_62_27]           
AFLDFIQKKMFWYFWNEADVQTGLVKSTENNWKTGYGTVSSIAVDGFALSVYTVAAERGWITRQTAYDRVMKMLTSFETR           
LQNVHGFWYHFVNIGTGAREMNSEVSTVDSALFILGAIQAGRYFLSDHPDVWAKADLLYRRMDWTWFMNIGSDWQKRFVN           
MGWKPENDGYSYIISSGRPEGGFFCNDWWNRYSESIFVTLLALGSPTHSIGPAAWTDMGRWWAEAFGYRFIQEPPLFTHQ           
YHHLYIDLRNIHDGGADYFENSVRAAQTNRLTCVTDAQARYEPDRWGLTACVGPDGAYHAYGGSPGGSHDGTVAPTAAVT           
SVMLTPAESIRAARYMFFQYKHHIWGRYGFTDAFNVGQTWRSQFVDGLNQAPMILAIENYNAGLVRNTFMSNPYIQSALA           
>NLG82940.1:13-404 hypothetical protein [Bacilli bacterium]           
KACFDFFWDSKHTNTNKNSKGYGLVIDRTNRLDMCSIAAVGFALSAYVIGVERGYVTYEAALERVKGTLKTVYENVPHYK           
GFLMHFVHMETAERYRKSEISTIDTAIFLNGALTTDSFFDDPEIHDLVNKLYERIEWDYFVCEWQGRKVFRMAYDPDHNT           
FIHYWNMPAEQLMMYFLAASHPSIDANTALDLYNGFSRFAGGYKDYQFIFTPGGALFCYQYSHAWFKFQDYVDVHGFNWF           
TNSVNATLANRAWCIDHKHLYKTFHENSWGLTACDYPKGYLAFGPEPLGWDHKPEKHNTDGTVAPNALCGSVPFAPKECI           
AALNYLYINHPQLWGEYGFKDSFNLEGEPWYCANYLGIDKGISLLGIDNYLHGTTWKYYMKHPIIQKSIEIL           
>NMA27586.1:13-414 hypothetical protein [Burkholderiales bacterium]           
ILVLPWTAPVLAGQTRPSQTDLLEEIERRAFHYFWEQASPRTGLVRDRARTSGRDEERRMSSIAATGFGLTGLCIAEARN           
YAPRPLLLERVRTTLRFLAHKMPHQHGFFYHFVDMETGQRWGGCELSSIDTALLVAGVLTCRHYFEADPEVADLAEEVFR           
RVDWPWMLDGGETLSMGWTPESGFLEPRWDHYCELMILVLLGMASPTHPLPGKCWLAWKRPRVRFYGHEYISGNPVLFTH           
QYSHAWVDFRDLRDQHADYFRNSILATRAHRAFCLDLADRFPHYSEDMWGITASDSAEGYVAWGGPPADARIDGTVVPCA           
AGGSIPFLPDETLRVLQHLYRHHGGQVWGRYGFVDAFNPATGWVNPDVLGINLGITMLMAENHRTGLVWATFMRDLRIQE           
AM           
>MBI5168685.1:22-434 T9SS type A sorting domain-containing protein [Candidatus Eisenbacteria bacterium]           
SREVVLDSLQYTGFRYFWDEANPSNGLVKDRNTPGSVCSIASTGFGLSAICVASDHGWVTRAQARQRVLATLNTFWTKPQ           
GAGTTGVIGYKGLYYHWLDMNTGLRRADWNSELSTIDTALLFAGILHAREYFSQNETSENQIRALADSITWRADWTFVRH           
ASGGLYMGWNPSTGFSGFGRWIGYNEAMIMYLLAIGSPRHPIPGSDWNVWTSGYSWQNIYANVGPYVTFPPLFGHQYSHC           
WIDFRQVNDAYMRNKGITYFENSRRATLAQISHARFNGVLNQYFPTNPAYQLGESDSLWGFTASDDPSGYAAHGAPNGFD           
NGTITPTAPISSIPFAPDSVWPCIRNLHRSYKVYPLWGKYGFVDAFNPVKSPWIGSDVLGIDQGPIVLMIENHRNNMIWA           
RFMNNADIQRGLS           
>MBW7928631.1:16-401 hypothetical protein [Fimbriimonadaceae bacterium]           
VLDDLSQRAVKYFWEQSHPKTGLTLDRANNKEDLPRTEHVASIAATGFALSALAIGAERGWIERDRALQRARATMRTLVD           
FPIRSRGWYLHWVDWESGNRLWKSEVSTIDSGILWAGMLVAERYFKDPEITRASDRILREVDWEWMLTDGGAKPDSLSLT           
MGWHPETGFIKARWDSYNELMLLYILALGANERFPEKSWADWKRPEVEYKGHKLFVGGPLFLHQMSHVFYDFSSRRDALG           
YDYWVGARNATLANRQYCVDNPKGFAAYGPDVWGLSACDGPDGYNAFGAPGWISDDGTLAPAAAVASVIFTPVESLAAAK           
AIKAKHPETYGRYGYTTGFNPTRKWQSPDVIGIDVGQMLLAIENHRDGLPHRLSMSHPVAQRGMAR           
>AAM41487.1:73-498 conserved hypothetical protein [Xanthomonas campestris pv. campestris str. ATCC 33913]           
FSDIERRTFQFFWDTTNELNGLSPDRFPSRPFASIASVGFALTAYPIGIENGWVSRNQAIDRTLTTLKFFRDAPMGPQRT           
GKAGYKGFYYHFLDMQQGNRYDSWVELSSVDTALLMMGVLFTQSYYDGDDPREKEIRQIADTLYKRVDWRWLQQRAPLIS           
MGWFPESGFIDHDWMGYNEAMMLYILALGSPTHGVEPDAWTVWTRTYNNDWGVYQGQEYLSFGPMFGHQYSHVWIDFRDI           
QDQYMRERGIDYFLNSRRATLAQRDYAIDNPMKWKDYGENVWGLTAGDGPQNTSQEYRGEQRQFRHYSSRGAGLRENFDD           
GTIAPTAAISSIVFAPEVVIPATEEMHKRYGDFLYSSYGFLDSFNPSFNYDIPLKTGRMVPDRGWVASDYIAIDQGPILA           
MIANYQNEFVWNVMKKNAYIRTGLER           
>OQW97274.1:13-412 hypothetical protein BWK77_02170 [Verrucomicrobia bacterium A1]           
PPDDELLEQISRAAFAYFWNEADPDTGFIYDALSNRSSSSAATGFGLASLCVADYRGWITREQAYERVRKTLSAILANPG           
WENIEGLFFHWVDPATGRWTGAEGMCLHDHVALICGVLTVREYFKGTEVEQLAGRIVGMSNWEFLTHRGKGTSSDRAGVL           
SNVSSWDNEDWGGVVEYDGMKLDYLLPIGAESNAVDAWYWKSWAASYPWGDYRGRYHRITRAALWIHQWDNCYLDLFCMR           
DAYADYFQNSVENTLANRQWCIDNQMYDAETWGLNPTTGPDPGGDPDKIVYGNYGAPPPPTNSWQQGHVQDGTIAFTAAG           
PSIIFTPDESLLVLRRMWDTLRDKMWGRYGFTTSFNLEKNWYSRDYIGIDLGPVILNIENYRSGLIWKYFMQCPEVKRAL           
>HHZ18077.1:31-407 hypothetical protein [Acholeplasmataceae bacterium]           
GLTRDRATNPNKVTIAGSGFMLSALVIGVENGWDARETNRRRVLLTVRNFWENIPHFHGFFAHYLEYDTGKRYKKCEYST           
IDTALFLNGMLVADSYFACPEIHEYVEKIFHRVDWNQFVYRYNGRLVFRMAYNDIRGGDYLRKTQAGWIFRWSMMAEQLS           
MYALVAASPTVSKRRARALFQGFERTVGEYSGHRFVFTPLGALFVHQYSHAWFDFRRYLDMNGYDWFENSVQATLANRKY           
CLDRAEDYATFKAGLWGLSSCEGPRGYRGYGAPPFAIKDEDVKERTDGTVAVYAILASLPFCPEQVGEAVAKLDAYPKLR           
GPYGFYDSLNHDAAWYSQDYYSIDKGISLLMIDNHYRQTNWRYYMKHELIRNAVEKL           
>WP_133948994.1:8-410 hypothetical protein [Rhodanobacter sp. TND4FH1]           
TLSDEALLERMQRAAFGYFVETMNPANGLVPDTSRENSPVSIAVVGFALSVYPAAVERGWMDRGEAVQRCLLALRFFHAS           
DQSGSPTATGFKGFYYHFLDIHTGTRVWQSELSMIDSALLIAGMLTAAAYFQADNTAEAELRALADMLYRRVDWRWSQDD           
SGTIRQGWKPECGYLHYGWEGYSEAIVLYALAMGSPTHPVSPECYAGWEATYQWENLYNQDFLYAGPLFVHHFSHAWVDL           
RGIQDAFMRQKRSDYFENTRRAVNVQRRYTQLNPNEFVGYDRNCWGLSACDGPTDEQPNINNEPRRLFGYAARGVPYGPD           
DGTLSPPSVLASVPFAPELALGALRNMLLRYPEILTNDRLATSFNASVCDARGRPWVSPGHYGLDQGIVFMMIENHRSGS           
IWR           
>OHE30721.1:5-402 hypothetical protein A2084_04000 [Tenericutes bacterium GWC2_39_45]           
ILNNIQKSAFQFFMEYTNFNETSKGYGLTSDHSMRRNIASIASTGFMLSGLVIGVEQGYITREEALYKTKKTLLTLRDVV           
PHQFGFYAHFLDIETGERHQKCEYSTIDTALCLCGVITVDSYFKDAEVSLLAKTIMDRVDWSVLIHENNHKKLLYMSYNP           
DKGGDYVGKKPGFIHQWEMFAEQLMMYVMIGGSGYSKEALSLYEGFERVHGNYKGIDYIYSPGNAQFVYQFPLAWLDLRN           
IVDKDGISWFANAKQATLVHQACAIDYHTEFKTFSKYFFGFTASDTPKGYRVFGALPNHDNKINTDGTVSPFGPIGSLPF           
TPDISMDSIIEMMKIPGLWGPYGFYDGFNFEGDTPWISSRYISINKGLEMLMVNSYLYQDVQKAFMSHEVIQKGIEVL           
>VDZ89631.1:9-374 Uncharacterized protein conserved in bacteria [Lelliottia amnigena]           
GLISDTTNSRRATIANTGFGLSSFVIAAERGWIDFDLAQQRCQLSLVSLLNTVPQVNGFFYHFIDMDTLDTEGSNVSTVD           
TMLALNGILTAGQYFGGECGALAQQIFDRVNWQSAVSPDGYFTMSIAPNGDLSPSNWGGYAEQFCMYPMALGSTTFAPKE           
GASLFYNLGFQHGNYKNNTDVIYVFDGALFAYQFSHAWIDFRKCKDRNGIDWWQNSVNATEANYQFCLDYHDILPSLDNL           
NWGLTACNGPSGYGVYGAPPSGWSNANNVHYTDGTVTPSGPLGSLPFTPDKVMASVRAWYNTPSLWTSYGFSEAYNTSTA           
SIFYCPKNSGLTKGITILMIENYRSRLIWDTYMSHPVLKRGLPVIF           
>MBS1724797.1:17-409 hypothetical protein [Armatimonadetes bacterium]           
TPARDAILDDLSRRAFRFFVEQSDSKTGFTLDRARNQGPNAPEYVVASIATTGFALSAYAVGAQRGWIPKEKAVDLALNT           
LRHVRSQAPSEHGWYYHWLHWKTGERQWNSEVSTIDTGIFLCGLIVAEQGLKDKRVTKEAEEILKAVDWKWALTNGGAKP           
DERFISHGWRPEEGFIQWRWADYCELLLLYVLAYGSYPDMPADSWSKIGKHETSYKGLDFFAGGPLFFHQMSHVFVDFKG           
KRDPDGFDFWVAGRNAVLANKQYCVDNPNRFKGYTKTTWGLSASDGPDGYRAYGAPGYIDDDGTMAPSSAVGCAMYDKGI           
AIDAAEGFRAAYPWSLGKYGFVISLNPTKDWHSPDVIGIDLGQMMLSVENSKDNLVHKLFMSHPIAKRGMKRI           
>OGW88973.1:13-395 hypothetical protein A3A73_05430 [Omnitrophica bacterium RIFCSPLOWO2_01_FULL_50_24]           
PQDLELLKKIQKDSFQYFLVYSDPETGLTLDSSRSGSPASIAATGFALAAISVASTNGWLSYREAYQRIDRTLNTLEHKA           
AKKNGFFYHFLDPKTGNRAWGSEVSSIDTALLMAGVLIAAASFRGTEIETRARKLYEEVDWPWMLNNTFLFAHGWKPDQG           
FLPYYWDTYSEHLILQALALGSETHPVPEQVWEEWERRKDSYNGTEIVYSYTGSLFTYQFPHAFIDFRDLNDREVNYATN           
SEKATVANQEFCALHSAEFESYQQERWGLSACLGPDGYKAYGAEPGTAYHDGTIAVHASIGSIVFTPEASMRMIRTLYDE           
FGDQLYGRFGFKGSFNLDRNWWANEYLAIDQGLIVLMLENYLHDGAVWMRFMSNPEIERWVKR           
>HGY84702.1:206-592 hypothetical protein [Armatimonadetes bacterium]           
FLDLVQHKVFDFFWNECSPIGLIKDRAGNFHPDSYTASSIASTGFGLAAICIGEDRGWVSRSAAHDRIYTTLITFRDRVP           
NDHGFFYHFMNMNTGQVVPGSELSTIDTALLIFGALYAGEYFEAKYGDSSIKNIAEPLFERIDWPAYYGGSWTYCEYIMM           
DLLAFGSPTHPIPTNAWNTMGRNYQDAVATRKWDHSYPRIFFPALFVHQYPQCYIDFRFRRDAYTFNWTYYTSSRNNTRS           
NRQYCIDHSLSDGIANPKYQTYGPDCWGLTAGDGESGYTVYGEAEPALSEPDGTHGLDGTVLPTAPGASVMFAPEICIPA           
LKFMRQTYGSKVWGRYGLAGAFNIDHDWYAPDVIGIDIGAMILSIENYRTGRPWRYFMRNSAIRRGI           
>MBI1882916.1:264-636 CIA30 family protein [Chlamydiae bacterium]           
LQRKIFDYFLKEVDFPTGLIKDRSTSGSPISIAATGFGLVAYSLGEKHGWLSRPEAYQKILRILKTLNDNAAQEHGYFYH           
FLTPQRAKRWGNSEVSSMDTALLISGVLFAGEYFKGTEIESLAQKIYERVEWPWMSKNPQGLLFMEWTPERDFEGSAVWN           
MTAEEMMLYLLAMGSPTHPLPPSAWSQWKREWTQDQDLKFISDPNHSLFTQLYTQAFIDLRNQKEGDLNYWANAQKAVIS           
NRNFCITHQNEHKGYGPWGWGLSASDGPQGYRAYGAQEKSQDGTLTPYAVIASLPLEPKIVLQTFRHMLYEQGEKIWGPY           
GPTSAYNVDKNWYSSEYVGIDEGIMILMIENFEDETVWKHMTAHPAIQRGMTR           
>WP_149396903.1:46-479 hypothetical protein [Pusillimonas sp. ANT_WB101]           
LTTTTKDATAGTHAFNTEDGKLLGKLQSSAFHYFTEHTNPNNGLVADNSKKGSAASIAATGFALSCYPIAVERNWLSRKQ           
ACAVTLQTLNFFSGSCQSDEAQATGYKGFYYHFLDIKSGKRAHNCELSTIDTAILLAGMAVAGEYFNGKDKAEQEIRSLT           
LSLLDRVDWSWVLDKNGEVNQAWKPDRGFIHADWQGYTEALIMYVMGAAASSHPLSQETYEKDARGYEWRHNAGLNWIHA           
TPLFIHLFPQAWIDLRELDDGYISKQDHLDYFENTRRAIAIQRTYAFLNPHGFTGYGIDIWGLSACEGPEGEQKTRHGNT           
LQLLGYAARGVTRGPDDGTLIPWAAATCLAHAPEDALAGLHAMLNTYPRALRDGQFVGAINPSLPGDGPEGWVAPACFGI           
DQGLVLMMIENARTSFIWKLTRKSPTFIRGLQRL           
>MBP7933187.1:21-426 beta-glucosidase [Phycisphaerae bacterium]           
LRAGDTVATAQPRHSPEVEALLTQVQQAGIRYFDAFGHPVSGLAREGTGHGPDVCAVGATGMGLFNLMVGVERGFLTRAQ           
AARRIRQMLRFLATKADRFHGAFPHWLDGRTGKVIPFSPNDDGADLVETAYLAQGLIAVREYFSADDPVETELRRLAEKM           
WREIEWDFFVKEKNADAYLLWHWSPRVEWRMNHPVRGFNECQITYLLALASPTHAVPAKCYWQGWQGRDYAREREHYGVH           
VSLGRGLEMPLFFVHYSYLGFDPRAISFEGKTYFEHFRDLCRVQVQYARVKSGTFAGYGPLWGLTACLGPDGYKAFAPGD           
GDDGTLAPTAALSSMPYVPQESLSCLLELDQRYRARLWGGYGFADSFNLSRAWVSKTWLGIDLGPIAPMIENYRTGLCWR           
VFMKAS           
>OED34922.1:360-727 hypothetical protein AB834_05655 [PVC group bacterium (ex Bugula neritina AB1)]           
LLRRVGYDTFKYFLNERNPENGLVKDSNAVDSPGSTAALGFALVAYCIGVEKDWITRDKAFDMILTSLHTVEKKLYHKHG           
FLYSFVDLKTGERAWSSEISSMNTAIFMAGALTAGEYFKDTEISEVADRLFRRVNWDWMTNSKSSLSIGWTPESGFLPYY           
WHTYNESILAYILALGSPTYPVSTTCWGDIKKPLGSYKDHAFVYSQTGSLFVYQYPHIFVDFKNIDDNGFDHWKNTVEAT           
YANRQFCIDNQEKYTGYGEKSWGLTGSDGPSGFKGYGAKPGSNIHDGTVSPSGPIGSLPLTPEISLPALKNIYKRYDKNI           
YGFYGFKDSFNLDEAWFSDKYIAINQGLILSMIENYLSGFVWKNFMKT           
>RKX84787.1:40-433 beta-glucosidase [Spirochaetes bacterium]           
LLDLTQEKTFNFFWKNVNLVSGLTKKSLSTDYIALSGASYGVLSILIGVERGYITRQQAVERMTIIVQFLSEKADRFHGA           
WAHWFDTTTGVAKPFSPNDDGADLVETGFMIQALLTAQQYFTNETPEETLVRNTIQTLYEEVEWDWFTNGNNYLLWHWSP           
NYEFEKNLQIKGWNEAMITYILAIASPTHSIPVEYFHTGWVGDNYVDRLDLNARDDKGGNLFTAYSSFRSLTPYLKDKYI           
IQAGYKTYHERARHQALLNREWCISKTSTYWYYSEKCWGITSSKDPAGYKHHKPIESSDNGTIAPTAAFASMPYTPEESL           
IALHHFHEDLKDRGIWNDDYGFYDAFNFDQNWIADDFLALDQGPLLIGIENYRTGFLWDLLIQNQSIKQSLQDI           
>MBL9207191.1:4-391 hypothetical protein [Opitutaceae bacterium]           
FLQELSRRAWRYFDETAHPVTGLVADRARASGGEPSPIASIAATGFGLTALALAGPRGWLAPADAARRVRTTLRYLLEGV           
EHHHGFFYHFLRCDDGARVWNCEVSTIDTALLVAGIITARSAFPDDPELQRLADRLCDRIEWAALVDAEGRLHHGWTPEH           
GLLSSRWDYYSEHPILYLLALGTGRRPLPARSWRAWRREPWVHFAGRTFLHHPPLFVHQFSHAWFDFRGRRDGGIDYWQN           
SVDATLAQRDWCAGLVDEFPHWSKSAWGVSASDSAHGYVDWGGPPLHASERRDPRIDGTLVPSAVAGSLCFAPAECTETL           
VHFHDRHGPGIHGRYGFVDAFNPHNGWRARDCIGIAQGITLLMLENLRDGGVWRLFMASPEAKTGLAR           
>HGQ08377.1:246-663 carbohydrate-binding protein [Chloroflexi bacterium]           
DEFLDLLAQRAFRYFWEYADPVTGLVRDRATNPVVSSIAATGFGLTALCIAKERGWVTHEEAYARALATLNSFYDDPADP           
QDMVVSGTHGLFYHFVNIHDGTPILHPDGTPWDGVSTIDTALLMAGVLTVRQCFTETEIVELATKIYEAAEWDWFLDDDC           
SHCLPGVLHMLWVPPGEGRPEKDGLSGCWSGYNEAMILYLLAIGSPTHPIPPSSWGAWAATYEWGTYYGMRILTCPPLFT           
HQYSHCWVDFRNVEDDYANYFQNSIYATLANRSYSREVWYPDIDLWGITAADGPLTSNCTPTSTTCLCSGKTYRADLGYP           
PDTSKNDGTIAPTAAGGSIVFTPEHSVSTLRYMYDNYHQKLWGLYGLKDSLNVKCEPDWFDNDYVGIDVGAMLVMIENYR           
TGLVWDKFMKNQEIKKAM           
>HIE11364.1:190-572 DUF3131 domain-containing protein [Kiritimatiellae bacterium]           
LLEEIELRTIEFFIRATVDETGLTRDSYPIAAGDTDSSPASVAASGFYLTALCIADSRGWLPRREALRRARTTVGSYLER           
VEGTNGFFYHFVDPLTGKRAWNSELSSIDTALLLAGALTARNYFSDPRLTEDVNLLYRRADWHWMLNGAELLSMGWKPES           
GFLEHRWETYSEHTLLYLLAIGAPDKPLEPDTWYRWKRPVFTYRGRTYIQAVPLFQHQYPHCWIDFRGLRDAKADYFINS           
RLATLAHRAYCISLSDRFPTYSPVLWGVTASLGPAGYMVWGGPPPTQEYPIDGTVVPCASGGSLPFTPSESLAVLEEMVN           
HYPELAWTPLGLVDAFNPSSGWRAPRLLSIDQGAVLLMAENLRSGDVWEWFMRSPEVQTALRR           
>OQA29361.1:34-450 hypothetical protein BWY59_00389 [Verrucomicrobia bacterium ADurb.Bin345]           
PAPRIPATPCAALNDALSAEDQAFLDDLQKRIVDYFWTEIYPETGIAIDHTENRTGKVAATGFGLAAICIGIERGWIPYD           
DGYARVLHTMHSFWDDPDDPNDLCVDGHFGLFWHFVDGRTGRMKPVDCVAICDSADLIAGVIVAGEYFKGTEVETLARKI           
YDRVEWNQFATKRTDGRPGLMSFGWVPLHVSENYYETDGLLNFNMSGFADNSLLIYVLALGSDTHPIPQETWEEYVDTFT           
LDEYAGYECVFAGQLFCRQVPHAFVRFSRKRDRVTDYFLDTVNALLADRAFNIAENKYPPQVWGLTDCFGKDSYSHAGPP           
GPVMNDGTVGTTAFAGALPHIPSLSMEAMRYVRERFGDRVYGRYGFTSSVNLKNDFVSPLYVGIELGPMVMLIENYRSGL           
IWDLFSRSRVMRNFVRR           
>MBI1334241.1:23-412 hypothetical protein [Armatimonadetes bacterium]           
LLDDCSHRAFNYFVERSDAATGFTKDRSANFTPEDNPEHVVASVAAVGFALSAYAVGDHRGWMTHKEAIAKSRNTIRHMI           
DLAPKSHGWYYHWLNWKTGKIEWNSEVSTIDSSIFFCGLILNERALKDPEISKMTSKILKGIDWDYMLHNGGNKPEKNMF           
TMGYQNGHFLDSDWGEYSENAMIYLLAIGLDPSLPADLWKAFERKKYEAYGKTVLSGGPLFMHQMSHIFFDFKGKRDGLG           
IDYWANSRLMTLLQRRYATENPKGYKGYSKDIWGFSACDIPDGYGAQGFPGGYLGDNFDNGTLAAPAALASMMFTPKESM           
AAADAFYREYRDAYGRYGFSSGINPTKNWHSADMIGIDQGQMMLGIENARDGWPNKTFMSHPAVKLAMKR           
>HIU79887.1:2-390 hypothetical protein [Candidatus Coproplasma excrementipullorum]           
SQQLLNREVKGCFDYFHKNFSRGPLTYGLMPDRLPHIHNECSVAANGFMLAAMAAGADLGYISPDEARSICEDTLSTFFR           
LEQDNGFFYHFYSLEDGSRSRRCELSIIDSALFFAGALTAGARFGGRTLALARELLHRCNWRYFYDPDRKMFYMGRFDER           
GFSGHWDCYAEQLILYFLAASSPSGQDFAREAYYAFTRHRGSYSGEEYIYSWFGSLFTHQFSHAFLDFRGTVDANGTNWF           
QNSVKASLDNRRYCIANADKFPGYGADGWGLTSCITPKGYVGNIGCAPSGNGNSEHLSEGTIAPCGALGSLPFTPRESLA           
ALKNYYSLPQLVGEYGLRDAYNAGQDWYSDSYISIDKGITLLMAANYMQNSVWKHFCSLPEIKKAFEIL           
>OGE09701.1:176-625 hypothetical protein A3A60_00010 [Candidatus Curtissbacteria bacterium RIFCSPLOWO2_01_FULL_42_26]           
RLTDEELIDLTEVQASKYLWERVLPNGFVKDSEFSQDASIAVTGFGLASLPVMAERYGENANWTISPAQTEERASQILDN           
ALSYQSQQVDNASQFGKAGFLYHFLDASGQRYGESEVSTVDVALFLAGALTAGQYFGGDIQTKANEVFNNVNWQYFFDSS           
NDRFYHAWKATCTSGFGVGAPDGNGCLSNQQWDRPTDEIILINLLALAKDPNNEGFKRSLYAWPRVVGSYGGYDVVNSYF           
GSLFTYIYAHAFFDFQRMGLDNPAGAGSIVQSVNWFENSWNAACASRQFVIDQAINNPGVYPAYRPNAWGLSAATRPDGT           
YFGDMGAKPAEVNGGNPNHEGIIPPYGAISTFPILGDRPCLGESADENHPLDALRHYYEDYNMWSTYGPWDSFKVSYIGG           
GFPVISYSARYLGLDVGIEALMIENYRSLLINNLFMSHPQILEAVKIQFP           
>MBI5834033.1:33-420 hypothetical protein [Armatimonadetes bacterium]           
DDRALLDRIERDALAYFWYETDPETGLTKDRAGTLGPDRAALASSAATGFGLTALVVGVERGLLDREAARARALVTLRAA           
RDRWPAEHGFYYHFMDVRSAQRAGTCELSSVDTALFFYGALLAGSAFGGEAADLARALHERLDWAWMLNGDTRLSHGWRP           
EQGFIPYRWDTYSETLLVNLLAQMHPTRPLPAACWTAWNRDTLGEYAGRPTYPLGLFVFNYNGCWIDWRGRPDVRAGGAD           
YHAAAVNAVRINQLYALDPAAGGRFGYDAGFWGLSATDTPEGYRARRAPPGQPDDDGTICPWALVGALPWAPELVKPTLR           
SLLTRYGGSVYGRYGFVSGANRQRNWVHEDAIGIDVGSGLCGIANERDGLVWRLFERLPETKRGLARV           
>MBS1992212.1:1-437 hypothetical protein [Cyanobacteria bacterium SZAS LIN-3]           
MRSPLKSARDAFLSMDDVLMLERVQRAHFQFFVDNQGKNTGLILDRSRPNSPATIAGVGFALPSYALAAERQWISRDEAA           
AYTLKVLKVLFEAPQGDAPSGTSGQHGYFYHFLDPDTGLRATAPRFWNSELSSIDTALLMAGVTFAANYWKGDPSASGKQ           
IVKLARALYERVEWDWLLKDSGLIGHGWTPENGFIPNVYSGYSEALLLYVLAIGSPTHPVPAASWQVFMGRDKLTTYRDE           
SYIAMPGTPLFCYQYPHCFIDFMGIRDDLGRRDGLDYFENSRRATVAQFNYAQENPRGFVGYGGFDWGLTACDGPGDKVI           
VVNGVERKFHWYMERGAPFGADDGTIAPTAAISSLPYAPHLVLPTIRHWLQNRPELFNSQGFTDAFNPTFDVTRPSGWVD           
SDRVAIDQGPVVLMIENYRSGFMWNHMKNSDYLRRGL           
>NCC51692.1:31-426 hypothetical protein [Spartobacteria bacterium]           
ETDVFLSQLQKGAFDYFWNECGENGLIRDRMSDKTLSSTMAAGFQLTAYCIGAERGWVTREEAAARVLLVLQTYQSLPRF           
HGMFAHYYDISTGAVVPLMHETDNGADVSETGFMMAGVLMCRQYFNRENEQEQAIRHLATALYEAVEWDWMLQDADGNIH           
KTLAWHWSPDYGFGIGQRVKSNMEFSSMITYLLALGSPTHPIPADCWEEGWTLNYQWWSEDGVRFIACPPLFAHQYTHAW           
VDFRNRRDMCADYFHNATYATRANRDYCRTHLYPNQNVWGLTYCDGPEGYGIYGYPPKRGEIDRDAVTPPTAAAGSIVYT           
PHDSISSLLYIYDTLYEQMWGPYGLYDAFSLKHNWFFKDYVAIDEGPIVMMIENYRSDFIWSYFMRDDVIRQALDR           
>PIQ83172.1:228-696 hypothetical protein COV75_08910, partial [Candidatus Omnitrophica bacterium CG11_big_fil_rev_8_21_14_0_20_63_9]           
EQLLDRAQAQAARYFWDQAFNTNGFVRDITNSYQASTASTGFGLAALAVMAERAGTSPEWTITAAQAQARAQQILDAAVA           
LQNQQAANPEEYGKAGLLYHFVEPDGRRWKSIGGEASDVEVSTIDTAIFLAGALTAGEYFGGTVQARANEFLDNLNWSYF           
FNPATQQFHHAWKPEPFNQQGYTVIPSDGQGRLSNVEWDRPGDETLLVNLLALATDPASAAFRSSLYAWPRVTRSYAGYN           
LVNTYRGSMFTYLFGHAFFDLDEVGADDPASAGFPQQPSVDWFINARDGILANRQYVIDQAANFLTYGPEQWGLAASTRP           
DGTYFGDNGAKPAECDFNLQTGQCGPTPPAPQSGEPHHDGTVPPYASIGSMPIVRTSPSELLSNNLGFQALRHYHTAHYS           
GLWGPYGPLDALQTELRNGQPFTSYGWLYVGIDVGPEALLIEQYRSGHVADALMRHPRIRQALHQHFPS           
>PIU47452.1:189-597 hypothetical protein COS94_07245 [Candidatus Hydrogenedentes bacterium CG07_land_8_20_14_0_80_42_17]           
LVRQASSDPKTSSEMSDDEFLELVSRRAFDFFWYETNPENGLTLDQAENFRSSERMKIASVANTGFALTAYAIGAKRGWV           
TKTEAVERVKTTLKFYLSEKMKHEKGFYYHFLNIFSGEREEGTELSSIDSALFLCGVITVQEAFKDDPEIIKLADEIINR           
VNWKWMLNGHPYLVSHGVKDGKFLNARWGSTTEGILCYIIGLGASNNPLPTSSWDAFDRHLDEYSGYELVTEYAAQSIFR           
FQYPCLWYDFRNKHDKFCDYFENGIEATLAMRQYCISNADKYPKSYGPLMWGLGAANGPEDKYLIYGFPPGTPEAPVDGT           
VVIYGIAGSISFVPELAVSALRYIYDNHHESWGKYGFTDSINPTLGSVTQRVVGLDEGTILIAIENFRSGYVWDLFMSHP           
VIQRTTKAI           
>WP_007333265.1:50-439 hypothetical protein [Rhodopirellula baltica]           
FLDDLRRRCYLYFEEAADPQTGLIADRGHADGSSFSTYASSAACGFGLAAHGVAANNGWISKEEGASRVRKMLGFLVNEA           
QHERGLIYHFVDRITGQRALDSEASTIDTALLIAGAMHASQVFQDDRELVEMADTLYERVDWRWMLGDNGCLHMGWQPEI           
GRLPYQWDRFSELTILVLLAIGAPSSAIPPSCWNAWRRENVLHHQGESFVSYPPLFVHQYPQAFFDFRGVVSSDGRNYWR           
NSQLAHLAQIEFQQSLADQSPKRFGHYGEDLWGLTSSDSSNGYRDWGGPYEDGQAQPDRGIDGTVVPSAAGGGLAIAPEQ           
SMRTLQYQKNTFGESVYGRYGFVNAFNPRRGWIGSDVIGIDTGITLLSASNLLEEGVWQPFMQHSAAKRA           
>MBT4758284.1:168-567 hypothetical protein [Opitutae bacterium]           
ERNGFVSEVQEAAVRFYFEEAHPVSGLSQEGAPGWGDTSAVGSTGMGMANIIVGVHRGFVTREQGVALALKMLRFLDQKT           
EKQAGAFAHWMDGETGAARKFGSNGTAADLVETSFLIQGALLLREYFNGSSADEHEIGAIATRLAAEVQWPQFMVDQPTG           
PVMMWHWDSVVGPGELPIRGFHEGMMPYILGIGSQTYPIPAKSFYTGWYHPQHQLGTTRTDFGIEHGLGRGIGWPLFFAH           
YSHIGFDPHAISYEAKTYFEHFVDATKVHEAYARSRASEFKGYDTVWGLAASTSPDGYKAHRPGKDDSGTIATTAALSSM           
PYLPEAVLNCMETMYLDYGSRIWGCYGFYNAFNPTRDWVGEKYIGIELGPIAPMIENHRSGLLWRLFMQAPEVQRALERL           
>MBW3623603.1:31-409 hypothetical protein [Armatimonadetes bacterium]           
ASSKPSLSPEESKLLADLERRAFDYFIHEADPRTGLVKDRAANFGSDKYYVASMAATGFGMAALVVGAKRGYLPRKEAYR           
RALRHLQFAATMPHLRGWFYHFVDMKTGERVWNCEVSTIDTALWVAGALAAGAYFKGTEVDRLAQRLYRRMDFNTMRTDG           
GAKPDELLISHGWKPETRFLRARWNTYSEHPVLTLLALSSPTHPVPKECWTAWKRDWGEIGPYKALGIHLPLFVHQYVHC           
FTDLRGKTDGGGIDYWANSVEATKANRWFAVQHADKYPGFGPHGWGITAVDGPDGYRAYAPQSDQVDGTLSPMGVVAALP           
FLPEESRETLAAMKRDHGERIWGRYGFSAYNVGREWRGSDMVGIDAGAALLLLDRYRFG           
>MBL8024113.1:201-598 discoidin domain-containing protein [Elusimicrobia bacterium]           
VLGFLQKKMFWYFWNEAGPGTGLISDKSKNWMEQPFTTASVATTGFGLSVLTVAAERGWISPEAARQRVQGTLDFFRQMQ           
LDPARSYHGMWYHFVDWTSGQRNYTSEVSTVDSALFILGALQAGEYFRTTDPTIAQKADALYRAMEWDWFTQRGGVNNPF           
ISMGWNPEAGGIMAPDRGSFIPAWWNMYAESVFVNLLALASPTHPIEARAWVEMRRHGSNATGGGIYEFMHLPPLFVHQY           
HNLYYDFRNKNDGVSDYWDAAVQATQRDRALCASDSRYEPDIWGLTACDTKNNGYQVYGSVPDGTRDGTAAPTGPLASIP           
MTPTESIASARKMFFQYKHAIWGRHGFTDSFSTSANERADYALGLDNGPIILAIENYRSNLIRESFTRNPIVATALAR           
>CAH06109.1 conserved hypothetical exported protein [Bacteroides fragilis NCTC 9343]           
MNIQLVTHNSKLLFVLFALFLFVACKPKEKPSSATSLTDDALMDTVQRRTFNYFWDAAEPNSGLARERYH           
MDGEYPAGGPEIVTSGGSGFGIMAILAGIDRGYVSREEGLRRMEKIVGFLEKADRFKGAYPHWWNGETGH           
VQPFGQKDNGGDLVETAFLMQGLLAVHQYYAEGSAEEKKLAGRIDKLWREVDWNWYRHGGQNVLYWHWSP           
EYGWEMNFPVHGYNECLIMYILAAASPTHGVPAAVYHEGWAQNGAIVSPHKVEGIELHLRYQGGEAGPLF           
WAQYSFLGLDPVGLKDEYCPSYFNEMRNLTLVNREYCIRNPKHYKGYGPDCWGLTASYSVDGYAAHGPLE           
RDDRGVISPTAALSSIVYTPDQSLQVMHHLYEMGDKVFGPYGFYDAFSETADWYPKRYLAIDQGPIAVMI           
ENYRTGLLWKLFMSHPDVQNGLKKLGFNVKK


************************

GH162


>BBG74705.1:1-517 endo-beta-1,2-glucanase [Talaromyces funiculosus]           
MRLAQASLGLACATLATALPASSEPSCRFAHQYTQEQVLQNPSKFINDVLFWEGKFHQNNISYNSGNGMSYDGTNIDWVT           
GEGTVKHPFSAASKESLQVMLYAHAIAGSADAARFLSPNNPSAAPGIAASIMDTKLQTYLRFNETYPGFGGFLPWFTSSS           
QDLTPTWDWNNRVPGLDNGELLWAVYAFIQAAENTSNKSFIDLAKKWQTWMDYTKTTAAHIFYQGEGKVCAVTDIKNQSL           
PVYHPEQTYACEGTSYLNDPYEGELFTWWLQFFGGLSDADIEALWEYKRPQLVSVDYHIGNVGPITVQKGYWFSSHETWK           
VLEMPYYDIDIIRRVFQNAERARTCNSVVTQVPGMFASINNVTDPATGDVVGYISNAGIPSIANQTIQELDVITPYSVFP           
TVLFDKGVGMAWWRNMAIGKKMQNIYGSTESTRRDGTGVSALLTWDSKVSTVNAILGGVSGLVSQKMKAENIYNTFVERI           
EAEYSRVFKNLKGEHVPFCLPQETVPDTGLVDFTTCN           
>XP_040734092.1:1-517 uncharacterized protein BHQ10_005588 [Talaromyces amestolkiae]           
MRLTQASLGLACATLATALPAASNPSCRFAQQYTQKEILENPSNFINDMLFWEGKFHQNNVSYNSGNGMSYDGTNIDWVT           
GERTVKHPFSAASKESLQVMLYAHAIAGSANAARFLSPNNPSAAPSIAASIMDTKLQTYLRFNETYPGFGGFLPWFTSSS           
QDLTPTWDWNNRVPGLDNGELLWAVYAFIQAAENTSNKSYIDLANKWQTWMDYTKTTAAHIFYRGDGKVCAVTDIKNQSL           
PVYHPEQTYVCEGTGYLNDPYEGELFTWWLQFFGGLSDADVEALWEYKRPQLVSVDYHIGNVGPITVQKGYWFSSHETWK           
VLEMPYYDIDIIRRVYQNAERVRTCNSVVTHNSGMFASINNVTDPATGDVVGYISNAGIPSIANQTVQELDVITPYSVFP           
TVLFDKGVGMAWWRNMAIAKKMQNIYGSTESTRRDGTGVSALLTWDSKVSTVNAILGGVSDLVSQKMKAENIYDTFVERI           
TAEYSRVFKNLKGENIPFCLPHETVPDTGLVDFTTCN           
>KAF3396099.1:1-522 hypothetical protein F1880_006966 [Penicillium rolfsii]           
MRFHRASLGLACATLVTALPAASEHGGQPSCRFAQQYTQEQILKDPTDFINDMLYWEGKFHQNNVSYNSDNGMSYDGTNI           
DWVTGERTVKHPFSAASKESLQIMLYAHAISGSAEAARFLSPSNPSAAPDIAASIMNLKLQTYLRFNETYPGFGGFLPWF           
TSSSQDLSPTWDWNNRVPGLDNGELLWAVYAFIQAAENTSNKSYINLAKKWQTWMDYTGTTAAHIFYRGAGKVCAVVDIK           
NQTLPVQHPEQTYACEGTDSYLDDPFEGELFTWWLQFFGGLSETDIEALWEYKRAKLVSVDYHMGKLGPITVQKGYWFSS           
HETWKVMEMPYYDIDIIRRIFQNAERVRTCNSVVTKVPGMFASVNNVTDPSTGDVVGYISNAGIPSIANQTVQELDVITP           
YSVFPTVLFNKGVGMAWWRHMAMAKKMQNIYGSTESTRRDGAGVSALLTWDSKVTTVNAILGGVSDLVRQKMKAENIYNT           
FVNRIEAEYSRVFKQLKGENVAFCLPQETVPDAGLVDFTTCN           
>OKP00970.1:1-521 hypothetical protein PENSUB_7551 [Penicillium subrubescens]           
MRFCQASLGLACATLATALPAASEQGGEPTCRFAQQYTQKQILQDPTNFINDMLYWEGKFHQNNVSYNSDNGMSYDGTNI           
DFVTGERTVKHPFSAASKESLQVMLYAHAISGSAEAARFLSPSNPSAAPGIAASIMDLKLQTYLRFNETYPGFGGFLPWF           
TSSSQDLSPTWDWNNRVPGLDNGELLWAVYAFIQAAENTSNKSYIDLAKKWQTWMDYTGTTAAHIFYQGAGKVCAVVDIK           
NQTLPVHHPEQTYACEGTDSYLDDPFEGELFTWWLQFFGGLSDTDIEALWEYKRAKLVSVDYHMGYIGPITVQKGYWFSS           
HETWKVMEMPYYDIDIIRRVFQNAERVRTCNSVVTKVPGMFASVNNITDPSTGDVVGYISNAGIPSIGSQTVQELDVITP           
YSVFPTILFNKGVGMAWWRNMAIAKKMQNIYGSTESTRRDGAGVSALLTWDSKVTTVNAILGGVSDLVRQKMKAENIYNP           
FVNRIEAEYSRVFKNLKGEHVAFCLPQETVPDSGLVDFTTC           
>CEJ60351.1:1-520 hypothetical protein PMG11_08928 [Penicillium brasilianum]           
MRFTRVSLGLACATLATALPAASEQSGKPSCRFAQQYTQKQILQDSSRFINDMLYWEGQFHQNNVSYNSDNGMSYDGTNI           
DFVTGVRTVKHPFSAASKESLQIMLYAHAISGSADAARFLSPGNPSAAPGLVASIMDVKLKTYLRFNETYPGFGGFLPWF           
TSSSQDLSPTWDWNNRVPGLDNGELLWAVYAFIQAAESSSNQSYIDLAKKWQTWMDYTKTTAAHIFYEGAGKVCAVVDIK           
NQTLPVHHPEQTYTCEGSSYLDDPYEGELFTWWLQFFGGLPEAEIEALWEYKRAKLVSVDYHMGKFGPITVQKGYWFSSH           
ETWKVMEMPYYDIDIIRRVFQNAERVRTCNSVVTKVPGMFASINNVTDPATGDVVGYISNAGIPSIANQTVQELDVITPY           
SVFPTVLFDKAVGMAWWRNMAIAKKMQNIYGSTESTRRDGAGVSALLTWDSKVTTVNAILGGVSDLVRQKMKAENIYNTF           
VNRIEAEYARVFKNLKGEHVAFCLPQDTVPDAGLADFTTC           
>EPS34573.1:1-521 hypothetical protein PDE_09537 [Penicillium oxalicum 114-2]           
MYFHQVSLGLICATLATALPGAPQRHGERACRFAQQYSQQQILKDPSNFIQDVLYWEGRFHQNDVSYNSLNGMSYDGTNI           
DWTTGEKTVKHPFSAASKESLQIMLYAHAISGSADAAQVLSPNDPSSAPEIAASIMDLKLQTYLRFNESYPGFGGFMPWF           
TSTSQDLTPTSDWNNRVPGLDNGELLWAVYAFIQAAENTPSKAYGELAKKWQSWMDYTKTTIAHIFYQGSGKLCAVVDIK           
DQSLPVHHPGQSYACEGSSYLDDPFEGELFTWWLQFFGGLSDLEIENLWTFKRAKLESVDYHMGKYGPITVQKGYWFSSH           
ETWKVMEMPYYDVDIIRRVFKNAERVRTCNSVTTKVPGMFASVNNVTDPSTGDVVGYISNAGIPSIANQTVQELDVITPY           
SVFPTVLFDKAVGMVWWRNMAIAKKMQNIYGSTEAIRRDGAGVSALLTWDSKMTTVNAILGGVSDLVRQKMKSDNIYTAF           
VDRIEAEYSRVFKHLKGEHVAFCLPGGTVPDTGLDDFTTCN           
>KAF7716682.1:1-520 Glucan endo-1,2-beta-glucosidase [Penicillium sp. RFL-2021a]           
MHFRQVSLGLTCATLAAALPGNLLRRNEPSCRFAQQYTEKEVLEDPSNFIQDMLYWEGKFHQNNVSYNSENGMSYDGTNI           
DWETGERTVKHPFSAASKESLQVMLYAHAISGSPDAARVISPTNPSAAPEIVASIMDLKLQTYLRFNETYPGFGGFLPWF           
TSSSQDITPTWDWNNRVPGLDNGELLWAVYAFVQAAENTSNKSYHNLARKWQSWMDYTKTTITQIFYRGSGKLCAVVDIA           
NQTLPVNHPDQKYACEGSSYLDDPYEGELFTWWLQFFGGLPDAEIEDLWTFKRAKLQSVDYHMGTYGPITVQKGYWFSSH           
ETWKVMEMPYYDIDIIRRVFKNAERVRTCNSVTTHVPGMFASVNNVTDLSTGDVVGYISNAGIPSIANQTVQELDVITPY           
SVFPTVLFDKAVGMAWWRNMALAKKMQNIYGSTESTRRDGAGVSALLTWDSKVTTVNSILGGVSDFVRQKMKSDKVYSTF           
VNRIEMEYSRVFQHLKGEHVDFCLPKKTVPDAGLTDFATC           
>XP_026612475.1:1-519 hypothetical protein CDV56_105622 [Aspergillus thermomutatus]           
MRVSKLSYLSLSWAALTDALPQKQSEPSCRFARQYSQREILKDPSNFINDLLYWEGKFHQNNVSYNSDNGMSYDGTNIDF           
TTGERTVKHPFSAASKESLQVMLYAHAVAGSPEAARFLSPQDPSAAPDLAVSIMEKKLQTYLRFNETFPGFGGYLPWFTS           
TAQDLTPTWDWNNRVPGLDNGELLWAVYAFVQALENTGKSSYAKLASEWQKWMDYTKTTGARIFYEGKGQVCAVTTIKNQ           
SLPVDHPEQGYSCEGSGRLNDPYEGELFTFWLQFFGGLSGADVEQLWAVKQPQLESVDYHMGHVGPITVQKGYWFSSHEQ           
WKVLEMPYYDVDIIRRVFKNAERVRTCNSVITKIPGMFASINNITDPATGDVTGYISNTGIPSIAFITQQELDVITPYSV           
FPTVLFDKGVGLAWWRNMAIAKKMQNPYGSTESTRVDGKGVAALLTWDSKVTTVNALLGGVTDLVRQRMKADGIYEEFIT           
CAEKAYAAVFTNLKGEHVDLCLPEETVPDTGLEDFTLCD           
>GFF31637.1:1-519 hypothetical protein IFM51744_01512 [Aspergillus udagawae]           
MRVSKLSYLALSWAALTDALPQKPGEPSCRFARQYTQKEILKDPSNFITDLLYWEGKFHQNNVSYNSDNGMSYDGTNIDF           
TTGERTVKHPFSAASKESLQIMLYAHAVAGSPEAARFLSPQDPSAAPELAVSIMERKLQTYLRFNETFPGFGGYLPWFTS           
TTQDLTPTWDWNNRVPGLDNGELLWAVYAFVQALENTGKSSYAKLASEWQKWMDYTKTTGAKIFYEGKGQVCAVTTIKNQ           
SLPVDHPDQGYTCEGSGRLNDPYEGELFTFWLQFFGGLSDADIEQLWAVKQPQLQSVDYHIGHVGPITVQKGYWFSSHEQ           
WKVLEMPYYDVDIIRRVFKNAERVRTCNSVVTKTPGMFASVNNITDPATGDVTGYISNTGIPSVAFLPQQELDVITPYSV           
FPTVLFDKGVGLAWWRNMAIAKKMQNPYGSTESTRVDGKGISALLTWDSKVTTVNALLGGVTDLVRQRMKADGIYDDFIT           
YAEKAYAAVFTNLKGEHVDFCLPEETVPDAGLEDFTLCD           
>XP_024682283.1:1-519 putative GPI anchored protein [Aspergillus novofumigatus IBT 16806]           
MRVSKLSYLALTWAAFADALPQKPSKPSCRFARQYTQKEVLKDPSNFINDLLYWEGKFHQNNVSYNSDNGMSYDGTNIDF           
ITGERTVKHPFSAASKESLQIMLYAHAVAGSPEAARFLSPRDPSAAPQLAASIMEKKLQTYLRFNETFPGFGGYLPWFTS           
TGQDLTPTWDWNNRVPGLDNGELLWAVYAFVQALENTGKPSYAKLASQWQKWMDYTKTTGAKIFHEGKGQVCAVTTIKDQ           
SLPVDHPDQGYSCEGSGRLNDPYEGELFTFWLQFFGGLSDADVEQLWAVKQPMLQSVDYHMGHLGPITVQKGYWFSSHEQ           
WKVMEMPYYDVDIIRRVFKNAERVRTCNSVVTKTPGMFASINNITDPATGDVTGYISNAGIPSVSFLPQQELDVITPYSV           
FPTVLFDKGVGLAWWRNMAIAKKMQNPYGSTESTRVDGKGVSALLTWDSKVTTVNALLGGVTDLVRQRMKADGIYEEFIT           
YAEKAYAAVFTNLKGEHVDFCLPEETVPDAGLDDFTLCD           
>KAF4153742.1:1-519 hypothetical protein CNMCM6069_000365 [Aspergillus lentulus]           
MRVSKLAYLGLSWAALTDARPTKPSGPSCRFARQYTQEEILKNPSNFINDLLYWEGKFHQNNVSYNSDNGMSYDGTNIDF           
TTGERTVKHPFSAASKESLQIMLYAHAVAGSPEAARFLSPQNPSAAPGLAVSIMKRKLQTYLRFNETFPGFGGYLPWFTS           
TAQDLTPTWDWNNRVPGLDNGELLWAVYAFVQALENTGKPSYAKLANQWQKWMDYTKTTGAKIFYEGKGQVCAVTTIKNQ           
SLPVDHPDQGYSCEGTGRLNDPYEGELFTFWLQFFSGLSDADIKQLWAVKQPMLQSVDYHIGHVGPITVQKGYWFSSHEQ           
WKVMEMPYYDVDIIRRVFKNAERVRTCNSVITKTPGMFASVNNITDAATGDVTGYISNAGIPSVSFLPQQELDVITPYSV           
FPTVLFDKGVGLTWWRNMVIAKKMQNPYGSTESTRVDGKGVSALLTWDSKVTTVNALLGGVTDLVRQRMKADGIYEEFIT           
YAEKAYASVFTNLKGEHVDFCLPEETVPDAGLEDFTLCD           
>OQE36316.1:1-521 hypothetical protein PENCOP_c012G01522 [Penicillium coprophilum]           
MRLHEKFGLVLTWTTLVKALPSTSGHTNEPLCRFAHHYSQKQVLQNPTAFINDMLYWEGKFHQNNISYNSNNGISYDGTN           
IDWVTGEATVKHTFSAASKESLQIMLYTHAIAGSPEAARFLSPENTAEAPKIAASIMQKKLQTYLKFNETYPGFGGFLPW           
ISADSQDIAPRSDWVNRVPSLDNGELVWAVYGFIQALENTGNKNYRELAQKWQTWIDYTKTTAAKIFYKGNGKVCAVIAI           
EDQSLPVNHPDQSYSCEGKNLLDDPFEGEIFTFWLQFFGGLSKADKQALWEIKKPQLVSVDYEMGNYGPITVQKGFWFSS           
HETWKAMQMPYYDIDIVRRVFKNAERVRTCNSVATKLPGMFASINNITDPSTGDVTGYISNAGIPSISNQTVQELDVITP           
YSVFPTILFDKSVGLAWWRNMVAGKKMQNIYGSTESTRVDGTGVSALLTWDSKVTTVVAIMGGVADFVRQKMKAENVYDE           
FVDIIETEYSRVFTHLEGENVNLCLPQETVPEVGLVDFTLC           
>XP_001264121.1:1-519 GPI anchored protein, putative [Aspergillus fischeri NRRL 181]           
MRVTQLSYLTLSWTALIDALPQKPSEPSCRFARQYTQKEILKNPSNFINDLLYWEGKFHQNNVSYNSDNGMSYDGTNIDF           
TTGESTVKHPFSAASKESLQIMLYAQAVAGSPEAARFLSPQDPSAAPRLAVSIMERKLQTYLRFNETFPGFGGYLPWFTS           
TEQDLTPTWDWNNRVPGLDNGELLWAVYAFVQALEDTGKSSYAKLASQWQKWMDYTKTTGAKIFYEGKGQVCAVTTIKNQ           
SLPVDHPDQGYACEGSGRLNDPYEGELFTFWLQFFGGLSDADVEQLWAVKKPMLQSVDYHMGHVGPITVQKGYWFSSHEQ           
WKVMEMPYYDVDIIRRVFKNAERVRTCNSLVTKTPGMFASVNNITDPATGDVTGYISNTGIPSVAFLPQQELDVITPYSV           
FPTVLFDKGVGLAWWRNMAIAKKMQNPYGSTESTRVDGKGVSALLTWDSKVTTVTALLGGVTDLVRQRMKADGIYEEFVT           
YAEKAYAAVFTHLKGEHVDFCLPEETVTDAGLEDFTLCD           
>KAF4211461.1:1-519 hypothetical protein CNMCM5878_002585 [Aspergillus fumigatiaffinis]           
MRISNLSHLALSLAALTDARPPKPSEPSCRFARQYTQKEILKNPSNFINDLLYWEGKFHQNNVSYNSDNGMSYDGTNIDF           
TTGERTVKHPFSAASKESLQIMLYAQAVAGSPEAARFLSPQDPSAAPQLAASIMEKKLQTYLRFNETFPGFGGYLPWFTS           
TGQDLTPTWDWNNRVPGLDNGELLWAVYAFIQALENTGKPSYAKLASEWQKWMDYTKTTGVKIFYEGKGQVCAVTTIKNQ           
SLPVDHPDQGYSCEGSGRLNDPYEGELFTFWLQFFGGLSDADVEQLWAVKQPMLQSVEYHMAHVGPITVQKGYWFSSHEQ           
WKVMEMPYYDVDIIRRVFKNAERVRTCNSVVVKTPGMFASVNNITDPATGDVTGYISNTGIPSVSFLPQQELDVITPYSV           
FPTVLFDKGVGLAWWRNMVIAKKMQNPYGSTESTRVDGKGVSALLTWDSKVTTVNALLGGVTDLVRQRMKADGIYEEFIA           
YAEKAYASVFTNLKGEHVDFCLPEETVPDAGLEDFTLCD           
>RHZ71784.1:9-518 hypothetical protein CDV55_104332 [Aspergillus turcosus]           
LALSWAALTNALPQNPSKPSCRFARQYTQQEILKDPSSFINDMLYWEGKFHQNNVSYNSYNGMSYDGTNLNFTTGERTIK           
HPFSAASKEALQIMLYSHAVSGSPEAARFLSPENPSAAPDIAVSIMEKKLNTYLKFNETFPGFGGYLPWFTSSTEDLTPT           
WDWVNRVPGLDNGELLWAVYAFIQAMENTGKQSYAKLASEWQKWMDYTKTTGAKIFYEGNGQVCAVTDIKNQSLPVDHPD           
QGYSCEGTGRLNDPYEGELFTFWLQFFGGLSDTDIEQLWAAKKPLLQSVDYHMGKVGPITVQKGWWFSSHETWKVMEMPY           
YDVDIIRRVYKNAERVRTCNSVVTKVPGMFASVNNSTDPATGDVIGYISNTGIPSVAFLPQQELDVITPYSVFPTILFDK           
AVGLAWWRNMAIAKKMQNPYGSTESTRIDGTGVSALVTWDSKITTVNAILGGVTDLVRQRMKADGIYDEFITYAEKAYSA           
VFKNLQGEHIDFCVPEETVPDAGLEDFTLC           
>XP_040651118.1:15-521 uncharacterized protein PGRI_088660 [Penicillium griseofulvum]           
TLVNALPSTSGHTNEPSCRFAHHYSQKQILQDPTAFINDMLYWEGKFHQNNISYNSNNGISYDGTNIDWVTGEATAKHTF           
SAASKESLQIMLYTHAVAGSPEAARFLSPENTAEAPKIAASIMQKKLQTYLRFNETYPGFGGFLPWITADTQDITPRPDW           
VNRVPPLDNGELVWAVYGFIQALENTGNKEYQELAQKWQTWMDYTKTTAAKIFYKGNGRVCAVIEIQDQSLPVNHPDQSY           
LCEGKNLLDDPFEGEIFTFWLQFFGGLSKADKQALWEIKQPQLVSVDYKKGGFGPITVQKGFWFSSHETWKVLQMPYYDI           
DIVRRVFENAERVRTCNSVATRLPGMFASVNNITDPSIGDVTGYISNAGIPSISNQTVQELDVITPYSVFPTILVNKSVG           
LAWWRNMVAGKKMQNIYGSTESTRVDGTGVSALLTWDSKVTTVVAILGGVTDLVRQKMKADNIYDEFVNLVEAEYSRVFT           
HLKGENVNFCLPQETVPDGGLADFTLC           
>XP_016595712.1:316-827 hypothetical protein PEX2_057160 [Penicillium expansum]           
LTWTTLVNALPSASGHTKEPSCRFAHQYSQKQILQDPTAFINDMLYWEGKFHQNNISYNSNNGISYDGTNIDWVTGKATA           
KHTFSAASKESLQIMLYTQAVAGSPEAARFLSPENTADAPKIAASIMQKKLQTYLKFNETYPGFGGFLPWVSADTLEMTP           
RSDWVNRVPALDNGELVWAVYGFIQALENTGNKNYRELAQKWQVWMDYTKTTAAKIFYKGNGRVCTVIDIKDQSLPVNHP           
DQSYLCETKDLLDDPFEGEVFTFWLQFFGGLSKADKQALWEVKKSQLVSVDYELGEFGPITVQKGFWFSSHETWKVLEMP           
YYDIDIVRRVFKNAERVRTCNSVATKVPGMFASINNITDPSTGDVTGYISNAGIPSISNQTVQELDVITPYSVFPTILVN           
KSVGLAWWRNMVVAKKMQNIYGSTESTRVDGTGVSALLTWDSKVTTVVAILGGVTDFVRQKMKADNVYDEFVDIIEAEYS           
RVFTHLKGENVDFCLPQEAVPDVGLVDFTLCN           
>KAF7131135.1:1-518 hypothetical protein CNMCM5793_004122 [Aspergillus hiratsukae]           
MRGSKLSCLALSWATLTNALPKNPREPSCRFARQYTQKEILKDPSNFINDLLYWEGKFHQNNVSYNSDNGMSYDGTNIDF           
ITGERTVMHPFSAASKESLQIMLYAHAVAGSPEAARFLTPQDPSAAPDFAVSIMETKLQTYLKFNETFPGFGGYLPWFTS           
SSQDLTPSWDWNNRVPGLDNGELVWAVYAFIQALENTGKSSYAKLASEWQKWMDYTKTTGAKIFYEGNGQVCAVTDIKNQ           
SLPVDHPDQGYSCEGSGRLNDPYEGELFTFWLQFFGGLSDADKEQLWAAKKPLLQSVDYHIGKVGPITVQKGWWFSSHEQ           
WKVLEMPYYDVDIIRRVFKNAEVVRTCNSVLTKNPGMFASVNNSTDPATGDVIGYISNTGVPSVSFLPEQELDVITPYSV           
FPTVLFDKAVGLAWWRNMAIDQKMQNPYGSTESTRIDGTGVSALLTWDSKITTVVALLGGVTDLVRQRMKADGIYDEFIT           
YAEQAHSAVFKNLKGEHVDFCLPEDTVPDAGLEDFTLC           
>OXN24560.1:1-519 hypothetical protein CDV57_05009 [Aspergillus fumigatus]           
MRVSKLSYLALSWTALTDALPQKPNEPSCRFARQYTQREIVKDPSNFISDLLYWEGKFHQNNVSYNSGNGMSYDGTNIDF           
TTGESTVKHPFSAASKESLQIMLYAHAVAGSPEAARFLSPQDPSAAPGLAVSIMERKLRTYLRFNETFPGFGGYLPWFTS           
TEQDLTPTADWNNRVPGLDNGELLWAVYAFVQALENTGKPSYAELASQWQKWIDYTKTTGAKIFYEGKGQVCAVTTIKNQ           
SLPVDHPDQGYACEGSGRLNDPYEGELFTFWLQFFGGLSDEDVEQLWAVKRPMLQSVDYHMGHVGPITVQKGYWFSSHEQ           
WKVMEMPYYDVDIIRRVFKNAERVRTCNSLVTKTPGMFASVNNITDPATGDVTGYISNTGVPSISFLPQQELDVITPYSV           
FPTVLFDKGVGLAWWRNMVVAKKMQNPYGSTESTRVDGKGVSALLTWDSKVTTVAALLGGVTDLVRQRMKAEGIYEEFIS           
YAEKAYAAVFTHLKGEHVDFCLPGETVTDAGLEDFTLCD           
>XP_038926835.1:11-521 CAZyme family GH162 [Penicillium roqueforti]           
LTWTTLVNALPSISGHTKEPSCRFAHQYSQKQVLRDPTAFINDMLYWEGKFHQNNISYNSNNGISYDGTNIDWVTGEATT           
KHTFSAASKESLQIMLYAQAVAGSPEAARFLSPENTAEAPKIAASIMQKKLQTYLKFNETYPGFGGFLPWVTADAQDLTP           
VTAWVNRVPSLDNGELIWAVYGFIQALENTGNKSYRELAQKWQVWMDYTKTTAAKIFYKGKGRVCTVIDIKDQSLPVNHP           
DQSYLCETKDLLDDPFEGEIFTFWLQFFGGLSKADKQALWEIKRPQLVSVDYKMGGFGPITVQKGFWFSSHETWKVMEMP           
YYDIDIVRRLFKNAERVRTCNSVATKLPGMFASVNNITDPSIGDVTGYISNAGIPSISNQTVQELDVITPYSVFPTILVD           
KSVGLAWWRNMVIAKKMQNIYGSTESTRVDGTGVSALLTWDSKVTTVVAILGGVTDLVRQKMKADHVYDEFVDIIETEYS           
RVFKHLKGENVDLCLPHVAVPDSGLDDFTLC           
>XP_040812424.1:11-521 uncharacterized protein PENSOL_c022G01847 [Penicillium solitum]           
LTWTTLVNALPSTSGHINEPSCRFAHQHSQKQILQDSTAFINDMLYWEGKFHQNNISYNSNNGISYDGTNIDWVTGKATA           
KHTFSAASKESLQIMLYTHAVAGSPEAARFISPENTAEAPKIAASIMQKKLQTYLKFNETYPGFGGFLPWVSADTQDMTP           
RSDWVNRVPGLDNGELVWAVYGFIQALENTGNKDYQELAQKWQVWMDYTKTTAAKIFYKGNGRVCTVIDIKDQSLPVNHP           
DQLYLCETKDLLDDPFEGEIFTFWLQFFGGLSKADKKALWEVKKSQLVSVDYEMGEFGPITVQKGFWFSSHETWKVLQMP           
YYDIDLVRRLFANAERVRTCNSVATKVPGMFASINNITDPSIGDVTGYISNAGIPSISNQTVQELDVITPYSVFPTILVN           
KSVGLAWWRNMVVAKKMQNIYGSTESTRVDGTGVSALLTWDSKVTTVVAILGGVTDFVRQKMKADDVYDEFVDIIEAEYS           
RVFTHLKGEDFDFCLPQETVPDVGLVDFTLC           
>XP_022492890.1:1-504 hypothetical protein PENARI_c002G10752 [Penicillium arizonense]           
MRLSQISTSTVLWLGLAQALPKTSSQASKPSCRFAAEYTQEQILRDPTDFLDDMLYWEGKFHQNNVSYNADNGMSYDGTS           
IDWALQIMLYAHAVSGSSQAARFLSPDHPSAAPKIAVSIMETKLQTYQKFNETYPGFGGFLPWFTSSTQDITPTWDWVNR           
VPALDNGELLWAVYGFIQALESTGNKSYLGLAQKWQTWMDYTKTTAAKIFYLGDGQVCAVIDLKDQSLPVDHPDQSYTCE           
GSGRLNDPYEGELFTFWLQFFADLPDSDKKALWETKRPQLVSVDYHVGNVGPITVQKGYWFSSHETWKVMEMPYYDIDIV           
RRVYENAERVRTCNSVVTKNPGMFASVNNITDPSTGDVVGYISNAGIPSISNQTVQELDVITPYSVFPTILFNKSVGLAW           
WRNMVVARKMQNIYGSTESTRVDGTGVSALLTWDSKVTTVSALLGGVTDFVRQKMKADKIYDEFVDIIETEYSRVFKNLK           
GEDVAFCLPWDTVPDTGLADFALC           
>PMD44477.1:4-521 putative GPI anchored protein [Hyaloscypha variabilis F]           
QIILAITSALTTGAVPSPQQVKPRATPNCRFSPTYTQAQILQNPNPFISDVLYWEGKFHQNNVSYNTYNGMSYDGTLLDE           
TTGLATAKHPFSAASKESLQIMLYAHAISGSPQAAQFLSPEDPGAAPGIAIDIMTLKLKTYLQFNQTFPGFGGFFPWYTG           
DSQDIVPTWDWVNRVPALDNGELIWAVYSAIQAMESSSNPNYQTLAKKWQAWLDYTKLTAAKIFYAGNGAVCSVTDIGNQ           
SFSINDPRQTYKCEGSGTLNDPYEGELFTWWLYFFGGLSENDKNLLWVVKRPQLVSVEYNMGGVGPITVQKGYWFSAHEQ           
WKVMEMPYYDVDLVKRLFTNAERARTCNSVVTKVPGMFASVNNSTDPTTGQIIGYISNAGIPSISNQTIQELDVITPYSV           
FPVVLLDNAVGMAWWKNMADGKKMQNPYGSSESTRVDGTATSSFVSWDSKITTVNAILGGVTDFVRQKMKTDGIYNDFIS           
VTQREYGAVFQNLKGENINFCLPSEKVPDEGLVDYTQC           
>XP_013323338.1:1-519 GPI anchored protein [Rasamsonia emersonii CBS 393.64]           
MRVFRASLLLAWATTATARPALKSRGTPSCRFALQYNQSDILNDPTDFIMDLLYWEGRFHQNSVGYNTLNGMSYDGTQID           
LTTGLATSQHNFSAASKEVMVYAHAINGSQEAAQFLSPSNPEAAPDIAASILETKLATYLKFNETYPGFGGFLPWYNNAK           
DTRDISPTWDWVNRVPALDNGELLWAVYSAIEVLESSHNDSYQRLAQGWQRWLDYTKTTAAKIFYAGQGQVCAVTAIRNQ           
SWPVNDPRQNYSCADDGRINDPYEGELFTWWLQFFGGLSENDKQMLWEVKRPQLVSVEYNMGGVGPITVQEGYWFSGHEQ           
WKVLEMPYYDVDIIRRLYNNAERARTCNSVVTKVPGMFASVNNSTDPSTGQIIGYISNAGIPSIASQTVQELDVITPYSV           
FPTLLFDKKVGLAWWRNMVIAKKMQNPYGSTESSRIDGTLISGLVTWDSKITTVNALLGGVSDFVRQRMIKDGIYQEFID           
IIQAEYTSVFKSLKGENIPYCLPEETIPDRGLVEFTECN           
>KAE9378230.1:4-521 putative GPI anchored protein [Chalara longipes BDJ]           
QFALTVTLALIVGAVPSPQRAKPGGRPNCRFSPTYTQAQILQDPNPFISDVLYWEGKFHQNNVSYNTYNGMSYDGTLLDE           
TTGLAMAKHPFSAASKESLQIMIYAHAIAGSPQAARFLSPDNLAAAPDIAIDIMILKLKTYLQFNQTYPGFGGFLPWYTG           
DSQDIVPTWDWVNRVPALDNGELIWAVYSAIQAMESSSTRNCQNLAKQWQAWLDYTKVTAAKIFYAGNGAVCAVTDIGNQ           
SFYINDPRQTYKCEGSGTLNDPYEGELFTWWLYFFGGLSQNDKNTLWTVKRPQLVSVEYNRGGVGPITVQKGYWFSAHEQ           
WKVMEMPYYDVDLVKRLFTNAERARTCNSVVIKIPGMFASVNNSTDPTTGQIIGYISNAGIPSIANQTIQELDVITSYSV           
FPVVLLDNAVGMAWWKNMADGKKMQNPYGSSESTRVDGTAMSSFVSWDSKITTVNAILGGVSDLVRQKMKTDGIYDGFIS           
VTQREYGAVFRNLKGEDINFCLPSETVPDEGLIDYTQC           
>XP_024734119.1:8-521 putative GPI anchored protein [Hyaloscypha bicolor E]           
ALSFALIVGAVPNPQQAKPGGQPKCRFSPCYTQAQILNDPNPFISDVLYWEGRFHQNNVSYNSYNGMSYDGTLLDESTGL           
ATAKHPFSAASKEALQIMLYAHAMVGSPQAARFLSPDNTGAAPDMAMNIMALKLKTYLRFNETYPGFGGFLPWFTGDSMD           
IQPTWDWVNRVPALDNGELIWAVYSAIQAMETSSNRKYQNLARQWQAWLDYIKLTAAKVFYAGNGVVCAVTDIGDQSFPI           
NDPRQTYKCEGSGTLNDPYEGELFTWWLYFFGGLSRKDKDVLWKVKRPQLVSVEYKMGGVGPITVQKGFWFSAHEQWKVM           
EIPYYDVDLVKRLFTNAERARTCNSVVTKVPGMFASVNNSTDPTTGQIIGYISNAGIPSIANQTVQEVDVITPYSVFPVV           
LIDNAVGMVWWKNMADGKKMQNPYGSSESTRVDGTAMSSFVSWDSKITTVNAILGGVSDLVRQKMKTDSIYNEFISVTQR           
EYGAVFKNLKGENIGLCLPSKKVPDRGLVDYTQC           
>KIN03512.1:1-526 hypothetical protein OIDMADRAFT_39783 [Oidiodendron maius Zn]           
MRINPASLFALAGAATVSALPAQNQGDSGGSDNPSCRFVFEWSQEMVLNNPDGFINDLLYWEGQFHQNNVSYNTENGMSY           
DGTQLDWVTGQRTEKHTFSAASKEALQIMLYTHAIAGSAQAARFLTPNHPEAAPDFVVSILELKLQTYLQFNESYPGFGG           
FLPWFTSSTQTISPVWNWVNQVPGLDNGELLWAVYGCIQALENTGNSRYLQLAKAWQNWLDYAKSNVAKVFYQGDGHVCS           
VTNIGNQTWTTIDPRQTYQCQDNGYLDDPYEGELFTFFVQFFGGLSDEDINQIWQAKAPQLVKKEYHMGNVGPITVQEGY           
WFSSHETWKVMELPYYDVDLISRLYENAERVRTCNSVVTKVPGMFASVNNSTDPATNEIISYISNAGIPSVSNQTSQYLQ           
VITPYSTFPTILFNKPVGLAWLRNMLLGKKMQNLYGSTESTRIDGTLVSALVTWDSKVSTVNAILGGVTQWVRQKMQADG           
IYEEFIQYATRAYSSVFTELQGENVDFCLPDEGITDANLEDFTWCN           
>OIW24776.1:30-519 putative GPI anchored protein [Coniochaeta ligniaria NRRL 30616]           
CRYALEYSQKDILKDPRSFISDYLYWEGKFHQNNVSYNTENGCSYDGTQIDWSTGEATLKHSFSAASKESLQIMLYAQAI           
SGSQGAARFLSPEKPSAAADIAVSVLEKKLTAYLNFNETYPGFGGFLPWFMSDQQTLSPTWDWVNRVPALDNGELLWAVY           
GMIQALENSSDQSYRKLAQGWSKWLDYTKSTAAKMFYTGNGNVCTVMDIANQSWPVNDPRQRYTCESTSMLDDPYEGELF           
TWWLYFYSPLSAQDKEMLWEVKRPKLVSVEYNMGGVGPITVQQGYWFSSHEQWKALEMPYYDVDLVRRLFTNAERARTCN           
SVVTRNPGMFASVNNITNTTTDEIVGYISPAGIPSISSQTVQEHDVITPYSVFPTLLVDQSVGLAWLRNMLIGKKMQNPY           
GSTEATRVDGTGVSALLTWDSKVTTVNALLGGVQDLVRQGLRKEGLYNLFISITQREYSRVFKNLKGENIDLCLPEESIP           
DAGLVDFTLC           
>XP_018149751.1:37-529 GPI anchored protein [Pochonia chlamydosporia 170]           
PRCRFAADWSQKDVLKNPDRFEWDILFWEGKFHQNDVGYNTANGMTYDGTQLDLTTGARTAKHPFSAASKEALQIMLYAH           
AISGTKEAARFLTPDNLSKAPKVAASIMKTKLQTYLQFNQSNPGFGGFLPWMTTSESQLSPTWDWVNRVPALDNGELIWA           
VYACINALEQSRDQSFRDLAKGWQKWLDYVKTTAATVFYKGDGHVCAVTKINNQTLPLKDPKQGYQCEGTSYLDDPYEGE           
LFTHFLNAFGGLSRKDKDALWQAKRAKLVSVEYNMGGVGPITVEQGYWFSSHEPWKVLELPYYDVDLVKRLYHNAERART           
CNSVVTKVPGLFASVNNSTDPETGEIIGYISPAGIPSIASQKEQEHDVITPYGAWPTIMFDKAVGLAWWRNMVIAKKMQN           
PYGSTESTRVDGKLVSALVTWDSKITTVVALLGGVGDLVRPKMKRDGIYNDFISITQREYGRVFKKLKGENIALCLPKET           
VPNAGLKDFTQCS           
>KAF7556901.1:10-525 hypothetical protein G7046_g6167 [Stylonectria norvegica]           
LALAAGALSSTLPINEERSSHKTPSCRFGLDWSQQDVLDHTDDFIWDLLYWEGKFHQNDVAYNTQNGLSYDGTQLDWVTG           
KRTEKHAFSAASKEALQIILYAKAIAGSREAARFLTPGNLNSAPKFAASIMELKLKTYLQFNQTYPGFGGFLPWVKTDEK           
QIAPTSDWENRVPGLDNGELLWAVYGCIQALESHHQPSFRKLAKQWQAWFDHAATTAGKVFYMGKGQVCAVTAIKDQSLP           
VNHPKQTYKCETKTYLDDPYEGELFTYFLQFFSKLSVNDKKKLWEYKRPKLESDEYHMGGVGPITVRKGFWFSSHETWNA           
LEMPYYDVDIIRRLFHNAERVRTCNSVVTKVPGMFASVNNITDVKTDTIISYISPAGIPSIANQTDQYLEVITPYAVFPT           
VLFDKAVGLAWWRNMIVGKKMQNPYGSTESTRVDGEGVSALVTWDSKVTTVVALLGGVTDLVRDRMKADGIYNQFIEIAQ           
REYSMVFNELKGENVKLCLPKATVPDAGLHDFTGCS           
>XP_014547355.1:16-529 hypothetical protein MBR_02648, partial [Metarhizium brunneum ARSEF 3297]           
TVASALPSLQSPRADQASNPYPRCRFVADWSQEDVLKDPRGFEQDLLFWEGKFHQNNVSYNSANGMTYDGTQLNWTTGAR           
SNKHPFSAASKEALQIMLYAHAVAGSKKAARFLTPDDPSKARKLAASIMKTKLQTYLQFNESNPGFGGFLPWMTTSERQL           
SPTWDWVNRVPALDNGELVWAVYAYISAAEQRQDQSIRDSARGWQNWLDYVKTTAVTVFYRGGGHVCAVTKMNNQTLPPK           
HAKQGYQCEGTNYLDDPYEGELFTHFLNAFGGLSREDKDTLWEVKRAKLVSVEYNMGGVGPITVEQGYWFSSHEPWKVLE           
LPYYDVDLVRRLYHNAERARTCNSVVTKVPGLFASVNNSTDPNTDEIIGYISPAGIPSIASQKEQEHDVITPYGVWPTML           
FDKAVGLAWWRNMVVAKKMQNLYGSTESTRVDGKLVSALVTWDSKITTVVALLGGVGDLVRSKMKMDRIYKDFIAITKKE           
YGLVFKDLKGEDIALCLPNETVPDAGLEDFTLCS           
>KAG8423949.1:16-529 hypothetical protein J3458_000793 [Metarhizium acridum]           
TVASALPSLQSPRADPTQGSYPRCRFAADWSQEAVLKDPSGFERDLLFWEGKFHQNNVAYNSVNGMTYDGTQLNWTTGAR           
TQKHTFSAASKEALQIMLYARAIAGSKKAARFLTPDDPTKARKLAASIMKTKLRTYLQFNESYPGFGGFLPWMTTSKRQP           
SPTWDWVNRVPALDNGELVWAVYACISALELSGNKSFQRTAKSWQKWLDYVKTTAATVFYRGDGRVCAVAKINNQTLPPK           
NAKQGYQCEGTNYLDDPYEGELFTHFLNAFGGLSRDDRDALWEVKRAKLVSVEYNVGGVGPITVEQGYWFSSHEPWKVLE           
LPYYDVDLVKRLYRNAERARTCNSVVTKVPGLFASVNNSTDPKTDKIIGYISPAGIPSIASQKEQEHDVITPYGAWPTIL           
FDKAVGLAWWRNMVVAKKMQNLYGSTESTRVDGELVSALVTWDSKITTVLALMGGVGGLVRPKMKRDRIYKDFIAITKRE           
YGHVFKDLKGEDIALCLPNETVPDAGLEDFTLCS           
>XP_030996279.1:1-518 uncharacterized protein E0L32_005260 [Phialemoniopsis curvata]           
MVALKSSLLLSGWTAAVAALPPPGRAPPCRFAPLHSQEDILRDPNQFLQDYLYWEGKFHQNDVSYNTANGMSYDGTQLDW           
KTGIASKKHDFSAASKESLQIMIYAQAISGSPEAARFLSPDRPHAAVDIAADIMATKIKTYLKFNETYPGFGGFLPWFNS           
ASQDIAPTSDWVNRVPALDNGELLWAVYGAIEAMESCGHKDLSQLAAKWSDWLDYTKKTASKIFYAGKGRVCAVTTIGNQ           
SLAVTSPGQTYACEGTATLDDPYEGELFTWWLHFFSDLPQEDQDALWEAKRAKLVSVEYEMDGVGPITVQEGYWFSSHEQ           
WKVLEMPYYDVDIVRRVFTNAERVRTCNSVVIKNPGLFASINNITNITSDEIIGYISNTGIPSVSSQKKQENIVITPYGS           
YPTILINKGVGLAWVRNMLIAKKMQNTYGSTEATRIDGTGVSALLTWDSKVTTVAAVLGGVQDLVRTRLRRHGLYNDFVS           
ILEREHSRVFTELKGEHVDLCLPEAHVPDTGLKDFTSC           
>KFA49119.1:1-519 hypothetical protein S40293_07108 [Stachybotrys chartarum IBT 40293]           
MKLALVSRLASVCAAGLVQAAAGTGRNPPCRFALQWSEGEVLERPDDFIWDLLYWEGNFHQNNVSYNTQNGMTYDGVQLD           
WETGVHTDLHTFSAASKEALQFMLYTHAITGSREAARFLSPKHPSRAADIAVSILELKLQTYLRFNETHPGFGGFLPWIT           
TSTDEIAPTWDWNNRVPALDNGELVWAVYGAIQALENSNKRSYRKLARDWSVWLDYVKTTAADVFYVGDGVVCAVTTVGN           
QTYAVSNPEQTYECEGSGTLNDPYEGELFTFWLHLFGGLSDEDKERLWEVKRPQLVSVEYELGGVGPVTVERGYWFSSHE           
PWKILELPYNDVDIFRRIYHNAERVRTCNSVITEVPGLFASVNNSTDPETDQIIGYISPAGIPSIANQTEQYLDVITPYG           
AWPTIFYDRAVGLAWWRNMVLGKKMQNPYGSTESTRVDGELVSALVTWDSKVLTVVSILGGVAGVVREKMQADGIYEEFI           
SVVEREYSNEFPDLEGEDVELCLPSVSVPDAGLEDFAEC           
>KIE01742.1:16-531 hypothetical protein MAJ_02547, partial [Metarhizium majus ARSEF 297]           
TVASALPSLQSPRANQAPNPYPRCRFAADWSQEDVLRGPRGFEQDLLFWEGKFHQNDVAYNSANGMTYDGTQLNWTTGAR           
SNKHPFSAASKEALQIMLYAHAVAGSKNAARFLTPHDPSKAPKLAASIMKTKLQTYLQFNESNPGFGGFLPWMTTSEPQL           
SPTWDWVNRVPALDNGELVWAVYAYISALEQKQSHDELFRNSAKGWQKWLDYVKTTAATVFYRGGGHVCAVTKMNNQTLP           
PKHAKQVYQCEGTNYLDDPYEGELFTHFLNAFGGLSREDKDTLWEVKRAKLVSVEYNMGGVGPITVEQGYWFSSHEPWKV           
LELPYYDVDLVKRLYHNAERARTCNSVVTKVPGLFASVNNSTDPKTDEIIGYISPAGIPSIASQKEQEHDVITPYGVWPT           
MLFDKAVGLAWWRNMVVAKKMQSLYGSTESTRVDGKLVSALVTWDSKITTVVALLGGVGDLVRPKMKRDRIYKDFIAITK           
KEYGLVFKDLKGEDIALCLPNETVPDAGLEDFTLCS           
>KAF7552641.1:10-528 hypothetical protein G7Z17_g4164 [Cylindrodendrum hubeiense]           
LALACASVASALPAHEERSGYKGSQKPSCRFGLEWSQQDVLDRTDDFIWDLLYWEGKFHQNDVAYNTKNGMSYDGTQIDW           
VTGKRTAKHPFSAASKEALQIILYAQAIAGNRQAARFLTPDDLKAAPAFAASIMEVKLKTYLQFNETYPGFGGFLPWMLT           
DGDAVRPTDDWVNRVPGLDNGELIWAVYGCVEALRTQHKSKFTKIANGWQDWLDYVASTAADIFHIGDGKVCAVTAIADQ           
TLPIDDSKQSYKCETATYLDDPYEGELLTYFLQFFGDLSKKEKKKLWEYKRPKLESDEYNLGGVGPITVRKGYWFSSHEI           
WNQLELPYYDVDIIRRLFKNGERVRTCNSVVTKVPGMYASINNSTDPETDTIIGYISPAGIPSVASQTDQYLEVITPYSV           
FPTVMFNKAVGLAWWRNMIVGKKMQNPYGSTESTRVDGELVSALLTWDSKVTTVVALLGGVTDLVRQKMKADGIYEEFVH           
IAKREYSLVFDDLKGENVDFCLPKVAVPVAGLDDFTACQ           
>XP_006670501.1:12-517 GPI anchored protein, putative [Cordyceps militaris CM01]           
GLVVSTLAAPSPSPPSCRFALDWTQDDVVQRPDQFEWHLLYWEGQFHQNNVSYNADNGMTYDGTQLDWVTGQGTKKHPFS           
AASKEALQIMVYAHAIAGSSKASRFLSPADPKKAPKMAASIMETKLKTYLQFNATYPGFGGFLPWMTTSSQEIEPTWDWV           
NRVPGLDNGELLWAVYGCISALEKSCRASDRQLAAAWQTWFDYAKTTVNKVFYQGDGHVCAVTKIGNQTLPVDDAQQSYT           
CESPAYLDDPYEGELLTYFVEFFSALSKAEKEKLWVAKRAKLVSVEYSMGGVGPITVEQGYWFSAHEPWKVLELPYYDVD           
IIRRLHHNAERVRTCNSVVTKVPGLFASVNNSTDPSTDEITGYISPAGIVSVASQKAQEHDVITPYGAWPTIMLDKAVGL           
AWWWNMLQGKKMQNPYGSTESTRVDGKLVSALVTWDSKITTVVSLLGGVGDLVRRKMKMDGIYDDFISIATREYSRVFHD           
LKGENIPLCLPKQSVPTAGLEDFSLC           
>XP_018182086.1:29-525 GPI anchored protein [Purpureocillium lilacinum]           
SARPPKCRFALDWTQKQVLADPKGFAWDLLYWEGKFHQNDVAYNTANGMSYDGTQLNWTTGERTLKHPFSAASKEALQIM           
LYARAIAGSKEAARFLVPDRPSTAPNVAASIMQTKLETYLRFNETYPGFGGFLPWMTTSNKDVEPTSDWVNRVPALDNGE           
LLWAVYACIQALENSHNPSFGKLAKGWQTWFDYVKTTAVPIFYRGQGLVCAVTKIKDQGLPVSDAGQHYECETPNYLDDP           
YEGELFTHFINLFSKLPKKEKDQLWTVKRKKLVSVEYNMGGVGPITVEQGFWFSSHEPWKVLELPYYDVDIVRRLYHNAE           
RARTCNSVVTKVPGLFASVNNSTDPETDTIIGYISPAGIPSIASQKEQEHDVITPYGAWPTIMFDKAVGLAWWHNMVTAK           
KMQNPYGSTESTRVDGELVSALVTWDSKVTTVVSLLGGVGDLVRDKLKRDRKYDEFVSVTEREYSRVFKKLKGENIPLCL           
PKATVPEAGLKDFALCK           
>PQK16920.1:18-520 hypothetical protein BB8028_0007g01200 [Beauveria bassiana]           
LATGTLSSSPPPCRFALDWTQDEVVKSSGQFEWNLLYWEGQFHQNDVSYNSANGMTYDGTQLDWVTGERTKKHPFSAASK           
EALQIMVYAHAIAGSSKAARFLSPGNPQKAPQIAVSIMETKLETYLRFNATYPGFGGFIPWMTTSSQNIEPTWDWVNRVP           
GLDNGELLWAVYGCISALEKSCKASHRRLAAAWQKWLDYAKTTVDKVFYRGDGRVCAVTKIGDQKLPVNDPRQSYACEST           
AYLDDPYEGELFTYFIEFFSGLSKDEKEKLWVAKRDKLVSVEYNMGGVGPITVEQGYWFSGHEPWKILELPYFDIDIIRR           
LHQNAERVRTCNSIVTNVPGLFASVNNSTDPNTDEITGYISPAGIVSVASQKEQEHDVITPYAAWPTIMVDKSVGLAWWW           
NMLQGKKMQNPYGSTESTRVDGKLVSALVTWDSKITTVVSLLGGVGDLVRRKMKIDGIYNEFISIASREYSRVFHDLKGE           
DVELCLPKQRVPDAGLEDFSLCK           
>OAR02946.1:1-537 hypothetical protein LLEC1_04952 [Akanthomyces lecanii]           
MQTVSLCLLWSGLVSGLATPPTSPPSCRFALDWTQDDVVKNSDQFEWNLLYWEGQFHQNNVSYNSENGMSYDGTQLDWVT           
GERTKKHPFSAASKEVSKCSKRLCHETIERLTAEQALQIMVYAHAIAGSSKAARFLSPNEPKKAPKLAASIMETKLKTYL           
QFNATYPGFGGFIPWMTTSSRNIEPTWDWVNRVPGLDNGELLWAVYGCISALEKSCRASDRRLAAEWQKWLDYAKTTVDK           
VFYQGDGHVCAVTKIGDQKLPVSDPKQSYACESPSYLDDPYEGELFTYFIEFFSGLSKAEKAKLWEAKRAKLVSVEYNMG           
DVGPITVEQGYWFSAHEPWKVLELPYHDVDIIRRLHHNAERVRTCNSLVTRVPGLFASVNNSTDPSTNEIMGYISPAGIV           
SVASQKEQEHDVITPYGAWPTIMFDKSVGLAWWWNMLQGKKMQNPYGSTESTRVDGKLVSALVTWDSKVTTVVSLLGGVG           
DLVRRKMKVDGIYDDFVSIANREYSRVFHDLKGEHIELCLPKQSVPVAGLEDFSSCK           
>QPG94255.1:1-532 hypothetical protein C2857_005503 [Epichloe festucae Fl1]           
MRSLAIAQLVAAFALTATSALPPSPPQSHISREEQSRARAPKCRFAADWSQSDVLRDPSGFEWDLLFWEGNFHQNGVAYN           
TANGMTYDGTQLDWITGGKTKKHPFSAASKEALQIMLYTHAIAGSRGAARFLTPHDLAKAPGLAASILKTKLQTYLRFNQ           
THPGFGGFLPWMTTSEDELSPTWDWKNRVPALDNGELIWAVYACIHALEQSRDSSFKSLAKDWQKWFDYVKTTAVTVFYR           
GNGRVCAVTKLRDQTRPPKDPRQGYACEGTSYLDDPYEGELFAHLLNAFGGLPKKDKDALWQAKRAKLVKREYNMGGYGP           
ITVQEGYWFSSHEPWKVLELPYYDVDLVKRLYHNAERARTCNSVVTKVPGLFASVNNSTNVTTDEIIGYISPAGIPSIAS           
QKEQYHDVITPYGAWPTILFDKAVGLAWWRNMVVAKKMQNPFGSTESTRVDGKLVSALVTWDSKVLTVVALLGGVGDFVR           
PKMKKDGIYGEFISITKREYGRVFKNLKGEDIPLCLPKVRVPDAGLKDFTKC           
>KAG5920958.1:7-529 hypothetical protein E4U42_006022 [Claviceps africana]           
ARLVFVCGLTATTALPRAQASRLEKSRSRLPKCRFAPSWSQNDVLRNPSGFEWDLLFWEGKFHQNDVAYNAVNGMTYDGT           
QLDWITGDKTKKHPFSAASKEAIQIMLYTHAIAGSKEAARFLTPHDLSEAPKLAASVMKTKLQTYLRFNQTYPGFGGFLP           
WIATNEHDLSPTWDWNNRVPALDNGELVWAVYACIHALEQSRNLLNKSLAQDWQRWLDYVKTTAATVFYQGDGRVCAVTK           
LKDQTRPLEDPEQGYTCEGTSYLDDPYEGELFTHFLNSFGGLGRKEKKALWQAKRAKLVKSVHNMGGYGPITVQQGYWFS           
SHESWKVLELPYYDVDLVKRLYHNAERARTCHSVVTETPGLFASVNNSTNVTTDEIMGYISAAGIPAVASQKKQYHDVVT           
PYGAWPTILFDKAVGLAWWRNMVVAKKMQNRFGSTESTRVDAKSVSALVTWDSKVLTVMALLGGVGGFVRLKMQKDGIYD           
EFIAITKREYGRVFKSIQGEDVALCLPKASVPDAGLKDFTQCS           
>KAG4416763.1:1-519 hypothetical protein IFR04_010092 [Cadophora malorum]           
MPFTQVPSLLAATLLFIAVLAHPEPQHPKCRFSPLYTQSSILKNPDPFISSFLYWEGKFHANNISYNTLNGMTYDGTLID           
PTTGIATIKHPFSAASKESLQIMLYTHVLAGSSDAARFLSPHDEKKAPEVAFNIVSLKLETYLGFNETFPGFGGFIPWFL           
ADEKEIQPTADWVNRVPALDNGELLWAVYGLVHVLETSHDQRYRALAKNWQNWLDYTKSTVGKVFYNGGGRVCAVTTLNQ           
SLHVNSPHQNYSCEGSGVLNDPYEGELFTWWLYFFGGLSRREKNLLWEVKRPQLVSVEYSMGDIGPITVQKGFWFSSHEQ           
WKILEMPYTDVDLVKRLFYNAERVRTCNSVVTKVPGLYASVNNSTDPTTGDVIGYISAAGIPSISNQTKQELDVVTPYGV           
FPTVYFDKAVGLAWWKDMADGKKMQNPYGSSESARIDGTATSSFVSWDSKITTVIAVLGGVGNFVREKMKQDGIYKEFIS           
VTRREHEAVFKNLKEEKVKLCLPNTKIPDRGLEDYTSCN           
>KZZ99403.1:7-529 hypothetical protein AAL_01975 [Moelleriella libera RCEF 2490]           
AQFCVALLTNATPTAASSLEDLTRIGPPKCRFASQWSQDDILKNPSAFEWDLLYWEGRFHQNDVAYNTANGMSYDGTQLN           
WTTGARTKKHPFSAASKEALQIMLYSHAVAGSKKAARFLTPDDLSKAPRFAASILKRKLQTYLRFNKTNPGFGGFLPWMM           
TSESQVSPTWDWVNRVPALDNGELFWAVYACIHALEQSRHDDGDASFKRLAKEWQTWLDYVKTTATQVFYRGNGRICAVT           
KIKNQTLPLADPQQSYACESADYLDDPYEGEVFAYFLHAFGGLDRREKKALWQAKRAKLVKVEYNEGGVGPITVEQGFWF           
SSHELWKVLELPYYDVALIRRLYHNAERARTCNSVVTRVPGLFASVNNSTNTTTDDIIGYISQAGIVPIASQKAQEHDVV           
TPYGAWPTILFDKAVGLVWWRNMVVARKMQNPYGSTESTRVDGKLVSALVTWDSKITTVVALLGGVSDFVRPKMIKDGIY           
KDFISIMQREYGRVFTNLKGEHIALCLPKERVPDAGLRDFTLC           
>XP_018070211.1:30-524 putative GPI anchored protein [Mollisia scopiformis]           
PRSVPPKCRFSPTYTQQDILNDPASFISDILYWEGQYHQNNVSYNAHNGMSYDGTLLNETTGFPTAKHPFSAASKELLQI           
MLYTHALAGSHSAAQFLSPDEPRKARSIAFEIMSLKLQTYLKFNETYPGFGGFLPWYTGDSIEITPTYDWVNRVPALDNG           
GLIWAVYSAVQVLEMSAMPEYNDLVKKWQSWLDYTKTTAAKVVSHIFYKGDGIVCAVTDPTNQTYQVNDPQQNYTCEGNN           
TLNDPYEGEFFTWWLYFFGGLSDKDKNLLWEVKRPQLVSVDYDMDGFGPVTVQKGNLGFLFSSHEQWKVMEMPYYDVEIV           
KRVYHNAERARTCNSVVTKVPGMFASVNNSTNPTTGQIIGYISNAGIPSISNQTVQELDVMTPYSVFPLILFNKAIGMAW           
WKNMVDGKKMQNPYGSSESTRVDGTATSSFVSWDSKLTTVNAILGGVGHIVREKMQRDGLYDDFVYVLQREYGSVFKQLR           
GEDYALCLPSESIPD           
>PVH85210.1:15-509 putative GPI anchored protein [Cadophora sp. DSE1049]           
SQHPSCRFSPLYTQSSILKNPSPFISFFLYWEGKFHANNISYNTLNGMTYDGTLIDPTTGLATAKHPFSAASKESLQIMI           
YTHALAGSREAARFLSPDDEEKAPDIAFEIMSLKLKTYLKFNESFPGFGGFVPWFLADERDIRPTADWVDRVPALDNGEL           
LWAVYGLVQVLETSHDRRYRALAKSWQAWLDYTKSTVAKVFYDGGGRVCAVTTLSQSLHVADPQQNYSCEASGVLNDPYE           
GELFTWWLYFFGELSQRDKNLLWEVKKPQLVSVEYIMGGVGPITVQKGFWFSSHEQWKLLEMPYTDINLVKRLFYNAERV           
RTCNSVVTKVPGLYASVNNSTDPTTGEIIGYISAAGIPSISNQTEQELDVITPYGVFPTLYFDKAVGMAWWKNMADGKKM           
QNPYGSSESARIDGTATSSFVSWDSKITTVISVLDGVGKFVREKMKRDGIYKEFVSVTEREYGAVFKNLKGEQVELCLPN           
TKIPDRGLQDYTNCR           
>KAF4945905.1:10-519 hypothetical protein FSARC_14322 [Fusarium sarcochroum]           
LALASATVALSLPHKPPSCRFGLEWSQKQVLERTDDFIWDLLYWEGKFHQNDVAYNTENGMSYDGTQLDWKTGKRTKKHT           
FSAASKEALQIMLYAQAISGSKEAARFLTPDNLQSAPAFAALIMETKLKTYAQFNKTYPGFGGFLPWIKTDTQDISPQTD           
WDDRVPGLDNGELIWAVYACIEALQKQPNAKFHKIADGWQHWLDYVGSTAVKIFYAGKGKVCAVTAIGDQTLPVNHKKQS           
YKCETKTYLDDPYEGELLTYFLQFFTDLSKKDKQTLWEYKRAKLQKAEYNKGGIGPITVRKGFWFSSHEIWNQLELPYFD           
VDIVRRVFKNGERARTCNSVVTKAPGLYASVNNSTDPKTDEIIGYISPAGIPSIASEKDQEHDVITPYAVFPVVLFDKAV           
GLAWWRNMIVGKKMQNPYGSTESTRIDGEGVSALVTWDSKVTTVVALSGGVVDLVRDRMKSHGIYDEFLKITEREHVRVF           
GHDLKGEDIDFCLPKNKVPDAGLKDFTDCR           
>RTE77756.1:28-524 hypothetical protein BHE90_007748 [Fusarium euwallaceae]           
NDKPSCRFGLEWSQQDVLDHTDDFIWDLLYWEGKFHQNDVAYNTANGMSYDGTQLDWKSGKRTAKHTFSAASKEALQIML           
YAQAISGSKEAARFLTPNDLRAAPGFAASIMETKLKTYLQFNETYPGFGGYLPWIKTDVQDIKPQDGWDNRVPGLDNGEL           
IWAVYACIEALQKQSNAKFHKIADGWQDWLDYVASTAAETFYIGKGRVCAVTEIGDQALPVNDPKQSYKCETETYLDDPY           
EGELFTYFLQFFSKLSKADKKKLWEYKRPKLEKTEYSQGGVGPITVRKGFWFSSHEIWNQLELPYYDVDIVRRLFLNGER           
ARTCNSVVTKSPGLYASVNNSTDPETDTIIGYISPAGIPSIASQKDQYHDVITPYGVFPVVLFDKGVGLAWWRNMIVGKK           
MQNPYGSTESTRIDGELVSALVTWDSKVTTVVALLGGVTDLVRDRMRSDGIYDEFLKITEREHVRVFGQHLKGEDIDLCL           
PKEKVPDAGLKDFTACR           
>KPM42166.1:1-527 hypothetical protein AK830_g4372 [Neonectria ditissima]           
MKFAKTGSLLALTWASVASALPTNEERSGQKDSQPSCRFGLEWSQKDVLARTDDFIWDLLYWEGKFHQNDVAYNTKNGMS           
YDGTQIDWVTGKRTKKHAFSAASKEALQIILYAQAIAGSREAARFLTPHDLKAAPSFAASIMEVKLKTYLQFNETYPGFG           
GFLPWILTDEQAIKPNDGWNNLVPGLDNGELIWAVYGCIEALNSQHKPKFTKIANGWQNWLDFVASTAGDIFHIGDGKVC           
AVTEMADQTLPVYAAKQSYKCQTATYLDDPYEGELLTYFLQFFGDLSKKEKKKLWEYKRPKLESDEYDMGGVGPITVRKG           
FWFSSHEVWNQLELPYYDVDIIRRLFKNGERVRTCNSVVTKVPGMYASINNSTDVETDSIIGYISPAGIPSVASQKDQYL           
EVVTPYSVFPTVLFDKAVGLAWWRNMIVGKKMQNPYGSTESTRVDGELVSALLTWDSKVTTVVALMGGVTDLVRKKMKTD           
GIYNEFVHIAKREYSLVFDELKGEDVELCLPKVGVPDVGLKDFTSCR           
>KAF4463249.1:10-529 gpi anchored [Fusarium albosuccineum]           
LALTCATIATSLPLVEGRPGYPSNGAPSCRFGLEWSQKDVLDRTDDFIWDLLYWEGKFHQNDVAYNTKNGMSYDGTQLDW           
KTGERTKKHTFSAASKEALQIMLYAQAISGSKEAARFLTPDNLGAAPAFAASIMETKLKTYLQFNQTYPGFGGFLPWIKT           
DVQDIKPQDGWDDRVPGLDNGELVWAVYACIEALQKQSKPKFHKIADGWQDWLDFVASTAPKIFYIGKGKVCAVTAIADQ           
TLPINHAKQSYKCETETYLDDPYEGELLTYFFQFFTKLSKQDKEKLWEYKRPKLEKVEYSKGGVGPITVRKGFWFSSHEI           
WNQMELPYYDVDIVRRLFLNGERARTCNSVVTKSPGLYASVNNSTDPKTDNIIGYISPAGIPSIASQKDQYHDVITPYGA           
FPVVLFDKAVGLAWWRNMVIAKKMQNPYGSTESTRVDGELVSALVTWDSKVTTVVALLGGVTDLVRDRMKSDGIYNEFLR           
ITEREHVRVFGRHLKGEDIDLCLPKEKVPDAGLKDFTACK           
>KIL93959.1:1-529 hypothetical protein FAVG1_02521 [Fusarium avenaceum]           
MKSCSLGHSLICVGAALALSLPFVEGSPQYTNSKTPSCRFGLEWSQKEVLKRPDDFVWDLLYWEGKFHQNDVAYNTKNGM           
SYDGTQLDWKTGKHTKKHTFSAASKEALQIMLYAQAISGSKEAARFLTPENLQSAPAFAASIMETKLKTYKQFNQTYPGF           
GGFLPWVTTDTQTISPTYDWDDRVPGLDNGELIWAVYACIEALQKQPNAKFHKIAEGWQKWLEYVASTAPKIFYIGKGKV           
CAVTAIGDQTLQVNDKKQSYKCETETYLDDPYEGELLTYFFQFFTNLSKKDKQALWEYKRPKLEKAVYNKGGVGPITVRK           
GFWFSSHEIWNQLELPYHDVDIVRRLFKNGERARTCNSVVTKSPGLYASVNNSTDPKTDEIIGYISPAGIPSIASQKDQE           
LDVVTPYGVFPVVLFDKAVGLAWWRNMIIGKKMQNPYGSTESTRIDGEGISALVTWDSKVTTVLALMGGVVDLVRDRMKS           
DGIYDEFLKITEREHVRVFGHNLQGEDIEFCLPKNKVPDAGLKDFTSCQ           
>KAF4444274.1:3-528 putative GPI anchored protein [Fusarium austroafricanum]           
SSVSRALACTSAVLALSLPLAQASPQYSSPRAPSCRFGLEWSQKDVLQRPDDFAWDLLYWEGKFHQNDVAYNTKNGMSYD           
GTQLDWKTGKHTKKHTFSAASKEALQIMLYAQAISGSKEAARFLTPDNLKSAPGFAASIMETKLSTYKQFNQTYPGFGGF           
LPWIKTDSEKISPTDDWNDRVPGLDNGELIWAVYACIEALQKQPNPKFHKIADGWQHWLNYVASTAPKIFYIGKGKVCAV           
TAIGDQTLPVNDKNQSYKCETKTYLDDPYEGELLTYFFQFFTDLSKKDKQSLWEYKRAKLEKAEYNKGGVGPITVRKGFW           
FSSHEIWNQMELPYYDVDIVRRLFKNGERARTCNSVVTKTPGLYASVNNSTDPKTDEIIGYISPAGIPSIASQKDQELDV           
ITPYGVFPVVLFDKAVGLAWWRNMVVGKKMQNPYGSTESTRIDGKGVSALVTWDSKVTTAVALMGGVTDLVRDRMKSDGI           
YNEFLKITEREHVRVFGHELKGEDIKFCLPKNKVPDARLKDFTACQ           
>KAF5987593.1:2-523 putative GPI anchored protein [Fusarium bulbicola]           
KSSLSSVLATLALSLPLTTASPQYSNPKAPSCRFGLEWSQKDVLQHTDDFIWDLLYWEGKFHQNDVAYNTQNGMSYDGTQ           
LDWKTGKRTNKHTFSAASKEALQIMLYAQAISGSKEAARFLTPDNLKAAPGFAASIMETKLKTYSQFNQTYPGFGGFLPW           
IKTDTTTISPQDGWDDRVPGLDNGELIWAVYACIEALQKQSNPKFHKIADGWQTWFNYVASTAPKIFYIGKGKVCAVTAI           
GDQTLPVNDKKQSYKCESETYLDDPYEGELLTYFFQFFTDLSKKDKQTLWEYKRAKLEKAEYNKGGVGPITVRKGFWFSS           
HEIWNQLELPYHDVDIVSRLFKNGERARTCNSVVTKTPGLYASVNNSTDPKTDEIIGYISPAGIPSIASQKDQELDVITP           
YGVFPVVLFDKAVGMAWWRNMIVGKKMQNPYGSTESTRVDGKGVSALVTWDSKVTTVLSLMNGVVDLVRERMKSDGIYNE           
FLKITEREHVRVFGNKLKGEDIEFCLPKNKVPDAGLKDFTAC           
>QPC73588.1:4-522 hypothetical protein HYE68_004340 [Fusarium pseudograminearum]           
SSLGAALAFSLPLVEGSPQYTNSKAPSCRFGLEWSQKDVLQRPDDFTWDLLYWEGKFHQNDVAYNTKNGMSYDGTQLDWK           
TGMRTKKHTFSAASKEALQIMLYAQAISGSKEAARFLTPENLQAAPAFAASIMETKLNTYKQFNQTYPGFGGFLPWIKTD           
VQKISPQDDWDDRVPGLDNGELIWAVYACIEALQRQSSAKFHKIADGWQHWLEYVASTAPGIFYMGKGKVCAVTAISDQT           
LPVNHKQQSYKCETETYLDDPYEGELLTYFLQFFTNLSKKDKQALWEYKRPKLEKAEYNKGGVGPITVRKGFWFSSHEIW           
NQLELPYHDVEIVRRLFKNGERARTCNSVVTRSPGLYASVNNSTDLKTDEIIGYISPAGIPSIASQKDQELDVITPYGVF           
PVVLFDKAIGLAWWRNMIVAKKMQNPYGSTESTRIDGEGVSALVTWDSKVTTVVALMGGVVDLVRDRMKSDGIYKEFLEI           
TEREHVRVFGHDLKGEDIKFCLPNNQVPDAGLKDFTTCQ           
>KAF4975734.1:1-529 hypothetical protein FZEAL_7510 [Fusarium zealandicum]           
MKLTPAGRFLAFTFTALSISASVVEGRPGYQSPEKPSCRFGLEWTQQDVLDNPDKFTWDLLYWEGKFHQNDVAYNTDNGM           
SYDGTQLDWKTGKKTKKHAFSAASKEALQIMLYAQAIAGSKEAARFLTPDSLDTAPKFAASIMKTKLNAYLRFNQTYPGF           
GGFLPWIKTDVHNIRPQDGWDNRVPGLDNGELLWAVYACIEALQRQSGSEYHKIADAWQVWLDYAASTAAQIFYIGQGRV           
CAVTEIANQTLDITHPKQSYSCETATYLDDPYEGELLTYFLQFFGRLSSKDKRTLWEYKRPKLEKTEYSKGGIGPITVRK           
GFWFSSHEIWGQLELPYYDVDIVRRVFLNGERARTCSSVVTKSPGLYASVNNSTDPETDSIIGYISPAGIPSIASQKDQY           
HDVITPYGAFPVMLFDKAVGLAWWRNMVIGKKMQNPYGSTESTRVDGELVSALVTWDSKVTTVVALLGGVTDLVRDRMRS           
DGIYDQFLEITEREHVRVFGRKLKGEDIDLCLPEYKVPDAGLKDFTLCQ           
>KAF2095699.1:24-520 putative GPI anchored protein [Rhizodiscina lignyota]           
PPCRFSPRHSQQEILNNPTNFVNDILYWEGHFHANNIGYNTANGMSYDGTLINGTTGIATDKHPFSAASKESLQIMVYVH           
ALAGDSRAATFLSPTNQKAAPGIAANILKTKLNTYLKFNQTFPGYGGFLPWFLADQADIQPTSDWVNRVPALDNGELIWS           
VYAAVQVLESSPNREWKTLAKAWQTWLDYTASNAARIFYNGTGRVCAVADLGDQSLPPNSPSQNYTCEGTGLINDPYEGE           
LFTWWLYFFGGLSSSDKNALWEVKRPQLVNYSGALVTSRHIGPITVQEGFWLSSHEQWKVLELPYFDVSIVKRLYNNAER           
VRTCNSVLMGRNPGMFASVNNITDPVTGQIPGYISNAGVPEVSNQTVQELDVITPYSVFPTVLFDEGIGLAWYKNMLDGK           
GMQNRYGSTESERRDGIGISAFVSWDSKITTVNALLGGVAKYSKMKMHKDGIYDEFVKITQREYGRVFGNTLKGENIRLC           
LPTFSVPVVNVSDFTTC           
>CEJ94702.1:1-519 hypothetical protein VHEMI10219 [Torrubiella hemipterigena]           
MLLSSTFAGLIALAYALPSETDSRRSPPCRFANNWSQKDVLQYADRFEWDMLYWEGRFHQDNVGYNVKNGMTYDGTQLNW           
TTGERTKVHPFSAASKESLQIMLYAHAIAGDRKAARFLSPDAPANAPAIAASIMQTKLKTYLQFNQTYPGFGGFLPWMTT           
SGQDVTPTWDWVNRVPGLDNGELLWAVYACISALEQSSSRSNHQLAADWQKWFDYAKTTVAKVFYIGDGHVCAVTKIANQ           
SLPVNDPKQTYGCESPAYLDDPYEGELFTYFIQFFGKLSSQEKAKLWTAKRAKLVSVEYEMDGVGPITVEQGYWFSAHEP           
WKVLELPYFDVDIIKRIHHNMERARTCNSAVTKTPGLFASVNNSTDPATDEIIGYISPAGIVSIASQKDQYHDVITPYGA           
WPVMMFDKSVGLAWWNSMVQGKKMQNPYGSTESSRVDGKLVSALVTWDSKVTTVMGLLGGVSDLVRPKMKADGIYRDFIN           
IAQREYSRVFPSLKGENVKLCLPSQKLPDAGLKDFTLCK           
>CEL09740.1:7-529 hypothetical protein ASPCAL12870 [Aspergillus calidoustus]           
IKLTHSALLAILSAAVAAPAQSHGDGASPPPCRFAVQWSQDEILARTDEFIWDMLYWEGKFHQDGIAYNQANGMSYDGSQ           
IDWVTGERTEKHTFSAASKEALQIMLYARAIDGSLEAARFLSSDNLKAAPGLVFALMEKKLETYLEFNETYPGFGGNLPW           
FAASERYIAPQPDWQNRVPALDNGELWWAVYAYIHALQKTDRSDYAQQAEGWQRWLDTVTNNMLQIFYRGNGVVCAVTEI           
GDPTLAVDHPDQTYKCEGAGVLNDPYEGELVAYFFHLFGDLSPEDKDALWVAKRPQLVRDEYKIGGVGPITVERGYWFSG           
HEPWKVLELPFYDVDIIRRVYHNNERVRTCNSVVTKVPGLFASVNNITDPETDTIIGYISPAGIPSIANQTEQYLDVITP           
YATWPTIMFDRGVGLAWWHNMVSGKKMQNPYGSTESTRVDGTGVSALLTWDSKVLTVVSILGGVGDLVREGLKADGVYDE           
FIQIAEREYSLVFGKKLKGEKTAMCLPKKEVPDAGLDDFASCQ           
>PHH77905.1:32-525 hypothetical protein CDD83_4070 [Cordyceps sp. RAO-2017]           
AHPPCRFALNWTQEQILADPRAFAADLLFWEGKFHQDEVAYNAANGMTYDGTQLDWTSGARTKKHPFSAASKEALQIMLY           
ARAVDGSPEAARFLAPDRPSTAPDLAVAVMRTKLQTYRRFNQSYPGFGGFLPWMTTSAVNATPAWDWVNRVPALDNGELL           
WAVYAFVSAVEATGRPSLRRLGREWQAWFDYARTTAATVFHAGAGRVCAVSTIRDQVLPVSHPRQGYACEGAGLLDDPYE           
GELFTHFLHLFTALPPADKAALWRAKRAKLLSAEYRMAGLGPITVEQGYWFSSHELWKVLELPYFDVDLVRRLYRNAERA           
RTCNSAVLRVPGLFASVNNSTDPASDSISGYISPAGIPSIASQKDQYHEVVTPYGAWPTILHDSRVGLAWWHRMVTAKKM           
QNPYGSTESARVDGKLVAALVTWDSKVTTVMALLGGVGDLVRRKMKTDGVYREFVAVTEREYSRVFGALKGEDVELCLPR           
GAIPAAGLDDFSLC           
>KND90713.1:2-554 hypothetical protein TOPH_04646 [Tolypocladium ophioglossoides CBS 100239]           
MLLLEGLLAVSGLTVAAALPPASHGQRDAQPPCRFASQWTQQKLLGDPRGFEQDLLFWEGRFHQNDVAYNAANGMSYDGT           
QLNWTTGERTAKHPFSAASKEALQIMLYARAIAGSPEAARFLTPDKPCEAPGFAVSILEKKLQTYLRFNATYPGFGGFLP           
WMTTSGNDVEPTWDWVNRVPALDNGELLWAVYACIQALQQTGKPSFVKLAKGWQQWFDYTKTTAVPVFYAGSGRVCAVTT           
IKDQALPVTSAGQGYQCEGTNYLDDPYEGELFTHFVNLFSNLSKNDKDELWEVKRKKLVSVEYNMGGVGPITVEQGEQPS           
LALANGTDLVQGIGSRATSRGKSWRCRTTTWISSALAATPVKNQLTASRRLHNNAERARTCNSVVTKVPGLFASVNNSTD           
PKTDTIIGYISPAGIPSIASQKEQYHDVVTPYGAWPTIMFDKAVGLAWWRNMVIAKKMQNPYGSTESTRVDGELVSALVT           
WDSKITTVVALLGGVGDLVRDKLKTDGKYSEFISVTEREYSRVFKDLKGEHVELCLPQEVVPDAGLDDFTLCR           
>KFY78015.1:6-529 hypothetical protein V499_02727 [Pseudogymnoascus sp. VKM F-103]           
LSNAALLLPLILSASATPFAASRSAKSPPNCRFAHDYTQASILKNPEPFAQDLLYWEGKFHADNVGYNGNNGMTFDGTLL           
DQVTGLPTKKNAFSAASKESLQFMLYAHAISGSADAARFLSPDKPSAAPKIAADILEVKLKTYLKFNETYPGFGGLLPWY           
ANAEGSDSIEPTWDWVNRIPALDNGELLWAVYGAIQAMEKSSEKSFQQLARKWQKWLDFTKTTLPIMFYNGGGRVCASTA           
IANQSLPVSHPNQTYICENPTYILDDPYEGELVTWWLHFFGGFSSAEKLKLWEVKRAKMKSVDWKEGSKGPVTVLQGYWF           
SAHEPWKVLEMPYFDVDIVKQVYRNGEVVRTCHSAANKIPGMYASVNNATDPVTGEIQGYISATGVQSVASQKVTESYMI           
TPYSSYPVMLFSKKVGLAWWHNMVGSKKGQNQYGSTEGSRIDGTLVSSFVSWDSKITTVVAMLGGVQDLVRDRMRSEGIY           
DEFKSVLKREYNMVFKNVKGKNVDFCLPTAQIPDKGLVDYTNCN           
>OAA50639.1:38-518 hypothetical protein NOR_01089 [Metarhizium rileyi RCEF 4871]           
NTSPRCRFAADWSQTDVLKDPGGFEWDLLFWEGKFHENDVAYNIANGMTYDGTQLNWTTGARTKKHPFSAASKEVINNAL           
QIMLYARAISGSKEAARFLTPENLARAPNFAASIMKTKLRTYLRFNQSNPGFGGFLPWMTTSELQLSPTWDWVNRVPALD           
NGELIWAVYACISALEQSNHQSFRSTARDWQRWFDYVKTTATAVFYQGSGHVCAVTKIKNQTLPPNDPMQGFQCEGTNYL           
DDPYEGELFSHFLNAFGRLSRKDKDALWLAKRAKLVSVEYNMGGIGPITVEQGYWFSGHELWKVLELPYYDVDLVKRLYH           
NAERARTCNSVVTKVPGLFASVNNSTDPKMDDIMGYISPAGIPSIASQREQEHDVITPYGAWPTMMFDKAIGLAWWRNMV           
LAKKMQNPYGSTESTRMDGELVSALVTWDSKITTVVALLGGVGDLGEYSRVFKNLKGEDIPLCLPTESVPKAGLEDFTLC           
S           
>KAG6000269.1:4-559 hypothetical protein E4U21_005630 [Claviceps maximensis]           
LTIARLVVGCGLTVTTALPSADNPHHAQNRSQLPTCRFASSWSQNDVLRNPSGFEREMLFWEGKFHQDDVAYNPANGMTY           
DGTQLDWITGDRTKKHPFSAASKEAIQIMLYTHAIAGSKKAARFLTPHDLPRAARFAAAVMKTKLQTYLRFNQTYPGYGG           
FLPWITTNEPDLSPTWDWNNRVPALDNGLAKDIDDLFYLRNISELVWAVYACIHALEQSRDPLSKNLAREWQNWLDYVKT           
TAATVFYRGNGRVCAVTTLKDQSKPPRDAQQGYTCEGTGLLDDPYEGELFTHFLHSFGGLTRRDKEALWQVKRAKMIRRE           
YDMGGYGPITVQQVPINMHTLGYWFSSHESWKVLELPYYDVDVVKRLYHNAERARTCNSVVTGVPGLFASVNNSTNVTTD           
EIMGYISPAGIPSIASQKEQYHDVVSPYGAWPTMLFDKAIGLAWWRNMVVAKKMQNPFGSTESTRVDGKLVSALVTWDSK           
VLTVMALLGGVCDFLRPKMKKDGIYSDFISITQETNKTRQREYGRVFKNLQGENMPLCLPRADVPDAGLMDFTHCS           
>KFY05515.1:6-525 hypothetical protein V491_09109, partial [Pseudogymnoascus sp. VKM F-3775]           
LSQAALLLPLVLSASATPHKVSRSSKTPNCRFAHDYTQASILKNPGPFAQDVLFWEGKFHADNVSYNALNGMSYDGTLLD           
QVTGLPTRKNAFSAASKESLQFMLYAHAISGSADAAHFLSPDEPSAAPKIAADILETKLKTYLKFNETYPGFGGLIPWYA           
NTEGSDSIEPTWDWVDRVPALDNGELIWAVYGAIQAMEKSGDKSFKQLASRWKEWLDFTKSTIPIMFYNGEGRVCASTAI           
ANQSLPVSHPDQTYICEDPDYILDDPYEGELVTWWLYFFGGFSPAEKLKLWEVKRAKTVSVEWNEGGKGPVTVLQGYWFS           
AHEPWKVLEMPYYDVNIVKQVYRNAEVVRTCHSAANKIPGMYASVNNATDPITGEIMGYISATGIQSVAIQNVTESYMIT           
PYSAYPVMLFSKKVGLAWWHNMVGSKKGQNPYGSTEGSRIDGTLVSSFVSWDSKITTVVAMLGGVQDLVRDRMKSEGIYN           
EFKDVLKREYGMVFKNVKGNNVDFCLPTAQIPDKGLMDYT           
>XP_016645634.1:6-525 hypothetical protein SAPIO_CDS1654 [Scedosporium apiospermum]           
LSLTGAALVSGASLKEARPNGKTPRAPSCRFGLQWSQQDVLERTDDFIWDLLYWEGKFHQNDVAYNAENGMSYDGTQLDW           
ETGERTRKHDFSAASKEALQIMLYAQAIAGSEEAARFLTPGNLSSAPAFAASIMETKLKSYQQFNQTYPGFGGYLPWIKT           
NEAQVTVADGWNDRVPGLDNGELVWAVYACIEALQRHFAPNFQKLATGWQEWLDYVASTAAEIFYIGKGRVCAVTAIGDQ           
SLPVWHSNQTYDCESEFYLDDPYEGETFTYFLEFFGKMPKKDKHKLWEYKRAKLEKAEYNQGGIGPITVRKGYWFSSHEI           
WNQMELPYYDVDIVRRLFLNGERARTCNSVVTKSPGLYASVNNSTDPETDTIIGYISPAGIPSIASQKDQYHDVVTPYGA           
YPVVLFDKAVGLAWWRNMVIGKKMQNPYGSTESTQIDGKLVSALVTWDSKVTTVVALLGGVTDLVRDRMRSDGIYERFVE           
ITKREHVRVFGHHLKGEDIDLCLPEEQVPDAGLEDFTSCE           
>KFY99278.1:17-522 hypothetical protein V498_00861 [Pseudogymnoascus sp. VKM F-4517 (FW-2822)]           
LSASATPLATSKPANPPNCRFAHDSTQASILRNPEPFAQDLLYWEGKFHADNVGYNGNNGMTFDGTLLDQVTGLPTKKNA           
FSAASKESLQFMLYAHAISGSADAARFLSPDKPSAAPKIAADILEVKLKTYIKFNETYPGFGGLLPWFSNAEGSDSIEPT           
WDWTNRIPALDNGELLWAVYAAIQAMEKNSDKSFQQLARRWQKWLDFTKTTLPIMFYNGGGRVCASTAIANQSLSVSHPD           
QTYICEDPTYILDDPYEGELVTWWLHFFGGFSSAEKLKLWEVKRAKMKSVDWKEGSKGPVTVLQGYWFSAHEPWKVLEMP           
YFDVDIVKQVYRNAEVVRTCHSAANKIPGMYASVNNATDPVTGEIQGYISATGIQSVASQNVTESYMITPYSSYPVMLFS           
RKVGLAWWHNMVASKKGQNPYGSTEGSRIDGTLVSSFVSWDSKVTTVIAMLGGVQDLVRDRMKSEGIYSEFKDVLKHEYN           
MVFKNVKGKSVDFCLPTSQIPEEGLL           
>PKS08618.1:6-529 hypothetical protein jhhlp_005005 [Lomentospora prolificans]           
LALTGVTIAACSPLNEGRSEHQKFNAPSCRFGLEWSQQDVLDRTDDFIWDLLYWEGKFHQNDVAYNTVNGMTYDGTQLDW           
VTGERTQKHVFSAASKEALQIMLYAQAIVGSKEAARFLTPDDPASAPAFAASIMETKLKAYLQFNQTYPGFGGFLPWIKT           
NETEVTVQDGWDNRVPGLDNGHVKQELIWAVYACIEALQRLPGPEFQKLAQGWQSWLDYTASTVAKIFYIGNGRVCAVTK           
ISDQALPVWHANQTYNCEDTVYLDDPYEGELFTYFIEFFGDLSKKDKQKLWEYKRAKLEKDEYNQGGVGPITVRKGYWFS           
SHEIWNQMELPYYDVDIVRRLFLNGERARTCNSVVTKSPGLYASVNNSTDPETDTIIGYISPAGIPSIASQQEQYHDVVT           
PYGAYPVVLFDKAVGLAWWRNMIIGKKMQNPYGSTESTRVDGELVSALVTWDSKVTTVVALLGGVTDLVRDRMRSDGIYD           
RFLEITEREHVRVFGRHLKGEDIDLCLPADTVPDAGLEDFTACQ           
>XP_033679427.1:13-526 putative GPI anchored protein [Trematosphaeria pertusa]           
TISLLPAATSVGPPLRETPKCRFSPQYSLEDVLSDSDAFVWDLLYWEGHFHQNNVGYNQANGMTFDGTLLDPITGTANFS           
GLHPFSAASKESLHVMILAHAVAGSSFAARFLSPEEPQSTPRIAYEILEKKLKTYVQFNQTYPGFGGFLPWFLSNETDIR           
PTLDWVNRVPALDNGELLWAVYGAVQALERSNQSEFTDLARGWQAWLDYTKTTATEVFYNGTGRVCAVTAIGNQSEPLGG           
PDQSYMCEGNQTLNDPYEGELFTWWLYLFSDLNTAKKEELWTVKRTQVVATEWHSNTSLGDVTVQKGYWFSSHEQWKLLE           
MPYTDVLLIKRIFHNAERARTCNSFLNGVPGMYASVNNVTDESGQILGYISNAGVPSISFLPVQELDVITPYSVFPTVLF           
DRNVGLAWWKNMVDGKGMQNLYGSTESERVDGAGISSFVSWDSKVTTVAAILGGVTDLVRDKMKEDGIYDTFVEVSQREY           
TLAFGDRLEGEDVELCLPNVGVPDTGKVVDYESC           
>OAA79139.1:1-449 hypothetical protein LEL_02625 [Akanthomyces lecanii RCEF 1005]           
MSYDGTQLDWVTGERTKKHPFSAASKEALQIMVYAHAIAGSSKAARFLSPEEPKKAPRLAASIMETKLKTYLQFNATYPG           
FGGFIPWMTTSSQNIEPTWDWVNRVPGLDNGELLWAVYGCISALEKSCRASDRRLASEWQKWFDYAKTTVEKVFYQGDGQ           
VCAVTKIGDQKLPVDDPKQAYACESPAYLDDPYEGELFTYFIEFFSGLSKAEKEKLWVAKRAKLVSVEYDVGGVGPITVE           
QGYWFSAHEPWKVLELPYYDVDIIRRLHHNAERVRTCNSIVTKVPGLFASVNNSTDPSNDEIIGYISPAGIVSVASQKEQ           
EHDVITPYGAWPTIMFDKSVGLAWWWNMLQGKKMQNPYGSTESTRVDGKLVSALVTWDSKITTVVSLLGGVGDLVRRKMK           
VDEIYDDFVSIANREYSRVFHDLKGEHIELCLPKQSVPVAGLEDFSSCK           
>KAF4597395.1:100-614 hypothetical protein EYR40_007847 [Pleurotus pulmonarius]           
MYVLTALIVSGVSVLVSGLGADSPPCRFAAAHSRESILEQPNRFAWDLLYWEGRFHQNNVSYNNQNGMTFDGTLLDPHTG           
IATVKHPFSAASKEALQVMLFAHAIAGDKRAARFLSPLIPELAPRIALDILSKKLASCQEFNSTYPGFGGFLPWFTHGDV           
PLQPTWDWVNRVPALDNGEFIWAIYSVIEALNARGDHQSRILASGWQTYLDYIKTTVKQIFYAGNGRVCTVVIIGNQSIP           
VNHPSQKYTCEGSGSLDDPYEGELFTWFLYFFGGLPSSDRKKLWEVKRPQLAAVNYQSEVYPNITVQKGFWFSSHENWKF           
MEMPYLDIPLVRRMYMNNERARTCNSKLNQNPGMFASVNNVTDASGEIIGYISNTGIPSISRLPDQELDVITPYSVFPVM           
LVDPAVGLVWWKNMVEGKMMQNLYGSTESTRIDGTAVSSFVSWDSKITTVNALLGGVQSFVARKMKRDGIYNEFISITRM           
EYSRVFTKLSGEDVALCLPDIRVPDGGLADYTSCS           
>TKA66726.1:25-534 hypothetical protein B0A49_10111 [Cryomyces minteri]           
NNNPPCRFAPLYSQDNVLEHPRDFAQDFLYWEGHFHQNNVGYNTANAMTYDGTLLDPTTGLATEKHPFSAASKELQHSTD           
NSGTITQSIHIMLLAHALDGDADAARFLAPNQPKKAAQQLAFQIMQTKLNTYLTFNATYPGFGGFLPWFLADKTMLTPTL           
DWVNRVPALDNGELIWAVYAAVQVLGESSQKEWKDLANGWQRWLDYTKKNAARVFYADAGKVCAVTTIKDQALPVGDARQ           
SYKCEGSGTLNDPYEGELFMWWLYFFGGLSNANKQALLAVKRPQLVRKEYQMGNIGPITVQEGFWFSAHEQWKLLELPYL           
SIPLVQRLFLNAERVRTCNSAIQHIPGMFASVNNSTDSSGQIIGYISDAGIPSISNQTTFELDVVTPYSVFPVMLFDRGV           
AFAWWLDMAKGKKMQNPYGSTESTRVDGTAVSSFVSWDSKITTVVANLGGVAEFAASKMKRDGIYDEFIDVTQREYGMKF           
SQPLNGERQPLCLPTATVPDAGLVDYTQCS           
>KAG6040848.1:38-569 hypothetical protein E4U41_006890 [Claviceps citrina]           
TRSPNCRFAASWSQDDVLRNPHGFEWDLLFWEGKFHQNDVAYNGANGMTYDGTQLDWTTGNRTKKHPFSAASKELKPGKQ           
AIQIMLYARAIAGSKGAARFLTPNDLSKAPELAASVLKTKLRTYLRFNQTHPGFGGFLPWMTTSEDDLSPTWDWKNRVPA           
LDNGELVWAVYACIHALQQSRDPAKQSLANDWQKWLDYVKTTATAVFYRGNGRVCAVAKLKDQSKPLDDPDQGYTCEGTS           
YLDDPYEGELFTHFLHSFGGLPRKEKDALWNAKRAKLVKREYDMAGYGPITVEEVKRPSVEKTPPPFPPAELMDILSRQK           
VSRYWFSSHEPWKVLELPYHDVDLVKRLHHNAERARTCNSYVTKTPGLFASVNNSTDVATDEITGYISPAGIPSIASQKE           
QYHDVVTPYGAWPVLLFDKAVGLAWWRNMVVAKKMQNPYGSTESTRVDGESVSALVTWDSKVLTVVALLGGVGDLVRAKM           
REDGIYEAFVSITQREYGRVFGKLKLRGEDIALCLPRARVRDAGLDDFTMCS           
>KXJ90358.1:21-515 putative GPI anchored protein [Microdochium bolleyi]           
CRWVPKTTQEQVLKSPDDFADKMLFWEGKFHQNGVAYNSLNGMTYDGILLNWETGEPTQLHTFSAASKEALAFMLYAQAI           
SGSKGAARFLSPDDPKAAADVAMSILSKKLQTYLKFNETYPGFGGHLPWFSSDKQDIAPTYDWVNRVPGLDNGELLWAVY           
ASIQALQKTPGPGSKARELAKSWQHWLDYAASTAPKVFYQGDGKVCAVVSLNQSLPVNHPDQAYSCESPTSLLDDPYEGE           
TLAYFLHLYSDLPVKEKEAIWAYKRSVGKLAKTEYKQGNVGPITVRKGFWFSSHEVWNQLELPYFDVDIVKRVFHNGERV           
RTCNAIVTANPGLYASVNNSTDPATGDVQGYISPAGIPSISFQKESYLDVITPYGAYPVMMFDKAVGLAWWRNMVVAKKM           
QNRFGSTEGARIDGTGVSALVTWDSKVLTVVSLLGGVTDLVRDKMKAEGVYQDFVTITKDEYGRVFDGKLLGEDVKLCLP           
KDSIPDKGLVDFTSC           
>RSH85747.1:71-589 hypothetical protein EHS25_003888 [Saitozyma podzolica]           
CRFATKYSQSDILSDPTNFIQDVMYWEGKFHSNSVGYNTANGMSYDGTLLNETTGENDLAGLHQFSAASKESLQIMVYAH           
ALSGDPLAARFISPDNPSSAPDTVAGIMRTKLATYQKFNETFPGFGGFLPWYANYDNGTIQPTWDWVNRVPALDNGELIW           
AVYAAVQAMEDANRGDWADLVQGWQGWLDYTKTTAAKLFYFGEGKVCAVTDLNQAVGPFDPKQNITCAGGDVSLLNDPYE           
GELFTWWLYFFGGLSDTDKQALWTRKRPQLVSVEYSGSVVDTPWNDGTAYNYAGKPVVSKTIGPITVQRGFWFSAHEQWK           
LLEMPYRDISIVDRIFHNAERVRTCNSVLMGQNGGLFASVNNITDPVTGQIIGYISAAGIPSISNQTTQEQDIVTPYGSF           
PTVLYDQKVGLAWYKNMLDAKAMQNPYGSSESTRRDGTGASAFVSWDSKISTVNAILGGVSDFTRKKMQKDNVYNDFKTI           
LDKEYTAVFGNQLKGENVDLCLPNFQIPNATVSDFTMCS           
>XP_001268637.1:6-402 GPI anchored protein, putative [Aspergillus clavatus NRRL 1]           
NPAAAPELAVSIMQTKLQTYLKFNETYPGFGGSLPWFTSTSKDITPTSDWNNRVPALDNGELFWAVYGFIQALENTGSPA           
HAKLASRWQNWMDYTKTTAAKIFYKGNGQVCAVSSIKNQSLPVDHPDQGYACEGTGRLNDPYEGELFTFWLQFFGGLSDA           
DVAAIWAAKKPQLVSVDYHMGNIGPITVQKGYWFSSHEQWKALEMPYYDVDIVRRVFKNAERVRTCNAVLTNVPGLFASI           
NNITDPATGHVTGYISNTGIPSISFLSKQERDVVTPYGVYPTVLVDKAVGLAWWRNMVVAKKMQNPYGSTEGTRVDGKGV           
SALVTWDSKITTVTAILGGVTDLVRQKMKADGIYEEFVNSIEEAYVAVFTELKGEDVPLCLPRDDVPDTGLQDFTSC           
>KAG9251090.1:7-516 putative GPI anchored protein [Emericellopsis sp. TS7]           
LPLALGAASSAKPKPPKDQCRWAQDWTQDQILADTDGFTTQMLHWEGKFHQPDVAYNGGNGVSYDGSILDWHSGEAISTK           
PFSAASKEALQIMLYARAVEGSHDAAQFLSSRHPKKAPKIAFDIMEKKLETYLKFNETHPGFGGALPWFKADIQDIVPQP           
DWVNRVPALDNGELWWAVYAWIQALEKTNKKEYAKQAERWQEWLDFLTPNMLDIFYRDSGSICAVTTIGDQFLPVNHPNQ           
TYECEGEGRLNDPYEGELVAFFFHLFGDLPQSEKDALWEVKRPQLVKDEYHQGNVGPVTVERGYWFSGHEPWKVLELPYY           
DVDIIRRLYHNHERVRTCNSVVTKNPGLLASVNNITDSETNEVLGYISPAGIPSIANQTEQYLEVVTPYASWPIIMFDRA           
VGLAWWHNMVSGKKMQNQYGSTESTRIDGEGVSGILTWDSKVLTVVSILGGVQDLVRDKLKQDGIYDEFIRIAEREYSMV           
FGDELEGEDVELCLPSVPITDAGLDDFTSC           
>OZJ01651.1:48-542 hypothetical protein BZG36_05205 [Bifiguratus adelaidae]           
DPPCRFSPTYTIDEIVKDPTAFEQDVLFWEGHFHQLNVSLNTYNGMTYDGTLIDPVNGTRTAKHPFSAASKEALQIMLYA           
HAIRGDAGAARFLSPHASQDAPKIAIDYMTKKLAIYQKFNATYPGFGGFLPWFTNYDDHIEPTWDWVNRVPALDNGEMIW           
AIYAAIEAMESTNNKPYIQLASKWQAYLDYLKTNAAKVFYAGNGNVCTVTSLNQSLPLHDPANNVTCQTPSYLDDPYEGE           
LFTWFLYFFGGLSAKDKQQLWINKRPQLVKVDYDGGKQFGNITVVKGFWYSAHEEWKFLEMPYLDIPLLQRLYRNGQVVR           
TCNSVVNKIPGMYASVNNSTDVNGQIIGYISNAGIPSIANQTVQELDVITPYSSFTTVLIDKGVGLAWWKNMVDGKKMQN           
IYGSSESERVDGTATSSFVSWDSKITTVNALLGGVYSIVGDKMKKDGIYNEFIDIATREYELVFGTGKLDGEGLPLCLPS           
VKEPHTGLQDYTTCH           
>PHH77267.1:1-523 hypothetical protein CDD82_3592 [Ophiocordyceps australis]           
MRLGLLVSACAIAHGTRALALGTRAHATTCRFAPDWSTQHVVANADDFAWQLLYWEGRFHRDNVALNTANGMTYDGTQLD           
WATGERTKKHPFSAASKEALQMMLYARAMDGSNEAARFLTPDNLASAPEVAASILDDKLKTYIRFNATYPGFGGFLPWVT           
TDKHDIEPAWDWVNRVPALDNGELLWAVYACINSMSKSARPWIRDLAVKWQNWFDYAKKTAVPVFYSGQGRVCAVAKISN           
QSLPVTHPAQQYACEGTGLLDDPYEGELFTHFISLFSSLPSAEKEKLWRVKRNKLVKVEYRSTKTGPITVEQGYWFSSHE           
LWKVLEMPYYDVEIVRRLYHNAERARTCNSALNGVAGLYASVNNSTDVATDAISGYISAAGIASIASQKQQYHEVVTPYA           
AWPTVLMDRAVGLAWWHRMVTAAKMQNPYGSTESTRLDGKLVSALVTWDSKITTVVALLGGVGDLVRDQLKRDRLYGAFI           
SRTENEYLRVFGDEQLKGEHVALCLPKDSVPQVVGVDDFTLCS           
>POR36978.1:1-461 Uncharacterized protein TPAR_02821 [Tolypocladium paradoxum]           
MSYDGTQLNWTTGKRTSKHPFSAASKEALQIMLYARAIAGSPEAARFLTPDKPSAAPGFAASILEKKLQTYLRFNATYPG           
FGGFLPWMTTSSNDVEPTPDWVNRVPALDNGELLWAVYACIQALQKTCKPSSVNLAKGWQQWFDYAKSTAVPVFYAGSGR           
VCAVAKINDQSLPVTSAGQAYQCEGTNYLDDPYEGELFTHFVNLFSNLSANDKAELWKVKRKKLVSVEYNMGGVGPITVE           
QGYWFSSHEPWKVLEMPYYDVDIVRRLYHNAERARTCNSLVTKVPGLFASVNNSTDPKTDSIIGYISPAGIPSIASQKEQ           
YHDVITPYGAWPAIMFDKSVGLAWWRNMVVAKKMQNPYGSTESTRVDGGLVSALVTWDSKITTVVALLGGVGDLVRDKLK           
QDGKYNEFISITEASFARCSSKLRYREYSRVFRGLKGEHIQLCLPKEAVPDAGLDDFTLCR           
>PHH66470.1:7-505 hypothetical protein CDD81_6945 [Ophiocordyceps australis]           
AHDTTCRFAPAWATQHVVAHADAFAWQLLYWEGRFHRDNVALNAANGMTYDGTQLNWTTGERTNKHPFSAASKEALQMML           
YARAIDGSQEAARFLTPDNLASAPELAASILDDKLKTYIRFNATYPGFGGFLPWVTTDKYDIEPAWDWVNRVPALDNGEL           
LWAVYACINSMSKSPQPWIRALAVKWQDWFDYAKTTAVPVFYSGQGRVCAVSKISNQSLPVTHPAQQYACEGTALLDDPY           
EGELFTQFISLFSSLPPAEKDQLWSIKRNKLVKVEYHSPKTGPITVQQGYWFSSHELWKVLEMPYYDVEIVRRLYRNAER           
ARTCNSALNGIAGLYASVNNSTDVATDTISGYISAAGIPSIASQKQQYREVVTPYGAWPTVLVDRAVGLAWWHRMVTAAK           
MQNPYGSTESTRLDGKLVSALLTWDSKITTVVALLGGVGDLVRHQLKRDRLYRDFISRTENEYLRVFGDEQLKGEHVALC           
LPQDSVPRVAGVDDFTLCS           
>KAG4440178.1:25-481 hypothetical protein IFR05_004323 [Cadophora sp. M221]           
ASPASADQHSQPPKCRFSPSYTQKEILSNPEPFISDFLYWEGKFHQDNISYNSFNGMSYDGTLIDETTGLATKKHPFSAA           
SKESLQIMLYTHALSGSRQAARFLSPDDLKQAPDVAFKIVALKLKAYLRFNETYPGFGGFVPWYTGDSIDITPTPDWVNR           
VPALDNGELIWAVYGLVNVLETSHDPEYRKLAKSWQSWLDFTRSTVTKVFYPGNGRVCAVTTLDQSLHVNDPQQNYTCEG           
SGVLNDPYEGELFTWWLYFFGGLSWKDKDLLWQVKRSQLVSVEYNMGGIGPITVQKGFWFSSHEQWKVLEMPYYDVDLVK           
RLFYNAERVRTCNSAVTKNPGLFASVNNSTDPTTREIIGYISNAGIPSISFQTVQELDVITPYGVFPTVYVDKAVGMAWW           
KNMADGKRMQNPYGSSESARIDGRATSSFVSWDSKVTTVIAVLDGIGNFVREKMKRD           
>OQE06117.1:11-443 hypothetical protein PENVUL_c020G01366 [Penicillium vulpinum]           
LTLATLVNAIPSKSGHTSEPSCRFAHHHSQKQNLQYSTSFINDMLYWEGKFHQNNISYNSNNGISYDGSNIDWVTGEATE           
KHTFSAASKESLQIMLYAHAIAGSPEAARFLSPENLAKAPTTAASTMQRKLQTYLKFNETYPGFGGFLPWVTADIQDITP           
RSDWANARLRTHKNYRELAQRWQVWMDYTKTTAAKIFYKGDGRVCAVVEMKDQSLPVSHSDQTYVCESKDLLDDPFEGEI           
FTFWLQFFGGLSKADKETLWEVKKPQSVSVDYEMGGFGPITIQKGFWFSSHKTWKVMQMPYYDIDIVRRVFENAERVRTC           
NSVATKLPGMFPSINNITDPSTGDVTGYISNADIYGSTEATRVDGTGVSVLLTWDSKITTVVATLGGVNGFVRQKMKADN           
LYDEFVDIIDAEYSRVFKHLKGENVNFCLPQET           
>KAF2191459.1:27-525 putative GPI anchored protein [Zopfia rhizophila CBS 207.26]           
SVPSCRFSPQYSRDDVLTNPDAFVWDLLYWEGRFHQNNIRYNSANGMTYDGTLLDPGTGLNNLGGLHPFSAASKESLHIM           
VLAHCIAGDPLAARFFSPEKPEQAAAIAFDIMQKKLEAYLKFNQTYPGFGGFLPWFVSNETDIRPTSDWVNRVPALDNGE           
LLWAVYGVIEALDSSENSKYQRLAKQWQVWLDYAKHTSAEVFYNGTGRVCAVTSISNQSNPIGGFNQSYTCEGNNTLNDP           
YEGELFNWWLHLFSPSLTVTDKSDLWATKRPQLVSVDWHSNASIGDITVQRGYWFSSHEQWKILELPYLDVPLIKRLYHN           
AERVRTCNAYLTKNPGMYASVNNITDSTGQILGYISNAGIPSISSQTVQELNVITPYSVFPTILFNQSVGLIWWKNMVDG           
KGMQNPYGSTESERIDGNGISSFVSWDSKITTIAAILGGVQNLVREKMKRDGVYQEFLDVSQREHERVFGSNLKGDEVEL           
CLPEAKVPVTGAVMDYESC           
>KDQ24590.1:1-521 hypothetical protein PLEOSDRAFT_1078667 [Pleurotus ostreatus PC15]           
MYILAALILSGVGALVSGLETDSPPCRFATAQSQNSILNQPDRFAWDLLYWEGQFHQNNVSYSTENGMSFDGTLLDPHSG           
IATVKHPFSAASKEALQVMVYTHAIAGDKRAARFLSPLVPELAPQIALDVLSKKLASCQEFNSTFPGFGGFLPWFTHGDV           
PLQPTWDWVNRVPALDNGEFIWAIYSAIEALNARGDHQSRTLASGWQTYLNYVKTTVKQIFYAGNGRVCAVVTIGNQSLP           
VNHPSQKYTCEGSGSLDDPYEGELFTWFLYFFGGLGSSDRNQLWEVKRPQLAAVNYQSEVYENITVQKGFWFSSHENWKF           
MEMPYLDIPLVRRVYMNNERARTCNSKLTRNPGMFASVNNEFSHPHVTDASGEITGYISNTGIPSISRLPDQELDVITPY           
SVFPVMLVDPAIGLVWWKNMVEGKMMQNPYGSTESTRIDGTAVSSFVSWDSKITTVNALLGGVQSFVARKMKRDGVYDEF           
ISITRMEYSRVFTNLSGEDVALCLPDNRVPDGGLVDYTSCS           
>KAF2111752.1:17-531 putative GPI anchored protein [Lophiotrema nucula]           
LGSAYSSPDTPPCRFAPEVSQQNVLSHTDAFVWDLLYWEGKFHQNNVGYNTANGMSYDGTLLDPQTGLHNISGLHPFSAA           
SKESLHVMVLAHTIAGNHLAARFLSPGNLKTAPKLAFDILEKKLQTYLKFNETFPGFGGFLPWFLSNDTNLQPTLDWIDR           
VPALDNGELLWSVYAAVEALGRSKSAKYQELAKGWQTWLDYTKTTAAEIKPLNHNQLFYNGTGRVCAVTTIGNQSEAIGS           
PSQSYTCEGNNTLNDPYEGELFAWWLYLFSPHLTPSEKEELWVVKRPQLVAVDWHSNTSLGDVTVQKGYWFSSHEQWKLL           
EMPYTDVPLIERIFHNAERARTCNSFLNRNPGMYASVNNITDGTGQIVGYISNAGIPSISFQQVQELDVITPYSVFPTIL           
FNRSVGLAWWKNMVDGKGMQNPYGSTESERADGSGISSFVSWDSKITTVTALLGGVTDFVRSKMKSDGVYKEFIRVAQRE           
YQLAFPGRLEGEHVGLCLPTVAVPNTGLVKDYESC           
>KAG5977248.1:1-472 hypothetical protein E4U55_006949 [Claviceps digitariae]           
MTYDGTQLDWITGDRTKKHPFSAASKEAIQIMLYAHAISGSKEAARFLTPYDLTEAPKLAASVMKTKLQTYLRFNQTYPG           
FGGFLPWITTNEHDLSPTWDWNNRVPALDNGLAKTPESLSCYELVWAVYACIQALEQTRDLLNKSLAKDWQTWLDYVKTT           
AATVFYQGNGRVCAVSKLKDQTKPLGDPRQSYTCEGTSALDDPYEGELFTHFLNSFGGLTVKEKKALWQVKRAKLVEREY           
NMGGYGPITVQEAPERQSQPTRALGYWFSSHESWKVLELPYYDVELVKRLYHNAERARTCNSVVTETPGLFASVNNSTNV           
TSDEIIGYISAAGIPSIASQKEQYHDVVSPYGAWPTILFDKAVGLAWWRSMVVAKKMQNPFGSTESTRVDGTLASALVTW           
DSKVLTVVALLGGVGDFVRSKMKKDGIYNEFISITKREYGRVFKNLQGENIPLCLPKAYVPDAGLKDFTKCS           
>KAG5985813.1:32-487 hypothetical protein E4U54_005782, partial [Claviceps lovelessii]           
AHEPNCRFAPSWSPTRVLQDPLGFEWDLLFWEGKFHQNDVAYNTANGMTYDGTQLDWLTGERTRKHAFGAASKEAIQIML           
YTHAIAGSQKAARFLSPHDPSEAPRLAASVLKTKLQTYLRFNQTYPGFGGFLPWIATNEQDVLPTWDWNNRVPALDNGQL           
VWAVYACIHALEQSRNVLHKSLAQDWQRWLDYVKTTAATVFHRGNGLVCAVTALGNQTKSPGDPLQSYTCEGSQTLDDPY           
EGELFTHFLHSFGGLTSEERQALWRAKRAKLVRREYHMAGYGPITVQEGYWFSSHESWKVLELPYYDVDLVKRLYHNAER           
ARTCDAVVTDTPGLFASVNNATNITSDEIMGYISPAGIPSIASQKEQYREVVSPYAAWPIMLFDKAVGLAWWHNMVVAKK           
MQNPFGSTESTRVDGTLVSALVTWDSKVLTVIALLGGVGDFVRAKMKKDGVYDEFI           
>PSN66626.1:15-530 putative GPI anchored protein [Corynespora cassiicola Philippines]           
LGLVTVAVTAAVPPNVPRCRFSPLYSQHDILANPGAFVWDLLYWEGQFHQDSVGYNEANGMTYDGTLLDPTTGLARSSGL           
HPFSAASKESLHVMVLTHAIAGNPLAARFLSPRKPQDAPGIARRIMEAKLRSYLQFNETYPGFGGFLPWFLSNDTILRPT           
ADWENRVPALDNGELLWAVYGAIEALENSWSKQAQSLAKKWQAWLDYTKNTAAEAVQVFYNGTGHVCAVTAIGNQSTPMG           
APNQSYGCEGSQTLNDPYEGELFTWWLYFFSPQLTISEKEELWVSKRQQLVAAEWRSNMSWGDVTVQKGYWFSSHEQWKL           
LEMPYTDVDLVKRIFHNAERARTCDSFLKRTPGMYASVNNVTGADGEILGYISNAGIPAVSFLSIQELDVITPYSVFPTI           
LFNQSVGLAWWKNMIDGKGMQNPYGSTESERVDGSGISSFVSWDSKITTVTAILGGVINFVRDKLRREGFYDEFLRVTQR           
EHELVFKAALDGEDLDLCLPNAGVPTTHLEDYESCR           
>KAF7197959.1:8-522 hypothetical protein HII31_00673 [Pseudocercospora fuligena]           
LVLATGSLANANGGEVSSKPPSRFAPLYNQEDIVRDSSSLVQDVLFWDGQFVRPGIGYNHANGMSYDGTLLNRTTGVAPS           
HGAGRHNFSAASKESLHVMLLAQVLAGSKDAARVVSPGSQRMAQKKAYEIMNQKLETYLSFNETFPGFGGLLPWYNNTYA           
DLNPTNDWVNRLPALDNGELLWAVYAAVQALSCSHDHQYRRLGRRWQAWLDYTKITAAKLFYHGSGRVCAVITFNQTLSP           
HNPAQNYTCEGDNLLDDPYEGELFTWWLYFFSRDLSNSDRDALWNKKRAKLQPAIYQDAIIGPITVQKGYWFSSHEQWKV           
LEMPYYDVPLIKKLFTNAEIARTCNSVARKVPGMYASVNNITDASGDIVGYISNAGIPSISFIKDQELDVITPYTTFPTI           
LIDKAVGMVWYWNMLLGKKMQNPYGSTESERVDGKGVSSFVSWDSKITTIVALLSGVQDLVREKMIKDRIYDEFVKRIGD           
EYARVFTDVKGGDEKLCLPTAKVPDAGLEDYTSCD           
>TQV97890.1:1-424 acyl-CoA dehydrogenase [Cordyceps javanica]           
MTYDGTQLDWVTGERTKKHPFSAASKEALQIMVYAHAISGSSKAARFLSPDDPKKAPKIAASIMERKLKSYLQFNATYPG           
FGGFLPWMTTSSQNIEPTWDWVNRVPGLDNGELLWAVYGCISALEKSCKASDRRLAADWQKWFEYAKTTVDKVFYQGDGH           
VCAVTKIGDQKLPVDDPKQSYACESPAYLDDPYEGELFTYFIEFFSGLSRTEKDKLWVAKRAKLVSVEYDMGGVGPITVE           
QGYWFSGHEPWKVLELPYFDVDIIRRLHHNAERVRTCNSVVTKVPGLFASVNNSTDPNTDEILGYISPAGIVSVASQKEQ           
EHDVITPYGAWPTIMFDKAVGLAWWWNMLQGKKMQNPYGSTESTRVDGKLVSALVTWDSKITTVVSLLGGVGDLVRRKMK           
VDGIYDDFISIANREYSRVFRDLK           
>KIJ34150.1:17-526 hypothetical protein M422DRAFT_182470 [Sphaerobolus stellatus SS14]           
STSSPSCRFASNFTTSSILRDPNSFETALIQWEGMFHQNNVSYNTFNGMTFDGTLLDPVTGVHVNEGLHTFSAASKESLH           
FMVLAHVIQGTPSAAQWILAAHGGGTDVEKARGLAIDILQTKWETYATFNSTYPGFGGFLPWFAHSGNTPLAPTWDWVNR           
VPALDNGENIWAIYAVVQALETVGRLRYQALATKWQGYLDYLKSTAATVFYRENGHICAVTDIANQSLPLNDPAQSYVCE           
GQNNPGNPYINDPYEGQQFMWFLYFFGGLNQMDKEALLAFKRPQLVSVDWTRPGLSPVTVQKGFWFSAHENWGWMQMPYT           
DVPLMKNLYANMEHARTCDSFSKNLPGMFASINNSTDENGQIIGYISNAGIPQIANQTIQELDVITPYSTMNTMLVDKSV           
GLAWWHNMVIAKRMQNLYGSSESTRIDGTATSAFVSWDSKMTTVNALFGGVTSLVSKKMKQDRIYDQFVEVVQTEYGRVF           
GSGPLKGQNLPLCLPQVTVKDTGLKDFTSC           
>KAF2727161.1:17-518 putative GPI anchored protein [Polyplosphaeria fusca]           
SAFSTCRFSPQFTRRQVLTSGDDFVWHMLYWEGRFHQNNVGYNTANGMTYDGTLLDPQTGLHNLSGLHPFSAASKESLHV           
MMLTHAISGDSLAARFFTPDQPKDATNFAYAILKRKLEAYLKFNETYPGFGGFLPWFLSNETELRPTWDWVNRVPALDNG           
ELLWAVYGAVDALEKSRHVKCRKLAKAWQKWLDYTKITAAEVFYNGSGRVCAVTRLRNQSAEVGSSGQSYTCEAGNPGTL           
DDPYEGELFTWWLYLFSPQLTLADKENLWKVKQPQLVPTYWHSNTSLGNVTVQKGFWFSSHEQWKLLEMPYTDVPLVKRI           
FHNAERARTCNSNLNKTPGMYASVNNVTDSSGQIIGYISNAGIPGISFQQEQELDVVTPYSVFPTLLFNRSVGLAWWKNM           
VDGKGMQNPYGSTESERIDGSGISSFVSWDSKITTVVALLGGVTSFVREKMKKDGIYGEFLKLAGREYGRAFGDGLEGED           
VEVCLPTTRVPDSGFRDDYESC           
>XP_007327222.1:11-528 hypothetical protein AGABI1DRAFT_55288, partial [Agaricus bisporus var. burnettii JB137-S8]           
SLVSLTIAAPKPPVPCRFASQWTSSQILSHPDSFEDALLYWEGKFHQHNVSYNAVNGMTFDGTLLDKVTGVHRVEGLHTF           
SAASKESLHFMMLAHVIDGNRGAARWILSGEGEHDLGNVEKARKVAFGILEKKWMSYSQFNQTYPGFGGFLPWFAHTEST           
ILTPTFDWVNRVPALDNGENIWAIYATIEALLKVGNKKYDALAHNWQSYLDYLKTTAGKVFYRGEGHICAVTDLANQSLP           
VDHPDQSYKCEGTDQSSLINDPYEGQSFMFFFYLFGNLKKADKEALLAFKRPKLVSVEWSMPGYQKVTVQKGFWFSSHEN           
WGWMQLPYTDIPLMKDLYANMERARTCDSQAKRLPGMFASINNSTDENGEIIGYISNAGIPAIANQTVQELDVITPYSTM           
NTMIVDKTVGYLWWHNMAVAKRMQNLYGSSESTRIDGTATSAFVSWDSKITTVNGILGGVTSLVRPHMQRDGIYNEFIEV           
VKSEYGRVFNKPLKGMKQEFCLPHLEVEDTGLVDFTTC           
>TFK35374.1:18-539 hypothetical protein BDQ12DRAFT_635257 [Crucibulum laeve]           
GIPARGLASPALSIQPVNCRFASRYTPTSILANPSPFEQALISWEGQFHQTNVSYNDFNGMTFDGTLLNSVTGVHDLAGL           
HTFSAASKESLHIMLLAHVVNGTPGAAQWILAANGGGSDAEKARKLAINILHKKWDTMNRFNATYPGFGGFLPWFAHSGS           
DPLAPTWDWVNRVPALDNGENIWAIYALIEALQSTGRKDYQVLASKWESYLNYLKKTAARIFYRGSGHICAVTTIANQSL           
PVNHPAQSYVCEGLNSGGNPFINDPYEGQQFMFFLQLYGGLNQSDIDALWEFKRPQLVSVDWSFPGYGSITVQKGFWFSS           
HENWGWMQLPYTDIPLMKTLFANMEKARTCNSQAKKIPGMYASINNSTDSNGQIIGYISNAGIPEIANQTVQELDVITPY           
STMNTMLVNKTVGLVWWHNMVIAKRMQNIYGSSESTRVDGTATSAFVSWDSKMTTVNGLFGGVTSLVRTKMQREGVYRPF           
IDVVQREYTRVFGKVPIKGTGESICLPTVTVPDLGLVDFSSC           
>KXT07217.1:8-523 hypothetical protein AC578_2453 [Pseudocercospora eumusae]           
LVLATGTLVHANTREGSNNPPCRFAPLYTEEDIVRDPSQFVRDVLFWDGQFVRPDIGYNHANGMSYDGTLLNQATGVAPA           
YGSGRHNFSAASKESLHVMLLAQVLAGSKGAARVVSPESQKTAQRKAYEIMNQKLGTYLAFNETFPGFGGLLPWYNNTYA           
HLSPTNDWVDRLPALDNGELLWAVYAAVEALSVSHDYQYRRLGARWQEWLDYTKTTAAKLFYHGNGRVCAVITLNQTLSP           
HNPAQNYTCEGDDLLDDPYEGELFTWWLYFFSNDLSSSDRDALWLKKRAKLQATTYQDANIGPITVQKGYWFSSHEQWKV           
LEMPYSDIPLINQLFTNAEIARTCNSALLKIPGMYASVNNITDDASAEILGYISNAGIPSISFLPDQELDVITPYATFPT           
FLVDETVGIVWYWAMLLGKKMQNPYGSTESERVDGKAVSSFVSWDSKITTIVALLGGVRDLVREKMRRDGVYDEFLSRIG           
DEYARVFTDVKSGDGKLCLPTARVRNAGLKDYTSCD           
>KAG5950484.1:32-454 hypothetical protein E4U53_004966, partial [Claviceps sorghi]           
LKATTPALPCAQASRDEKSRSRLPNCRFAPSWSQKDVLRNPSGFEWDLLFWEGKFHQNDIAYNTVNGMTYDGAQLDWITG           
DKTKKHPFSAASKEAIQIMLYTHAIAGSKEAARFLTPHDLSEAPELASSIMKTKLQTYLRFNQTYPGFGGFLPWIATNEH           
DLSPTWDWNNRVPALDNGELVWAVYACIHALEQSRNLLNKSLAQDWQRWLDYVKTTAATVFYQGDGRVCAVTELKDQTRP           
LKDPEQRYTCEGTSRLDDPYEGELFTHFLNSFGGLSRKEKKALWQAKRAKLVESVYNMGGYGPITVQEGYWFSSHESWKV           
LELPYYDVNLVKRLYHNAERARTCNSVVTEMPGLFASVNNSTNVTTDEIMGYISAAGIPAVASQKEQYHDVVTPYGAWPT           
MLFDKAVGLAWWRNMVVAKKMQS           
>RDB22231.1:18-535 hypothetical protein Hypma_010743 [Hypsizygus marmoreus]           
AALGAVQAAQGLSTCRFAQQYTTTSILRNPDAFERDLLHWEGMFHQDNVSYNAFNGMTYDGTLLNPVTGIHDERGIHTFS           
AASKESLHFMLLAHVVEGHPGAVRWILANDGGGSDTEKARKLAIGLLEQKWTTYQEFNATYPGFGGFLPWFANSGMTPLA           
PTWDWNNRVPALDNGENIWSIYAVIEALESTGRRDYKVLAKKWEEYLNYLKQTAQRIFYRGSDKICAVTDLANQSLPIDH           
PAQTYVCEGLNSSGNPYINDPYEGQQFMFYLYLFGDLSQTEKDALLAFKRPQLVSVDWSYPGYKSITVQKGFWFSAHENW           
GWMQLPYTDIPLMKDLFENMERVRTCNSRATKNPGMFASVNNSTDVNGEIIGYISNAGIPQIANQTIQELDVITPYSTMN           
TMLVNKPVGLAWWHNMAIAKRMQSPYGSSESTRIDGTATSAFVSWDSKMTTVNGLLGGVTSLVRTRMQRERVYDEFIRIV           
KKEYEIVFGSNPLKGRDVPYCLPSVLVPDMGLVDFTSC           
>KAF5363515.1:20-533 hypothetical protein D9756_000970 [Leucoagaricus leucothites]           
ALASSPAPPCRFATQWTPEKILSSPQSFEDDVLYWEGKFHQHNVSYNAVNGMTFDGTLLDVNTGVHRVEGLHTFSAASKE           
SLHFMMLANVIAGKPGAVRWILSGEGEDDLQDVDKARNIAFGILRKKRESYSRFNQTFPGFGGFLPWFAHTEFTPLTPTW           
DWNNRVPALDNGENIWGIYATIEALQGVGKKEYSDLASEWERYFDYLKTTAARVFYHGSGQICAVTSIKNQSLPVDHPEQ           
TYNCEGLDSGGNPFINDPYEGQSFMFFLYLFGNVTQADKTALLEFKRPQLVSVDWSMPGYENITVQKGFWFSAHENWGWM           
QLPYTDIPFMKGLYTNMERARTCDSHAKGLPGMFASINNSTDQNGEIIGYISNAGIPEIANQTVQELDVITPYSTMNTMM           
VNKTVGYLWWHNMVVSKRMQNPYGSSESTRIDGTATSAFVSWDSKITTVNGILGGVTSLVRTRMRREGVYGEFIRVVTDE           
YKRVFTLSSRGDMQEFCLPSIGVKDTGLVDFTTC           
>KAF8155411.1:9-530 putative GPI anchored protein [Crassisporium funariophilum]           
LILAAATVSWAGPRKPPSCRFATDYSASSILKNPSAFETDLLTWEGMFHQHNVSYNSVNGMTFDGTLLDPITGVHNVNGL           
HTFSAASKESLHIMILAHVIEGKKGAVQWILAAHGGGSNTERARSIAIDIIERKWTSYSSFNQTYPGFGGFLPWFAHTEF           
QTLAPTWDWVNRVPALDNGENMWAIYALIEALQSVKGNKYTELASKWQGYLSYLSTTMSKVFYRGNGRICAVTNIKDQSL           
QVDDPSQSYVCEGVDSSGNPFINDPFEGQQFMWYLYLFGSLNRTEKQALLEFKRPQLVSNDWSRPGYPIVTVQKGFWFSS           
HENWGLMQMPYTDVPLMQDIYSNMERVRTCDSQSKNLPGMFASINNSTDSNGQIIGYISNAGIPEIANQTIQELDVITPY           
STMNMMITNKTIGLVWWHNMAIAKRMQNPYGSSESTRIDGTATSSFVSWDSKVTTVNGLLGGVTSLVRTRMQRDRIYKEF           
IDVVSQEWSRVFTRPLKGVDMPYCLPVSSVTDTGLNDFSSCS           
>KAF9448481.1:7-535 putative GPI anchored protein [Macrolepiota fuliginosa MF-IS2]           
KAFIHLSSLILPLALTTALSTPSCRFANQWTSEHILSSSQAFEDALLFWEGKFHQHNVSYNAINGMTFDGTLLDIATGTH           
RVEGLHTFSAASKESSHLMMLAHAIEGKPGAVRWVLSGEGEHNVVDVDKAQKVAAGVLQRKWESYSQFNETFPGFGGFLP           
WFAHTEFNPLTPTWDWNNRVPALDNGENIWAIYATIEALKNTGNKDYVALGSKWEGYLNYLKSTAEKIFYRGSGRICAVT           
SIHDQTLPIDHPEQTYTCEGLDSGGNPFINDPYEGQGFMFFLYLFGNLDQTEKAALLELKRPQLVSADWSMPGYQNVTVQ           
KGFWFSSHENWGWMQLPYIDIPFMKDLYTNMERARTCDSQAKKLPGMFASINNSTDQNGEIIGYISNAGIPQIANQTVQE           
LDVITPYSTMNTMMVNKTVGFLWWHNMATAKRMQNLYGSSESTRIDGTATSAFVSWDSKITTVNGILGGVLSLVRSGMQR           
DGIYDEFIKVVNDEYRLVFDESLGDTSQDFCLPDVKVGDLGLADFTTCS           
>KAF5310206.1:34-504 hypothetical protein D9619_010478 [Psilocybe cf. subviscida]           
TCRFATKYTTQSIIQNPSAFEQDVIFWEGMFHQNNVSYNALNGMTFDGTLLDPVTGVHNVDGLHTFSAASKESLHMMLLA           
HVVQGNPSAARWILAAHGGGSDVETARTLAISILKTKWATYSTFNQTYPGFGGFLPWFAHAGSTPLAPTWDWVNRVPALD           
NGENIWAIYAVVEALQQTGRKDYQTLAVKWQGYLDYLKKTASTIFYHGNGRICAVTDIANQALSIDDPAQSYVCEGENNF           
INDPYEGEVFMYFLYLFGGLSSTEKEALLAFKRAKLVSIDWNHPGLTSITVQRGFWFSAHENWGWMQLPYTDTPLLQNIY           
SNAERARTCNSKAKQIPGMYASINNSTDSNGQIIGYISNAGIPEIANQTVQELDVITPYSVMNTMLVDKTVGLVWWHNMA           
IAKRMQNLYGSSESTRRDGTATSAFVSWDSKMTTVNGLLGGVTPFVRSKMQRDKIYDEFIEVSKTEYSRVF           
>KAF9034310.1:13-532 putative GPI anchored protein [Panaeolus papilionaceus]           
LAFSELAFGGPSSTCRFADRYSQADILKNPSAFEADVFQWEGMFHQHNVSYNAVNGMTFDGTLLNPTTGIHDVDGIHGFS           
AASKESLHFMVLTHVIQGNPNAARWILASRGGGNDVEKARKVAFDIITTKWASYSKFNATYPGFGGFLPWFAHTEFQELS           
PTWDWVNRVPALDNGENIWAIYSLIEALQGVNRPQYTALAAKWQGHLTYLATTAGKVFYRGAGRICAVTDIADQSKSVDD           
PTQTYQCEGLNSGGNPFINDPYEGQQFMWFLYFFGGLNATEKGALLSFKRPQLVAIDWSRPGFSNVTVQKGFWFSSHENW           
GWMQLPYTDVPLMKNLYSNMEKVRTCDSVFTKNPGMFASVNNSTDSNGQIIGYISNAGIPKIANQTIQELDVITPYSTMN           
TMITNKPVGLAWWHNMAVAKRMQNPYGSSESTRIDGSATSAFVSWDSKITTINGLLGGVSSIVKIKMIRDGIYTEFVSLV           
KSEWERVFGTTLPLRGSQMGYCLPGMSVPDTGLVDFTACN           
>KFH44308.1:1-419 hypothetical protein ACRE_049480 [Acremonium chrysogenum ATCC 11550]           
MLYARAVEGSLEAARFLSSDNPKKAPKIVLDIMEKKLQTYLRFNETYPGFGGSLPWFDASADDISPQPDWVNRVPALDNG           
ELWWAVYAYIHALRKTKDAEYRRQADEWQEWLDSIIPNMIDIFYRGDGVVCAVTEIGDQTLPVNHPDQTYKCEGDGRIND           
PYEGELVPYFLHLLGDLPEKEKQALWEVKRPQLVRDEYKMGGVGPITVERGYWFSSHEPWKVLELPFYDVDIIRRLYKNA           
ERVRTCNSVVTKVPGLFASVNNITDVETDEIMPYISPAGIPSIANQTEQYHEVITPYAAWPVIMFDKAIGLAWWHNMVSA           
KKMQNPYGSTESTRVDGEGVSALLTWDSKVLTVVSILGGIKDLVRDRMKSDGIYDEFVRIAENEYSLVFDKKLKGEKTKM           
CLPKAKVPDAGLDDFTSCK           
>PPQ71558.1:24-528 hypothetical protein CVT24_006439 [Panaeolus cyanescens]           
CRFANQYTQTDILKDPSAFEADVFQWEGMFHQHNVSYNAVNGMTFDGTLLNPTTGIHDVNGIHGFSAASKESLHFMVLTH           
VIAGNQNAARWILAAHGGGTDVEKARSLALDILNTKWASYSKFNETYPGFGGFLPWFAHTEFQELSPTWDWVNRVPALDN           
GENIWAIYGLIEALQTVKRPQYTALAAKWQGYLSYLATTAGKVFYHGSGRICAVVDIADQSKTVDDPTQTYQCEGLNSGG           
NPFINDPYEGQQFMWFLYFFGGLNATEKAALLEFKRPQLVAVDWSRPGFPNVIVQKGFWFSSHENWGWTQLPYTDVPLMK           
NLYSNMEKVRTCDSAFTKNPGMFASVNNSTDSSGQIIGYISNAGIPQIANQTIQELDVITPYSTMNTMITNKRIGLAWWH           
NMAIAKRMQNPYGSSESTRKDGSATSAFVSWDSKITTLNGLLGGISPIVKSKMIRDGIYAPFVALVQREWGMVFGSLLPL           
KGSDMAYCLPVAGVADTGLVDFTEC           
>ORY25727.1:8-543 putative GPI anchored protein [Naematelia encephala]           
TLYAVLATSAEPLVGRQDTQCRYAPSFSLSDIQTNASSFIQAYLAQESRFHTPNVSYNEVNGMTYDGTLLNPTTGERNVT           
GGHPFSAASKESLQIMMYALTLSGDPDAAIWVCSDDPGSAQEKVVGLLSKKLKTYRKFNETFPGFGGYLPWFLANDTDIQ           
PTSDWVNRVPALDNGELIWAVYAVVQVLRASNQSDWQELASGWQEWLNYISITGPKIFYYGDGNICTVVNLNQSLNVDDP           
AQTYSCPQTAQPYLNDPYEGELFTWFFYLYASNLSSIDRDALWSTKRPQLVAVNYTGSVVDTSPSSAALVNYTGDPVVHP           
YDTITVQKGFWFSSHEQWKLLEMPYLDDQYVYRIFHNAERVRTCDAVLIGNPGMFASVNNVSNPATGDVFGYISAAGIPS           
ISNQTSQELNIITPYSTFPTLLFNQTVGVAWLHNMLLGKGMQNPYGSTESTSRDGSDISAFVSWDSKVTTVVGLLGGVSR           
LVRDKMKTDGVYDSFRQRLGEEYGRGFPDGLLGENVDLCWPADQIPNGGAMDFTNC           
>KAF8499481.1:34-562 putative GPI anchored protein [Hysterangium stoloniferum]           
SQPPPCRWASRYTTKSILEDPARFENDLLQWEGMFHQDNVSYNAFNGMTFDGTLLDPVTGIHVNSGLHTFSAASKESLHM           
MLLAHVVNGHPGAAQWILAAHGGGSDVEKARSLAINILQTKWNTYFEFNATYPGFGGFLPWFAHNGSAPLAPTWDWVNRV           
PGLDNGENIWAISAVIEALELTGRKNYQQLANNWQTYLDFLKTTALKIFYRGNGHICAVTDIANQSLPVDHPSQSYVCEG           
ANGPGNPYLNDPYEGQQFMWFLFFFGGLSQTEKDAIWAFKRPQLVSVDWTEPGFSPVTVQKGFWFSSHENWGFMELPYTD           
VPLMKNLYTNMERARTCDSFSKQNPGMYASVNNSTDSNGQIIGCELYFLLFFSFYFNAGNYQIFLMLVSPPSLTKRSKSM           
TVVITPYSTMNTMIVNKPVGLAWWHNMVVAKRMQNPYGSSESTRMDGTATSAFVSWDSKVTTVNGILGGVSFLVRSKMQR           
EGIYDEFIEVVQREWGAAFGNGALRGQEALFCLPAVTVPDGGLQDFTAC           
>KAF8576240.1:2-475 putative GPI anchored protein [Ramaria rubella]           
FHQNNVSYNTLNGMTFDGTLLDLVTGIHSTQGLHTFSAPSKESLHIMLLAHVINGNSDAATWILAAHGGGSNIEYARTLA           
VDILQKKWQTYSTFNTTFPGFGGFLPWYANSGATPLAPTWDWVNRVPALDNGENIWAIYAVIEALEATGRKEYQSLANDW           
QNYLDYLKTTMKRVFYRGNGRICAVTDLNQSLPINSLAQAYICEGLGGSGNPYINDPYEGQGFMWYLYLFGGLNQTEKDA           
IWSFKRPQLVSVDWSAHGYENVTVQKGFWFSAHENWGWMQLPYTDVPFMRNLYANMERARTCNAQATRNPGMYASINNST           
DSSGQIIGYISNAGIPSLANQTIQELDVITPYSTMNTMLVNKTVGLVWWHNIVLAKRMQNIYGSSESTRLDGTATSAFVS           
WDSKMTTVNGILGGVTELVRAKMQREGVYETFVEVVEREYGRVFGEGLQGVVSEFCLPEYGVPDTGLEDFTSCS           
>KAF8960660.1:9-486 putative GPI anchored protein [Flammula alnicola]           
LASASYLFIAGNFYGVTASSLSPPSCRFASQYTTASIIRDPDAFEQDVIYWEGMFHKNNVSYNVLNGMTFDGTLIDPVTG           
LHDVDGLHTFSAASKESLHMMLLAHVIQGTPGAVRDFQQKWATYSTFNQTYPGFGGFLPWFAHSGATPLAPTWDWVNRVP           
ALDNGENMWAIYAVIEALQSTGRDDYNSLASNWEGYLNYLKTTALPVFYRGSGRICAVTDIANQSLPVTHASQSYVCEGS           
SGNNFLDDPYEGEVFMYFLYLFGGLNNTEKEALLAFKRPQLVSIDWNQPGYESITVQKGFWFSAHENWGWMQLPYTDIPL           
LSDIYTNAERARTCNSQAIQNPGMYASVNNSTDSNGQIIGCISNAGVPQIANQTVQELDVITPYSTMNTMVVNKTVGLVW           
WHNMAVAKRMQSVYGSSESTRVDGTATSAFVSWDGKMSTINGLLGGITSLVRTKMKHDGIYNEFIKVAGSEYSRVFGN           
>XP_033421139.1:9-456 uncharacterized protein ATNIH1004_010716 [Aspergillus tanneri]           
ASLSTAGVAAVLNWHQSTTPTCRFALKYSQEDILWDPSGFVSDYFPSRLCCMRTQSLAPKARFLSPANPGAAPDVALSIL           
KAKLNTCLRFNNTYPGFGGFLPWFTADIRDPAPTSDWVNRAPALDNGELVWAVYAAIQALDNNGTPEYRALARQWQVWMD           
YVKSTASKVFYARKGQVCAVTTLTNQSWPVDHLDQKYACESDDRLDDPYEGELFTWWLQLFGTLREDHKQRLWDAKRAKL           
VSFWFSSHEQWKILQMPYYDVDIIRRVSDNAERVRTCNSVVTNNPGMFASVNNSTNVTSGEIMGYISDAGIPSISSQPVR           
NLDVITPYSVFPALLSNQTVGLAWLRNMLVGQKMQNPYGSTESTRIDGTLVSALVTWDSKVTTMVALLGGVGDLVRQKMQ           
ADGIDQDFLLIADREYSAIFTDLKGETVEYCLPQARVPQVGLVDFAGC           
>KAF8178917.1:1-526 putative GPI anchored protein [Pholiota molesta]           
MRTSRIVVNIASLIFAGIIRGADASLVQPPCRFASNYTTSSILANPDAFEQDVLYWEGMFHQNNVSYNALNGMTFDGTLI           
DPVTGIHNIDGLHTFSAASKESLHMMTLAHVIQGTPGAVRWILAAQGGGADVEAARKIAISILQKKWNTYSTFNQTYPGF           
GGFLPWFAHSGPTPLAPTWDWVNRVPALDNGENIWAIYAVIQALQSTGRSDYRYLPAIGKTTMQTIFYRGNGLICAVTDI           
ANQSLPVNHPSQSYVCEGSSYIDDPYEGEAFMYFLYLFGNLNATEKEALLAFKRPQLVSVDWNSPGYESVNVQKGFWFSA           
HENWVWMQLPYTDVPLLDELERATPGRHNPGMYASINNSTDSTGQIMDVCCQHLKHWHPPIANQTTKNLMLELTTEILVI           
TPYSTMNTMVVNKTVGLAWWHNMAVAKRMQNLYGSSESTRVDGTATSAFVSWDSKVTTINGLLGGVTSLVRAKMQSDGVY           
DTFIHVVASEHESVFGKAPLKGLDAPFCLPQASVPDTGLEDFTTCS           
>KXN83534.1:2-517 hypothetical protein AN958_01243 [Leucoagaricus sp. SymC.cos]           
VHIALANFLPLAFLLPFTLAASPTPPCRFASQWTPERILASPQSFEDDLLYWEGKFHQHNVSYNTVNGMTFDGTLLDMTT           
GLYRVEGLHTFSAASKESLHFMILAHVIEGKPGAVRWILSGLGDDDAGDTEKARTVALAILQKKWESYNQFNKTFPGFGG           
FLPWFAHSEFTPLIPTWDWNNRVPALDNGENIWGIYATIEALQNVGKKEYTDLAAKWEGYLDYLKITAAKGHPVGDMKIF           
YHGSGRICAVTAIGNQSLPIDHPDQSYICEGLDSGGNPFMFFLYLFGNLNQTAKNALLEFKRPQLVSIDWSVPGYENVTV           
QKGFWFSAHENWGWMQLPYIDVPLMNDVNAFKDLYINMEHARTCDSQAKGLPGMFASINNSTDQNGEIIGLITPYSTMNT           
MVVNKIVGYLWWHNMARAKRMQNLYGSSESTRIDGTATSAFVSGDSKITTVNGILGGVILLVRTRMQREGVYDEFTRVVS           
NEYKRVFDRPLNGQTQDFCLPEAEVTDTGLVDFTIC           
>THC93507.1:9-435 hypothetical protein EYZ11_007031 [Aspergillus tanneri]           
ASLSTAGVAAVLNWHQSTTPTCRFALKYSQEDILWDPSGFVSDYLYWEGQFHQHNVAYNADNGMALDGTQIDWTSGAAPD           
VALSILKAKLNTCLRFNNTYPGFGGFLPWFTADIRDPAPTSDWVNRAPALDNGELVWAVYAAIQALDNNGTPEYRALARQ           
WQVWMDYVKSTASKVFYARKGQVCAVTTLTNQSWPVDHLDQKYACESDDRLDDPYEGELFTWWLQLFGTLREDHKQRLWD           
AKRAKLVSFWFSSHEQWKILQMPYYDVDIIRRVSDNAERVRTCNSVVTNNPGMFASTLEFHPSQVNRFEIWMTENAKYKS           
TGKLAYNNSLTKCADPYGSTESTRIDGTLVSALVTWDSKVTTMVALLGGVGDLVRQKMQADGIDQDFLLIADREYSAIFT           
DLKGETVEYCLPQARVPQVGLVDFAGC           
>XP_040682696.1:1-395 uncharacterized protein MAM_00632 [Metarhizium album ARSEF 1941]           
MLYAHAISGSKEAARFLAPQNLSKAPKLAASILKTKLRTYLQFNESRPGFGGFLPWMTTGELQLSAAWDWVNRVPALDNG           
ELIWAVYACISALEQSGDQSPENISKGWQEWLDYFKTTAASVLYRGDGHVRAVASINDQFLPLTDPKQGYQCEGTNYLDD           
PYEGELFTRFLNAFGGLHQRDRDALWQAKRAKLRSVEYRVGGVGPITVEQGYWFSSHELWKVLELPYYDVDLAKQEALSQ           
RRESKNLQLSGDQGAWPLRICQQLYGPQDGRDHVPGPPSRLTRLFVGLAWWRSMVTAKKMQNPYGSTESSRVDGELVSAL           
VTWDSKITTVVALLGGVGDLVRPKMKKDGIYDDFIFITKREYSRVFKDLKGEGIALCLPNEVVPDAGLKDFTLCS           
>KAF8997584.1:2-432 hypothetical protein BDQ17DRAFT_1363055 [Cyathus striatus]           
FHQDNVSYNVFNGMTYDGTLLDPVTGVHNSLHMMMLAHVIEGNPKAVRWILLHMEARGIAFSILQTKWETYSNFNKTYPG           
FGGFLPWFAHQGAAPLAPTWDWVNRVPGLDNGENIWAIYAVIEALDSLKRVEYQQLAQSWSSYLNYLKKTAQTIFYRGSG           
RICAVTNGLDSGGNPYLNDPYEGQQFMWFIYLFTGLNETEKQAIWDFKRLQLVAIDWNSQAITVLRYRKNWGWMQMPYTD           
VPLLSELYSNMERARTCNSRAKQIPGMFASVNNSTDVNGQITGCKYISNAGIPSIANQTIQELDVITPYSTMNTTLVNKT           
VGLAWWHSMVSAKRMQNLYGSSESTRVDGKATSAFASWDSKITTVNGLLGGVTALVKRHMQRDGIYSEFISVIDREYGLI           
FREKIHDDGQDDYCLPSSSVPDTGLSDFTSC           
>KAF8865172.1:1-337 putative GPI anchored protein [Acephala macrosclerotiorum]           
MSYDGTLLDETTGLATTKYPFSVASKEALQIMLYTHALAGSKKAARCLSPDEPEKAGDVAFGIVELKLRTYLRFNETFPG           
FGGFLPWYTEDEVEVVPTYDWVNRVPALDNGELIWAVYSAVQVLETSPIPGYSDLAKAAKIFYKGNGTVTDLANQSFLVD           
NPRQNYSWEGSRTLNDPYEGELFTWWLYFFDRLSENGKNLLWEVKRPQLVSVEYNMGGDSVLELRAMESHGDAFDVDIVK           
RVFYNAERVWTCNSVVTKVPGIFASVNNSTDPTTGQIIGYISNAGIPSISNQTVQELDLITPYSVFPLVLFDKSVRMTWW           
KNMVDGKKMQDLATKTD           
>XP_033550271.1:29-424 uncharacterized protein BDR25DRAFT_323966 [Lindgomyces ingoldianus]           
TAPKCRFSPQHSQQDILTNGHFHQDNVGYNTANEMTYDGTLLDPRTGLNNIGGLHPFNAARKESLHVMVLTHAIAGNRHA           
ARFLSPEQPDHAATVAVDILEKKLDTCLKFNRTYPGFVEAFEQWKNLRLQSLAKRWQKWLDYTKVTAEEVFYNGIGRVCA           
VESIRNQSVPIGGFNQSYICEGTQALNDPYEGEPFTLWLYLFSPCLTATDKADIWAVKRPQLVLVEWDSNTSLGNVTVGF           
STTERARTCNSYLNNLPGMYASVNNITDSSCQIRGYILSVGIPSTSNQTVQELDVVTPYAVFPTILFNRSIGLAWWKNMV           
DGKGMQNPYGSTKSERVDGGDISSFVSWNSKITTVTAILGGYENSFGQRLRGENVELCLPKAQVAITVAVRDYESC           
>XP_004339995.1:14-483 GPI anchored protein [Acanthamoeba castellanii str. Neff]           
FIDSAIYHEGHFHEIGYNHHSGLTYDGHTINYQSGELMPPIHNFSAPSKESVHVALLALSLLGNERARLFFNVSAEKAGQ           
SVDELAIDILQKKMNAYERFNAQYPGYGGYLPWYVITDSSLFPIPPGWTSRVPSLDNGEWVWALKAAVEALEQREQPTLA           
KRYLNYVDMLAKNALLVFYAGEGRLRTVTVIANMSAPPSPGNYYGPPQVGYLDDPYEGELFTFFVDLYSMAHDPAEREKM           
WVYKRELLQAVKYHTPSGPITVQRGWWFSSHEQWKYLEMPYLEVPINKRVFLNGERARTWNSALKGIPGLLASVNDVSKN           
ENIPDYMGATGIREIAFEEIASTSVVTPYGAFPMFLASEDVAAAWYHVMLSGGRMQGPFGTTEAINITGTAISPVVTWDS           
KITTVLAMTGGIAPVISKILKKEGNYQRFYDVVDREWSRVFPSLAGESLAFALPRATIPTAPLGDFSHCQ           
>XP_020430451.1:24-523 hypothetical protein PPL_08977 [Heterostelium album PN500]           
CRFASLYTQNQLYNDPTAQQSFINNVLYWEGNFHQHLVGINAESAYTYDGHTLDYATGELHSPLHTFSAPSKESIHLGMM           
ANALTGKTSTGFDASIFFHQSVDNSSSSDPFDNVITTLTRKITTYENFNKQFPGYGGFMPWVSVNNTGIYPLPGYWSERV           
PGLDNGEMIWGMYAVIQALKAYSDQAALLQRYQAYLDLLTQNAKTIFYTNPGWINAVTHIDNIYAQPTPSNYQNDCNCFL           
DDPYEGEMLTVYMDLYCQWDNITERDQLWINKRALLQSVEFQSPEGNITVQRGWWFSSHEQWKYLMLPYRDIDINRRVFE           
NGERARTYFSNMNQYPGLFASVNNVTQPNTYDPNYDGATGIQEIAFESIQTNDVFTPYGSYPLFLVQDVGMSLGLAWYYN           
MISAPAMQNQYGSTESGSNQGDLICPLLTWDSKITTVLAMMGGAVDLNRNGLTVDNKINRFYQVIEREWTLAFPVLNGEN           
IDFQLPPVSVPKVLNDFTTC           
>XP_004991723.1:70-579 uncharacterized protein PTSG_07920 [Salpingoeca rosetta]           
AAAVPWCNFAQKYTTSELVNDAGRREQFIKDVMHAEGKFHQSGIAYHPVTAMTFDGHLIDYASGKLYPGGLHNFSSGAKD           
AQHLSILALGLDGQPRALAYLNSTLKQPVSIQDIQLHAMHLIDLKLTALEKWNASFPGYGGYLPWFSHTTNGDLVPAPGW           
SNPYRVPALDNGEFYWGLYAVEVALSTSSLPGAAPLAARCRRYLRLLQDNAATIFLTHDGKTRWVSEIVDVTTVPTRSNY           
RGSGDYGDPFEGELFTWVLYWHAPWSKLNLSRDDLFLHKHSSLQAVNFTTSTGQPITVQRGFWFSSHEQWKLLMLPYLHL           
QRVARVFANCERARTVNSAEKRIPGLYACINDVTNGSEAIPDYISYTGIPSIAMENSTMWRYDVVTPYAAFPTTLINETV           
GAAWYHTMLLPNRMQGPYGSTEAININGTEISPLLTWDAKSLTPLAFMGGVADVVAKGLRRDNLYSSFLNVTSSYYASAF           
ATPLSGEHVPFALPTATAPTTPLSPFTACR           
>CAF0823658.1:18-516 unnamed protein product [Didymodactylos carnosus]           
SQEQICRFADLFTIDDLLYNRNNAIHHFKMNISLWEGKFGNGVGYNNVTGITYDGHKIDHETGNLHENLQFWTAASKEAL           
HVNILTLYLLDDQYAKMFFNNAPIDHIIDILTKKINSYDDFHRRYPGFGGFLPWFAANGTNMNLLDAWRDKVPGLDNGQL           
IWSILSLIISLNNKNYTNLAKRYQDRIDLMINTSIPVFYDGNGGIRCVTKIRNMTDESQQFNKSNYFTDGDCYLDDPYEG           
ELMAYFMDLYAPWIKYNYTIDEREKIWLKKQAKLKRVEYVNENENITVQQGYWFSSHEQWKYFYLPYMDIPIQRRLFMNG           
EKARTMHSNKNHIPGLYASVASTVPNDTYNVEYLSACGIQSIASEPVLHMTTITPYASFPVILADETIGLIWYLNMLHGS           
SMQNVYGSTEATNITGTAISPVITWDSKVTTVVAMLSKKLIDENRQLLIYNGLYERFYTITDREWKRVFGQTNLNGEHIP           
LSLPSVHLSKSNLNDFSQC           
>XP_647574.1:4-536 hypothetical protein DDB_G0268130 [Dictyostelium discoideum AX4]           
SLSLIFIIISAIVNVNSQTTCRFAPTYTLNDIINSNNQSFINDVLFWEGNFHSNQVGVNYECGYTYDGHELNYITGELDS           
PLHEFSAPSKESIHLGMLALALNEWVNEEPENYKAINFFHQNITRTTTEQNEIPYSGNSNFDNAITILYRKINTYHQFNQ           
RFPGFGGFHPWVSVNDSGIFLLDGWTNQVPGLDNGEMIWGLYAVYNLLTTQPTFINNYPTLGPLYEKYFQILINNAMTIF           
YQPSGYISAVVEINDIYSTPTPSNYLNPSGLLNDPYEGELLVVFMDLFCQWPSEEARDQIWINKRALLQSVEFNTHSNTN           
ITVQRGWWFSSHEQWKYLMLPYQEIEINQRVFRNGERARTWFSSINNYPGLFASVTNVTEINQNNGYVSATGISEIAFQQ           
QVTNALITPYASFPLFLIHDQPSLGLSWYYTMLNGPSMQNPFGSTESVNIIGTEIASVITWDSKITTVLSMLGGISNINL           
QFLKSNGLFERFSTVIDREWSLAFPNLNGENLPFMYPSRDVTIPKILNDFTNC           
>KAG2378722.1:81-588 hypothetical protein C9374_007870 [Naegleria lovaniensis]           
QKIDSFLMNVSYWEGKFAVHGVGLNMLSGLTYDGHEIDYDTSRLHDPLHAFSAPSKESLHLNMMALALNGHPIARNFFLS           
SMKHSSIVTPSEKTNPFSTSKLRMEISQQDIDTFILSTLKTKLKSYELFDNRYPGFGSLLPWFKVDDEGAGLLWDWPNRI           
PSLDNGQMIWALVGLEQVLREKNIGIDLANTIAAKLKKISKTVIPLFYDGNGHVRCVTTIKDIYGNPLNVSNYETEGFCY           
LDDPYEGELMDLFMDMMADWKMFGYSNNEREKIWIAKRPKLRAVKYRSKNFGDILVEEGYWYSAHEKWKYLVLPYLDIPV           
NGQIFLNGERARLVNSVENGIPGLYASVTKPVKRGDYDPDYVSACGIQQIASQYVEHTDIITPYGSFPIMLADRNIGLMW           
YLNMLQGTKMQGVHGSTESTNITGTAICPVVTWDSKITTLVSICGGISSFTSRYMKEKGIYERFYKVIETEWTRVFGNGP           
FPGSDISFDVLRPPLPIPQNMINFTQCS           
>XP_004350524.1:27-545 hypothetical protein DFA_11577 [Cavenderia fasciculata]           
CRFSKLYTQQSLLDDAQDRVDFLNNVLHWEGNFCKDGAGLNALTGYTYDGRTIDYTTGQLTSPLHNFSAPSKESIHLGMA           
ALAVMGINSYGNNPLDFFHVQVNQSEQEKTLFPESLLGANTTNLFTILYRKIQTYETFNAQYPGYGGFFPWVTVSDAGIW           
PIEGYWSERVPGLDNGEMIWGMMGLISALNHTAAGSSYPAAYQLLATRYQAYMNLLKANAKAVFYNEPGYISAVVHIGNT           
SAQPTTDNYKNDCDCYLDDPYEGELLTVFMDLYSQWDSISERDQLWINKRNLLQNATFSTPSGDITVQRGWWFSSHEQWK           
YLMLPYLDVPINRMVFENGERARTWFSHLKQYPGMFASVNNVTKFPSLYPNYMSAAGIQEISFESIECNDVVTPYGSFPL           
FLVEDLELVGGIAWYYNMISGPAMQNQYGSTESISNQGDEIAPILTWDSKITTVLAMMGGLSNLNRQVMSADGTLVRFLQ           
VIQREWSLKFPEPLQGTDLPFMYPSTQIPHILNDFTTSN           
>KYQ92213.1:6-528 hypothetical protein DLAC_07059 [Tieghemostelium lacteum]           
LLIFLVSIVVIVNGQSQCRFAPTYKASDLYTNEYVAQAFVNDVLYWEGFFGGTNASGINIATGYTYDGHGIDYTTGQLAN           
PLHDFSAPSKESIHLGVIARALDGYSPNGNFDILQFFHVNVSQTEEEKSYIRQTDDPRWDNMITILYRKIQTYENWNRTF           
PGYGGFMPWVNVNDSGIYPIAGYWSSNVPGLDNGEMIWGIYAVYNKLYELGFYDDLAERYENYFKYLISTAKLVFYQTPG           
YITSVTTIKDIFAQPSPGNYQNTGGYLDDPYEGELLTVFMDLFCEWNSTAERDQLWINKRAMLQNVQFETPLGNLTVQKG           
WWFSSHEQWKYFMLPYMDIPVNYKVFMNGEAARTWFSHIKEFPGLFASVTNVSEPNANPNYVSAAGIQEIAFELILTNDV           
ITPYAAFPTMLANFSVGLQWYYNTLIGPAMQGPYGSTESVSIQGELISPVLTWDSKITGVLGILGGISDMNSRYLEKHDL           
YDRFYDVIDREWSLKFPDIIGENIPLMTPNVQVPLVLHDFTDC           
>KAG4066804.1:8-536 hypothetical protein HA402_012871 [Bradysia odoriphaga]           
MSLRKVYTVCILIILQNAISSHGQSTCRFADLYTVDDLVQNRDNAVHKFKMEMCKWEGKFGFGVGYNNVTGITYDGYKID           
YETGEVREDLIQYWTAASKEALHVNILALYLLDDVYAIQFFDNTSQDNVVSILERKIESYNDFHRRYPGFGGFLPWFAAN           
GTEMNILNGWESRVPSLDNSQLIWSIKILVEALRRKNLHSLADRYQQRLDLMISTVIPVFYDSKNGGIRCVSIIRDLLNE           
PEMTNPNNYVTDGDCFLDDPYEGELMAYFMDFYAPWTQFNFTIEERNRIWINKRPKLVRVEYNTTTPSNIIDPKRVTVQQ           
GYWFSSHEQWKYFYLPYLDIDLQRRLFINGEKVRVYHSAAYGIPGLYASVASSAAVGTYNVDYYSACGIQLAASQIVQHH           
HIVTPYGSYPVIMANESIGLAWYLHMLKGSAMQNSYGSTEATHVNGRTISPVITWDSKITTVVAMLSSKLIDVSRGILQS           
DGNYNRFYEITQTEWSRVFGSTELLGEDLPWYLPSVSLPHNGLPDFTQC           
>CAF0765002.1:1-526 unnamed protein product [Adineta steineri]           
MALIRVFLCITFLVVQSVIVLHGQTTCRFADLFTIDELVSDRNNAIHRFKMHMCLWEGKFGNGVGYNHEIGITYDGHKID           
YTTGDLHENLQYWTAASKEALHVNMLALYFMDNIYAQQFFGNASQNDIIQILERKIESYNDFHRRYPGFGGFLPWFAANG           
TAMNLLGGWESKVPGLDNGQLIWSIKILIDVLKNKNLISLADKYERRLELMTRTAIPVFYEARRGGLRCESRILNLFNES           
QMTNPNNYETNGDCLLDDPYEGELMTYYMDLYAPWTFYNYTMEERNRLWEYKRARLIRDEYNTGTDAPKQVTVQRGFWFS           
SHEQWKYLYLPYQDIDLQKRLFISGEKVRVHHSARNRIPGLYASVASDAKVGTYQVDYYSACGIQQIAFQPVEHTSVITP           
YASFPVIMANESIGLAWYLNMLQGPAMQNMYGSTEATNVNGLTISPVITWDSKITTVVAMLSSHLINVTRQILMRDQTYQ           
RFFNITEYEWSRVFGSKPLLGEDLAWSLPSVQIPRSPNGLPDFTQC           
>RYY35038.1:2-481 hypothetical protein EON62_02815, partial [archaeon]           
AAQGRCHFARDYSCAAFGASTLSAPSSAAAAFMLQTMQAEGAGFHQPGIGYEPVTGMTYDGHPLAYGNGTLYGTPHEFSA           
PSKESLHVAMLARALEGSDLASAFTGGLNASLSLLSRKMSAYEQFNASYPGFGCFLPWVSVTSSGLQPIAPGWTHAVPGL           
DNGEWFWSMMAAAAALDTVGDAALARRYHAWTDCMIANARTIFYAGEGKVAAVVQIADPSAPVTPGNYNQTGGGLLDDPY           
EGETLTVLLDALTPWTNASERELLWSVKRPQLRSVNYVLPSGRAITVQQGFWFSSHEQWKTLLLPYFDVDIVRRVFANCE           
RARTWDGSVTALPGLLASVNDVTNGSESIPDYVSAAGIQSIASQTVLRRDLVTPYGAWPVMAHNLTAGLCWYRNMLAAPR           
MQGPHGSTEAISVNGTEISPLTTWDSKVTTLLSMVGGVSDSVRAVLRRLPDATRRTRSAYDRFTQVMLRALSTVWRGAVG           
>KAF0983143.1:113-622 hypothetical protein FDP41_011121 [Naegleria fowleri]           
QKIDSFLMNVSYWEGKFAVHGVGLNMFSALTYDGHQIDYDTSRLHEPLHAFSAPSKESLHLNMMALALNGHAIARNFFLS           
SMQHSSLVTPSDRTKSSASSTSSKLRMEISQQDIDTFILSTLKTKLKSYELFDNRYPGFGSLLPWFKVEDEGAELLWDWP           
NRIPSLDNGQLIWALIGLEQVLREKNIGIDLANTIEAKIKKISKTVIPLFYEGNGLVRCVTTIKDIYENPLNVSNYETEG           
FCYLDDPYEGELMDLFMDMMADWKMFGYPNNEREKIWIAKRPKLRAVKYRSKNFGDILVEEGYWYSAHEKWKYLVLPYLD           
IPVNRQVFLNGERARLINSVENGIPGLYASVTQPVKRGDYNPNYASACGIQQIASQYVEHTDIITPYGSFPVMLADRNIG           
LMWYLNMLQGTKMQGVHGSTESTNITGTAICPVVTWDSKITTLVSICGGISTFTSRYMKERGIYERFYNVIEIEWTRVFG           
NGPFPGSDISFDVLRPPLPIPQNMINFTQC           
>CAF1178359.1:25-525 unnamed protein product [Adineta ricciae]           
TCRFAELFTIDNLVNNRNDAIHRFKMHMCLWEGKFGYGVGYNHGTGITFDGHKIDYTTGDLHDNLQYWTAASKEALHVNI           
LSLYLMDNVYARQFFRNATQDEIVNILEKKIDSYDDFHRRYPGFGGFLPWFAANGSAMNLLNGWESKVPGLDNGQLVWSI           
KILIETLKNKKLFALADKYQRRIDLMTQTAIPVFYEAERGGIRCESGIIDMFNESQITNPSNYVTRGTCLLDDPYEGELM           
TYFMDLYAPWTLYNYTMEERNRLWAYKRARLIRDEYNTTSSPTQVTVQRGFWFSSHEQWKYFYLPYQDIDLQRRLFINGE           
KVRVYHSAQNRIPGLYASVASDAKLNTYQVDYLSACGIQQIAFQPIEHTSVITPYASFPVIMANESIGLAWYLNMLQGPA           
MQNLYGSTEATNINGATISPVITWDSKITTVVAMLSADLINVARDILKRDQTYQRFFNITEFEWSRVFGSKPLLGEDLQW           
SLPSVQIPRPVGGVADFTQCN           
>CAD8120026.1:15-510 unnamed protein product [Paramecium sonneborni]           
ASQENCRFAFEYTQKELQSDPKKIQEFLQKVMKWESNFAKNLGIDKKSGLTLDGQQLDVNSGMPYGAAHQFTASSKESIH           
LALLGLALSNNAYASQIYTEEEALDLLNRKINTYEQFDKEYPGYGGFLPWVAVNDGIVTPTWDWTDGVPSLDNGQLFWAA           
YAVVSVLETWYSDQDDLIERYTRFYQKMATNSITIFYEGNGLIRAVTRIQDIKASVENNQYTNRQTDCTNFRSPCYLDDP           
YEGELFAWMMYFYAPWQDQTEREKIWVAKRAKLQVVDYKVAGLNKYISVQRGWWFSAHEQWKYLFLPYTHDQIQLNLLIN           
AEKVRTWDARNNGKPGMFASITSNITRNEDPVDYYSACGIAEVSFIPVAYRHLVTPYSTMTMFLANQEVAVSWYHNMISG           
PAGQNVFGSTEGVVVDGTSVAPFVTWDSKMTTVLGMAGGIFDYTAKKLNSEGNYNQFLKVLNREWQQSFSNLKGADVPFA           
YPNVTFPEMRKDFTTC           
>XP_003284240.1:15-533 hypothetical protein DICPUDRAFT_75224 [Dictyostelium purpureum]           
VNCQSTCRFAPTYTLNDILYNNNQSFINDIIYWEGNFHQDGAGINFACGYTYDGHALNYTTGELANPLHNFSAPSKESIH           
LGLLARSLYEFINVNEQDYQAINFFHQNVERTPIEKSLIKPSGNSNFDNVITILYRKIQTYENFNKNFPGYGGFHPWVSV           
TDSGISPIEGYWTGRVPGLDNGEMIWSLYATFNLLTSESYYQTNYPDLGSRYQNYFQLLIDNAMMMFYNTSINYISSVTS           
IKDIYAQPTPSNYQNDGGYLDDPYEGETLAVFMDLFCQWENEDQREQMWINKRGLLKSIEFSTPKGNITVQKGWWFSSHE           
QWKYLLLPYDKVEINRRVFLNGERARTWFSFINSYPGLFASVTNVSEPNSSPNYVSATGIQEIAFEQVLTNSLITPYGSF           
PLFLTNEPSLGLSWYYTMLKGNAMQNPYGSTESTNIEGDEISPVITWDSKITTVLSMLGGVSEINYNYLQLNSNFSRFYD           
IINREWSLAFPQLNGESLPFMYPNNEIPTNDKLKDFTSC           
>XP_001430555.1:15-510 hypothetical protein [Paramecium tetraurelia strain d4-2]           
ATQENCRFAFEYTQKELQSDPKKVQEFLSKVMKWESKFAKDLGIDKKSGLTLDGQQLDVNTGMPNGKPHQFTASSKESIH           
LALIGLALANNEYAKQIYSEEEALDLLNRKINTYEQFDKDYPGYGGFLPWVAVNDGVVTPTWDWTDGVPSLDNGQLFWAA           
YAVVSVLETWYSDQDELIGRYTRFYQKMANNSITIFYEGNGMIRAVTRIQDIKASVEKNQYSNRQSDCTNFKSPCYLDDP           
YEGELFAWMMYFYAPWKDQTEREKIWVAKKSKLQVVDYKVAGLNKYISVQRGWWFSAHEQWKYLFMPYTHDQIQLNLLIN           
GEKVRTWDARNNGKPGMFASITSNITKNEDQVDYYSACGIEEVSYIPVTYRHLVTPYSTMTMFLANQEVAVSWYHNMISG           
PAGQNAYGSTEGVVVDGTSVAPFVTWDSKMTTVLGMLGGIFDYTAKKLNVEGNYNLFLKVLNREWQQSFSNLKGADVPFA           
YPNATFPQVKKDFTTC           
>KAF2071198.1:34-546 hypothetical protein CYY_007484 [Polysphondylium violaceum]           
ACRFAPLYSMNDILENEESINSFIENVLYWEGNFQTDGVGINIATGYTYDGHALDYSTGEIASYGLHNFSAPSKESIHLG           
MLARALISTNGINVPNALDFFHVKVNQTQQEKETIYKSGNQNLDNVITILYRKIKTYEDFLQNYPGYGGFMPWVSVDDNG           
ISPIPGYWTGRVPGLDNGEMIWGIYSVYNILISNSTYSTNYPDLGQRYKSYFDTLASNAIMMFYNSNGYISSVTSIKDIF           
AQPTADNYQNDGGYLDDPYEGELLTVFMDLFCQWPSRQALDQVWINKRTLLQSTVFSTPKGDITVQKGWWFSSHEQWKYL           
MLPYQSIDINRRIFLNGERARTWFSFINEYPGLFASVTNVSLPNDNPNYVSATGIQSISFETILTNDLMTPYGSFPLFLT           
GEPSLGLSWYYNMLIAPAMQNPYGSTESFNPQGTEISPVITWDSKITTVLSIVGGLADVNGIFLAIDGKLDRFQYIINRE           
WSLAFPNIQGEDLPFMYPQVQTPMKLNDFSMCN           
>CAF4530536.1:9-537 unnamed protein product [Rotaria socialis]           
LIKMFLFIAFVFLQNAGFLAGQTTCRFADLFTIDDLVSNRQDAIHRFKMHMCLWEGKFGYDVGYNHEIGITYDGHKIDYT           
TGDLHENLQYWTAASKEALHINMLSLYLMDNVYARQFFRNASQDDIVDILERKIASYNEFHRRYPGFGGFLPWFAANGSA           
MNLLNGWETKVPGLDNGQLIWSIKILIETLKSKKLTSLVDKYQQRIELMTQTSIPVFYEAERGGIRCESGILDMFNESQI           
TDPRNYVTMGRCLLDDPYEGELMAYFMDLYAPWTLYGYTMEERNRIWTYKRDRLVRDEYNTSTQSTTVTQKQVTVQRGFW           
FSSHEQWKYFYLPYRDIDLQNRLFTNGEKVRVYHSAQNRIPGLYASVASDAKPGTYQVDYWSACGIQQIAFQSIEHESVV           
TPYASFPVIMANESIGLAWYLNMIQGPAMQNMYGSTEATNINGEAISPVITWDSKITTVVAMLSSHLIDVTRAILQRDRT           
YDRFYNITEYEWSKVFGSKPLLGEDLPWSLPSTKIPRPIDGLPDFTQCR           
>XP_011270148.1:31-525 hypothetical protein CAOG_08566 [Capsaspora owczarzaki ATCC 30864]           
AADSACRFAGQYTTSQIYSDASLRAQFVSQWLSQEANFVRHAGVDPLTGLTLDGQRLDVKTGLPLGLPHQFTAASKESLH           
LAILARVLWGDGRASVFYSVDEALQVLDTKMTSLEKFAAKYPGFAGFLPWVYVVDGELTPTDDFVNKVPALDNGEMFWGA           
FAVAEVLRDRYPAQQPLQARWENFWQTMANNSARVFYNGNGLVRAVTVLTNQSLPPSMNTYSLPPGPCVNCFLTDPYEGE           
LFVIMMYVFGGLTNIDGTLLWANKAPMIQPVDLQIPQSNATFTVQRGWWFSSHETWKYMMLPYVLSPTNYRVFLNGERAR           
THFSANSNPAISGLFASVSGWAATNDQDTGYFSDCGIQQIAFNNVTHDMLVTPYGAFPVILASQPEGFAWLHNMISAQRG           
QNCFGTTESMLLNGSYVSPLVTWDSKITTVVAALGGISDITEWYLGARGKLSDWTFQVEVLWSQAFTLPLKGEDLPYALP           
QSTIPVLADDFTSCS           
>CAF2530321.1:1-530 unnamed protein product [Rotaria sp. Silwood2]           
MVLMKVFLFITFVVVHNVEFLHGQTTCRFADLFTIDDLVYNRNDAIHRFKMHMCLWEGKFGYGVGYNHETGITYDGHKID           
YTTGDLHENLQYWTAASKEALHVNMLSLYLMNNVYARQFFGNASQDDIVQILERKIASYNDFHRRYPGFGGFLPWFAANG           
SAMNLLNGWESKVPGLDNGQLIWSIKILIETLKVKNLFNLADKYQQRIELMTQTSIAVFYEAERGGIRCESGILDMFNES           
QITNPNNYVTRGTCLLDDPYEGELMAYFMDLYAPWTLYNYTMEERNRIWILKRGRLVRDEYNTNTKLNNDTQKQITVQRG           
FWFSSHEQWKYFYLPYRDINLQNRLFINGEKVRVYHSAQNHIPGLYASVASDAKPGTYQVDYWSACGIQQIAFQPIEHES           
VVTPYASFPVIMANESIGLAWYLNMLQGPAMQNMYGSTEATNINGKSISPVITWDSKITTVVAMLSSHLIDASREILQRD           
RTYERFYNITEFEWSQVFDLKPLLGENFPWSLPSIKIPRPIDGLPDFTQC           
>XP_012759989.1:2-446 hypothetical protein SAMD00019534_036430, partial [Acytostelium subglobosum LB1]           
SCRFAKDYSLDKLISSSDERHSFINDVLYWEGNFHQHLIGVNTLSGYTYDGHAINYTTGELAAPLHNFSAPSKESIHLGM           
LALALLDKTSTGFDASIFFHVPLNGTSGGGSPLDNIITILTNKITTYEAFNKQFPGYGGFMPWVGVNDTGVYPLPGAWSI           
SVPGLDNGEMIWGMYAVVQALEMKAASSAGSSSQSVYTELAQRYQAYLDLLANNAKMIFYTQPGYINSVTHINDIYSQPT           
PSNYANNCNCFLDDPYEGEMLTVFMDLFCEWANDTERDQLWVNKRPLLQSTTFQAPEGEITVQRGWWFSSHEQWKYLMLP           
YQDVDINRRVFENGERARTSFSSMHGYPGLFASCNNISSVDSYVYNYFSANGIQEIAFETVLSNDVMTPYGSFPLFLVQD           
VDLLHGTAWYYNMISAPAMQNQYGSTEAGNNQGSEISPLVTWDSK           
>KAG2382056.1:53-565 hypothetical protein C9374_005848 [Naegleria lovaniensis]           
PVPNFAKYFSLDDFVKDDDTKIENFINSVAFWEGRFANANGVGLNCATGLTYDGHQIDHSTSDIHDPLHEFSSPAKEALH           
LNMIALALDGNPTARLFFEHSQIIIEKLVNENGKRASTESLLPMKLHLTPNTETYLLDLLERKFDSYETFDKKYPGFGSL           
LPWFKVKDDGADPQPDWASRIPSLDNGQFIWSLLALEHVLMNTSNFLSENVANQQNILRRQALATRILEKIKKIKKTTVT           
MFYHGDGKVRAIAYIKDIYGDPLNASNYKGNGKSFINDPYEGEMMTTFMALMCRWKEMGYDEEEGEKIWKFKQSKLKRTI           
YKSKLFGDIPVEEGYWYSSHEKWKYLVLPYLDSDINRRVFMNGEKARLIHSIENNIPGLFASVTKPTTHGRYYPKYASEC           
GIPSISCQKVLFENIVTPYASFPTILAHRNVGLAWYWMMLKGSKMQGLYGSTESITANGKKICPVLTWDSKITTVVAICG           
GVSKFTREFMKKQGLYDKFISTINREWGAVFND           
>KAF0975400.1:90-618 hypothetical protein FDP41_005394 [Naegleria fowleri]           
ERNTEKIESFIHSVAFWEGRFANTNGVGLNSATGLTYDGHQIDHSTSDIHDPLHDFSSPAKEALHLNMIALALDGNSTAR           
IFFENSHNSIIEKLVNENGKRLLTESSITPSKLHLSKDTESYLLGLLERKFDSYEMFDKRYPGFGSLLPWFRVKDDGAEP           
QPDWASRIPSLDNGQFIWSLLALEYVLANTTITHINEKNSVTTQNILRRHALTTKIQQKIEKIKKTTVKMFYHGDGKIRA           
IAYIRDIYGDPLDASNYKGNGKSFINDPYEGEMMNVFMSLLCNWKELGYNEHEGEKIWKFKQSNLRQAIYKSKLFGDIPV           
EGGYWYSSHEKWKYLVLPYLDSDINRRVFMNGEKVRLIHSIENDIPGLFASVTKPTTHGRYYPKYASECGIPSIACQKIL           
FQNIVTPYASFPTILAHRNVGLAWYCMMLKGSKMQGLFGSTESITVNGKKICPVLTWDSKITTLVAICGGISKYTREFLK           
KQGLYYKFISTINREWSAVFNDGNENNIGSQFVGEDIPFIKLMPQKFLP           
>CUI14195.1:9-524 Hypothetical protein, putative [Bodo saltans]           
LGFAVAMCVVVADDTCRYAPSFSTNDIATNESVRTTFLEVHASMEKYFMLYAGLDPTTQMTRDGHPLSIETGKLFGEPHM           
FSAPSKESVHVAMLCKVLEKTSSVANQTYSIADALDVLEAKVTSFEAFGKAFPGFGGFFPWVAYDGNGSVAPTWDWQNRV           
PALDNGELFWAAFAVSFVLNETEYRIAKPGLAERWTHVWKNMVRNAVTVFYAGNGNFRTVTNIANQSWPVENNTYTGAPG           
YLNDPYEGELFTVFVYLFNEDLNSTEKELLWINKRAMLQSVNLTVPHCGNKSSEHCPTPTITNITVQRGFWFSAHEQWKY           
LMLPYQDSPTNRRVFLNGERARTWYARMQRAPGLWASVNGPIPNDNVSFPYFSDCGVPPVAFENVTHDDVITPYGMFPLF           
LASPPHGAAWLHHMILNRKGQNCYGTTESFNVTGTDIAPLVTWDSKITTLAATSGGLAETNKRILRSLGKYEPFVSVIEN           
EWARVFPEPVLSGSDLDFVFPEYDLPQILEDFTSCS           
>KAA0145777.1:23-584 hypothetical protein FNF29_08397 [Cafeteria roenbergensis]           
TCRWAPAVNASALLDPGSPELGRVFGLVGEFEAPFVRGVGVSSGLGVTRDGAVLNYTTGTAAQLHDFSAASKEGFHLALA           
ARCIADAAEALGGRPRASAASDPGAATGAKELLRALCGWPSSGSRRRTAQAAGYWVATLGAKLDSFARFNSSFPGFGGYL           
PWFSVPANNSGSMGLLQGWENRVPALDNGELFWGVVAAGQAARRLAGAASEAPGFESAATEAESLAARLEAVWSAMAATA           
RTLFWGGAESRGAVFAVTTIANVSLPPGQSPVSGSGRLDDPYEGELFTWVLDLLTGLDAAEREDLWLAKRPQLAAVPYRM           
PSQLAAQGAAAPDTVSVQRGFWFSAHEQMKGLYLPYTDASLVPTSAKVLRACEVARAADSAARRVPGLFASVTDVAAVPP           
SDLLPPVIPGYISAAGIAALASQPIQRRDVVTPYGAMAMALVAPREAAVWYVHTLAATAMQGPLGSTAACNVNGTEIAPV           
ATWDSKSSTVLGFLGGVGDLTGEALAALPDTGGATKLDRFRAVTEREMQRVFGTTVPGSDLPIALPTAAVPRTEGLRDFV           
TC           
>OGR85234.1:2-380 hypothetical protein A2901_00480 [Elusimicrobia bacterium RIFCSPLOWO2_01_FULL_54_10]           
SILDRKMSSIEKFTRKYPGFGGYLPWFVVTDRGMEPTWDWEDRVPALDNGQMAWSMMMVAHALKERGESRLSKRYEDHWK           
LMAKNSVTLFYDSKEARIRGTSKIRDTRAAVTPSNYGNDEKVYHITDPYEGELMTLFMTLYGQWQSPSDVVSVWQSKKME           
KTLYRTNEGHKITVRRGFWYSVHEMWNFLVLPYMDDPLIKQVFVNGEKARSWYSAENRIPGLFASVNEPVTGNVSGGYVS           
AVGIPSLAQVPVTRQDVVTPYAAFPMIMADRKTGLTWLRTMLTGPSMMGPYGATEAASTDGSKIAPLITWDGKITTVLAL           
LGESSDMMRDVLKKTGKYDTFISMIHREYTNTFGGEALEGETLSFRTPTAEIPMNLPDF           
>XP_002679432.1:37-502 GPI anchored protein [Naegleria gruberi strain NEG-M]           
AKSIEEAENYPCRFALEYSIADFYNNSIRAQQFLMNVSHWEGKFATHGVGLNMISGLTYDGHQIDYDTSELHDPLHDFSA           
ASKESLHLDMIALGLNGDKIAMNFFKSSMESQSNVRFAFSAKKNQQLLRSYESIKDSQDNRVQQFILSSLRAKLQSYEKF           
DNQYPGFGGLLPWFTVSDEGAGLLDGWTDRVPSLDNGQMIWGLIAVEQVLRQQQIGLDLADIIAARIKKLTQTVLPIFYD           
GNGHVRCVAKIKNIYGSPYNPNNYQSDGSCYLNDPYEGELMDFFIDLKADWAASGYSLDERNKIWLAKRSQTRAVKYKSK           
LYGDILVEQGFWYSSHEKWKYLMLPYQSVPVNNRIFLNGERARLVNSIENGIPGLFASVTVPVKRGDYSPPYSSACGIAQ           
IASQPIEYTTIVTPYGSFPPVLADQNIGLMWYLTTIQGAKMQGVYGSTESTNITGSAIQNSLLLIW           
>CAE7567952.1:63-573 unnamed protein product [Symbiodinium sp. CCMP2456]           
ASSGCCRFAKEFEGVDWHNPQTRAEFMANVMYMERRFLGGASKLAFDPDTGMTYDGVGLDHHTGEVQHGSLRTFSAPSKE           
ALHLSLLALALQPVEDVPKQLATVLPLLYSTDEALDILEKKAKSMEDFDANFPGFGGFLPWFCSRGINKAGHCKTREEPG           
ARMTPLSGWERTLPGLDNGQLAFGTAAVVHVLERRAKQEGASSRFAKIARRWNARLERMKASVVNLFYNGAGLVRMVSEL           
DNITVDIAKNASNAHNENGLYLWDAFEGEMIVLFMDIFGNWTKYANSGEEDKKLMWKIKAEHVEPVVYKAADNTKMVLQK           
GYWFSAHEQWKTLQLPYMDIPLVKHLFANGEFARLENSVQQQLPGLMASVNAPTGVQCDAHPYCSAVGIQSLAEEPVFNF           
KESETVLTPYAAFPSILVDPAAGLAWYNHMLAMPRVQTRVGSIESFTTTGKAVAPMATWDAKVTTVLAMLGGTGPLLHTY           
MEEQGVYGIFEDRVKSMYEPVFKPVIASVMP           
>CAE7325554.1:67-531 unnamed protein product [Symbiodinium sp. CCMP2592]           
FAEPGVAYDQETGMTFDGISLDPATGELNRGPPPAGPFGFSAASKEALHLSLLALALNPSLVGKDLAPLVYDEEEAMEIL           
EKKVKTMEDFDKTEPGYGGFLPWFCTRGAIERGRVRQCRSLQDEASTLAPTNDFFNKVPGLDNGQLAWGTYAVARTLRRR           
ATEDPKFNALAKRWEARLERMRTTAVPLFYAGRGTGAVRAVSKIVNTSRDAFNASDNAETMMVYPAFLDDAYEGELMVLF           
MDLLADWSAYPNNGLEERNKMWERKQIKLVARNYTTANGSAITVQEGFWFSSHEQWKLMVLPYLEIPLVNQVFTNSEYVR           
VLDAINRGIPGLFASSHAPPNVRCGRLGGYCNAVGVQEVASQVVYWDQSVTPYGAYPVMLVDQAAGLAWYNIMLSLPKMQ           
TETGSVEASDVHGTAVAAVLTWDTKVTSVLAMLGGTGPLISSFLAADGHRELFEERVGKMYSEVF           
>CAE8734266.1:44-548 unnamed protein product [Polarella glacialis]           
CRFARAFQQVDWRQPETQRLFIAEAVAAERHFFAAPGVSFDAVTGMTYDGHGIDPQTGELKTTGPHPGGVFTFSASSKEG           
IHLSLLALALQRSESEDQPLIYTLSEALEVLEKKVSSLEAFDASHPGFGGFLPWFCSRGATITTPGAAYSCRGLDQEAGP           
IVPTSDWVNQVPGLDNGQMAWATYAVARVLADRAALATGGDAVRIRNLADRWEQRLARMRSSAVPLFYAGQGRVRAVTVV           
QNMSQDAAGTPENTATGSAVPGYLDDAYEGELMVLFIDLLADWSGYAEDGIHEKPLMWKRKQPNVVARNYTTRDGSTLTV           
QEGYWFSSHEQWKLMVLPYLDIPLVKQVFTNGEHVRLNDAIDHSVPGIFASSLAPPNVECGTFGGYCNAVGVQEVASQVV           
RWDQSISSYGAYPSILVDPAAGLAWYNIMLSLPHMQTQTGSVESSDIAGTSVAPVLTWDTKATTVLAMLGGTGPLIGSLL           
KREDGQLLHRFQKVVGEMYAVAFEG           
>CAE7241621.1:64-574 unnamed protein product [Symbiodinium microadriaticum]           
ASSGCCRFAKEFEGVDWHSPQTRADFMANVMYMERRFLGRAAKLAFDPDTGMTYDGVGLNNNTGDVQHGSLRTFSAPSKE           
ALHLSLLALALQPIEEVPKQLATVLPLLYSTEEALDILDKKAKTMEDFDAEFPGFGGFLPWFCSRGINKAGHCKTREDPG           
ARMTPLSGWERTLPGLDNGQLAFGTAAVVHVLERRAKQEGAPSRFAKIARRWNARLERMKASVVNLFYNGAGLVRMVSEL           
DNITVDIAKNASNAHNENGLYLWDAFEGEMIVLFMDIFGNWTKYARSGEEDKKLMWKIKAEHVEPVVYKAADNTKMVLQK           
GYWFSAHEQWKTLQLPYMDIPLVKHLFANGEFARLENSVQEQLPGLMASVNAPNGVQCDAHPYCSAVGIQSLAEEPIFNF           
KESETVLTPYAAFPSILVDPAAGLAWYNHMLAMPRVQTPIGSIESFTISGKAVAPMATWDAKVTTVLAMLGGTGPLLRTY           
MEEQGVYGIFEDRVKSMYEPVFKPVIASVVP           
>CAE7416856.1:56-564 nhaD [Symbiodinium natans]           
ATSAQLASSGCCRFAKEFEAVDWHDPKTRADYMANVMYMERGFLGRAAKLSFDPDTGMTYDGVALDYNTGEVQHGSLRTF           
SAPSKEALHLSLLALALQPVEDVPAELATVYPLLYSTDEALDILDKKAKTMDDFDADFPGFGGFLPWFCSRGINKAGYCK           
TLAEPGTRMTPVSGWERTLPGLDNGQLAFGTAAVVHVLERRAKQEGTSSRFAQTARRWNARLERMRESVVNLFYNGAGLV           
RMVSELDNVTVDVAKNASNAHNENGLFLWDAFEGEMIVLFLDIFGNWTKYPNNGEEEKKLMWKIKAEHVEPVVYTAADDT           
KMVLQKGYWFSAHEQWKTLQLPYMDIPLVKHLFANGEFARLENSLKEQLPGLMASVNAPNGVQCDAHPYCSAVGIPSLAG           
EPVFSFKESETVLTPYAAFPSILVDPAAGLAWYNHMLAMPRVQTPVGSIESFTVSGKAVAPMATWDAKVTTVLAMLGGTG           
PLLRTYMEERGVYGIFEDRVKSMYEPVFK           
>MBP7828663.1:36-479 hypothetical protein [Kiritimatiellae bacterium]           
FHQPGLAYDAVTGLTFDGHRIDPKTGRAEGGPRRWSAASKESLHLALLALALDGNPEAQAFVCPGSPDRAPALALDLLTR           
KIETYEHFDRRYPGFGGCLPWFEVAPDGIVPSDEWGDAVPGLDNGQFAWSLRAVTHVLAARGHPELASRYRAAFDRISDH           
CVMMFYDPAEGKVRAECRVLKPGMPPSFGQYDNPKPGYWLDDPFEGELLLVLMALHGRWPDPDAAERIWRNRRWERREYE           
TPEGLVTVGRGFRFSSHEQWKYLVLPYTDVDLARRILANEEKARTWYSRREEIPGLLASANDTSEEGEIRYVSDLGIREL           
AETNVAQDIVTPYAAFPVILTDREVGLEWLQVMLDAPRMRGPCGVTEAIRADGARISPMVTWDVNGTLALARAGGLGTSL           
RQAMESDGVYERFLALVRLEYRKMFPGPVHGDTVPMARPSAAQP           
>XP_012751852.1:33-514 hypothetical protein SAMD00019534_085070 [Acytostelium subglobosum LB1]           
TCRFSHKYSNDQLLNNATARKEYVQSVLHYEGNFHSHMNGINVFSGMTIDGCKLDPVTGNTTSPRRYTAASKESLHLSML           
ALALNGPTAEGYDPLDYFHYPINLTATERKLIHTGDNRVDNVLVTAYRKMDTLERFNAQQPGYGGYVPWSGVNDNGLDND           
TQTDTSVPSLDNGEMVWGIYAVAHVLKQKYPDHAQLATRYRNYFDLLANNAITVFLNRTSFYFAMSAVVGANNVSVAKNT           
YRSDGIYSSSGPFEGELFAVFADIFGKWENPTQRDSTWDLSLYKLNWTIPAGVITVQRGWTYSSHEAWKYIMMPYQSVPI           
QARILANCEKARTWFSTLSGYPGLFAASYNSTLNYVTSVGIANLSRASIDYNDFYTPYGAFPVLMANHSVGLVWYNNMLK           
GPAMQGPYGSTESGTNDGKAVANIMSWDTKGPSVIAMLGGIGDIVKEALVGDRKYQMFFDRINSSYTAQMPYMVGDNVPY           
GM           
>KAE9547068.1:23-405 hypothetical protein FO519_009718, partial [Halicephalobus sp. NKZ332]           
LTKKISAYEKWNSTYPGFGGYLPWYTVNDEGGIVLLDGWKSSVPGLDNGEMIWGMISVIQGLQDAGYTDLQKRYQTYIDY           
LAATGLQIFLNKEDPGIACVSGIPDIYSMPFDQTYNTSTGCMLDDPYEGELFLNFLDLYSDWSSFGGNAVADKIWGLKLK           
KVQATQLTTTGGAKITVEQGYWFSSHEQWKFMEMPYFDVDIANKVYLNGERARAYFSWEKNYPGMFAASTNVSDEASFDQ           
THQLDYLGGCGIQELASQPVDTNNLFTPYGAFPLILHPDTRGYGLAWYANTLNASRMQGPHGSTEAIWIDGSMISPVQTW           
DTKITSVLAMNGGMLDLTRKYLYNTGRFIKFSKRVQDQWTSVFGNSQLPGSDLDFKLPNAQFP           
>XP_012751843.1:1-468 hypothetical protein SAMD00019534_084980, partial [Acytostelium subglobosum LB1]           
YHSHDVGINTKCGMTHDGTALDKITGNSTNPRRYTFGSKEAFQLALLAIALNGSTPHGYDPLDYFHIPIELTAAEKAIIN           
TGDPRLDTVLVTLYRKMDTLEKFNKALPGYGGYIPFLGVRDNGLETTVKTDTDVGSLDDGLMVWGVYAVSHELGKTRYKD           
HVQLSLRYRKWFDMMADNAVTMFWNRTALHFAMSARMKQNDIPVASNTYWSNSPYASQGPLDGEPMGIFGDMFGTFESQE           
LRDKTWNIFKVNKVDWTTPSGVITVQKGWTYSPHESYKYLLLPYQDVEIQRRLLSNCEKARTWYSNLNGYPGMFGASYNS           
SSKYFVDVGVPPLSAHDKLKTDYYTPYGAFPTIMANHPVGLVWYNNMLKGPAMQGPYGSTESGMNDGTSVSSIISWDTKT           
SIVAILGGIGDIVRDALILDCKYQTFIDRIQTTYTKAFPVLKGEDIPYAMPKVTAPANAERADFTLCS           
>NQZ90600.1:127-605 hypothetical protein [Colwellia sp.]           
PQQRLSKEQRQEDINFINYLLLKESKFIALGVGVHPETATTFDGHSINRETLLLEGSPRNWSAASKESLHIMLLAKVFMG           
DAQAKIIIGGDEPKNAYRIAINLLNKKLTAYEQFNQSYPSFGGYLPWFTIKSDNNKSWIAPMPHWSDRTPALDNGQLAWS           
LYVAYKALKHQGEMALANRCQSYFKLMARNAKRMFFNEENNTVVSISQFTDKNGSGTNQLQPAQAHYVKDGYTLMDSYEG           
ELMLMFMNLFSPDLTLAEKNALWANKFIDTKTYTTANNERITVIEGWAFSSHEQWKFMYLPYVDLPKARTLFLNGERART           
DYSKRNDFPGFFASVHNDKMKYISKLGIAELASVNEKIYNDIVAPYATYPVIMADHLLGSNAGIQWLRGIANIDKMIGPY           
GMTEAFAVDDQAIAPVLTWDGKITTVLALMGGVVNETRDFLIEDNLYLKFLNYVNSDYSKITTDILSTPHGLALPNKPI           
>XP_012751299.1:1-466 hypothetical protein SAMD00019534_089560, partial [Acytostelium subglobosum LB1]           
YHSHGAGINAKSGMTIDGSSLDPVTGNFTRPRWYTVGSKESIQLAMLALALNGVTSEGYDPLDYFHYPIDLTPEERTYIN           
TGDSRLDNVLGTLYRKIATLEKFNKELPGYGGYIPWIGVVDSGLRQEVKADASVPSLDEGQMAWGLYAVAHVLGKKQYKD           
HTQLGLRYRKYFDLMADNAFTIFFNRTKNYFAMSAFVGQNDKPVAENHYRSDSDYPSVGPWDGECMGIFGDLFAKFETPE           
QREKAWTLRIDSKDWTIPPGTITVQKGWTYSAHEAWKYFQLPYHDVPIQRRLLANCEKARTWYSHINKMPGFGSAAYNTS           
ENYVTSVGIPPLATGPVQYTDFYTPYGGFPVLMANHTVGLVWYNNMLKGPAMQGPYGSTESALNDGTAVCSKTSWDTKAS           
IVAILGGTGHIVKEALILDCKWQAFYDRIQTTYSKAFPVLLGEDIPYALPNYTPAANSARPDYTLC           
>MBI3929070.1:5-500 hypothetical protein [Armatimonadetes bacterium]           
CRATPPALLEKPAAGVPTYRFADLYSVNDVFTNPVRARAFQKDYLRWEARYFAQARNPATGLTFDGIHLDATGRPASVRV           
WSAPSKECLDMGLCLKALGGSQVALEVVGSQDKAVEILARKIDSYERWHRENPGYGGYMPWFRSTQPVRPTDDWVGDAPG           
LDNGEWVWTMLLAEHALKAAGHDDLADRYHDYNQMLRSKLVPMFYDAEAGKVRADVHVVDPTDPNSGYETIHGKPGRMTY           
LTGEHGVHEGVMMALYMSLFGGLPDEAVQDIWGGIRMNRVEHPHGTTWEAFWGSAHESWAYLFLPFRDHEGFRQLFHLRE           
VIRTQNAHEHGYPGLATSTNDPVSNGYLDGAGIEGIGSQSIRNNHTFAIYGAFPLLLELSGSPGKENYGLAWLLNMLQAP           
RQQTRIGGGESGTNDGRAAAAMKTIDGSFPNVLALAGGLEQEMAEMMRAQGVYDRFRQIIGGEFQETFGTEPLRSPSGFA           
LPAAAVPREHLPEYPS           
>MBS2035043.1:5-491 hypothetical protein [bacterium]           
QPTFCFAKKYTTAEILNDEARAQSFQDEFLKSEANYFEACHDPRSGLVYDGVNLNAQTGQVESPRNWSAPSKECLDLGLC           
IKALKGDPKAVEVVGRGDAAAAKQAALQLLEKKMAAYQEFQQQNPGYAGFLPWYHIHSDKVVPDGDWVGKIPGLDNGEWM           
WTMLTAEKALREAGAEQLAGKYQAYNQMLMDNVARVFYDPKGVACRGDVRIQNPSDPNTGYEALHPGAFMTGEHGVHEGC           
MLIHYLSLFGKGLPDGAVDQIWDDIRMKRVETKHGSTWQGFWGSAHESWAYLFLPFRDHKGYRDLFRIREEVRVNNAVQR           
GYPGLATSTNGPRGGYLSDAGIEGVGSQPVHSNDTFAVYGCFPLLLEFAQKTGPGHFGLAWLHNMLTAPRMQGPMGAGES           
ASNDGEAFSPMKTTDGTHPMLLGMMGGLEAETTAVLKEKGVYDQFMARIDSEYRETFGSKPLREPKGFVAPRAHVSSQHL           
GEYLTAR           
>MBT9584454.1:10-487 hypothetical protein [bacterium]           
FARKYTSAEILRDEVKARAFEDEFLKTEAKYFETCHDARTGLVYDGLNLDSHTGQVAGVRNWSAPSKECLDLGLLIKALQ           
GDPKAVLVVGRGDAAAAKAEAVQWLDQKLAAYQEFQNQNPGYAGFLPWYYINQNKTEATPDWQGKIPGLDNGEWMWTMLV           
AEKALRDQGCPELAEKYQHYNQQLQDNVSRVFYDPKGVACRGDVRILEPGNPDTGYEALNPGSFMTGEHGVHEGCMLIHY           
LSLFGKDLPDGAVDKIWDDIKMKRVETRHGTTWQGFWGSAHESWAYLFLPFRDHGGYQDLFRIREQIRTQNAVQRHYPGL           
ATSTNGPRGGYLSDAGIEGVGSQPVHSNDTFAVYGAFPLLLQFSNHSGPGNYALAWLHNMLSAPRMQGPLGGGESGSNDG           
QAFSAMKTTDGSHPSLLGLMGGLEKETTALLHEKGVYQAFMQRIDSEYQETFGSELLREPKSFAAPQVQVPQQYLGDY           
>MBX3167492.1:6-482 hypothetical protein [Candidatus Eremiobacteraeota bacterium]           
PTFCFAKKYTTAEILNDEAKAQAFQDEFLKSEAGYFEQCHDPRSGMVYDGLNLDAQTGQVAGIRNWSAPSKECLDLGLCI           
KALQGDEKAVQVVGRGDAVRAKAAALELLDKKMAAYQEFQQQNPRYAGFLPWYFIHADKVEATPDWQGKIPGLDNGEWMW           
TMLTAEKALSEAGAEELAAKYRAYNQVLMDNVTKVFYDPRGVACRGDVRITDKGYEALHPGAFMTGEHGVHEGCMLIHYL           
TLFGKDLPAGAADKIWDDIKMKRVESKHGTTWQGFWGSAHESWAYLFLPFRDHKGYQELHRIREEVRVNNAVQRGYPGLA           
TSTNGPRGGYLSDCGIEGIGTQPVRSNDTFAVYGCFPLLLEFSQKAGPGNFGLAWLHNMLTAPRMQGPLGGGESGTNDGE           
AFSAMKTTDGTHPSLLGMMGGLEKETAAVMKDRGVYDRFMARIDSEYRETFGSKPLREPKPFVAPRAQVPQQHLGEY           
>CAE7650301.1:44-420 unnamed protein product [Symbiodinium necroappetens]           
ALDILEKKVSSMEDFDARFPGFGGYMPWFCSRGINDAGVCKSTTDPGTSRMMPLPGWERSLPGLDNGQLAFGTAAVVCRF           
AQMARRWNGRLERMKVERASVVNLFYDGAGLVARNASNAHNQNQMVLWDAFEGEMWVVIFMDIFGNWSKYPNNGEELRAE           
EKKLMWKIKAEHVEPVVYTAADNSKMVLQKGFWFSAHEQWKTLQLPYMDIPLVRHLFTNGEFARLENSLQQQLPGLMASV           
NAPHGVQCDAHPYCSAVGIQALAEQPIFTETVLTPYASFPSILVDSAAGLAWYNHMLAMPRVQTPVGSIESFTNTGKAVA           
PMATWDAKATTVVAMLGGTGPLLRTYMQEHGVYGVFEDRVKSMYGPIFEPVIASVMP           
>MBN9414399.1:6-482 hypothetical protein [Candidatus Eremiobacteraeota bacterium]           
PTFCFAKKYTTAEILNDAAKAQSFQDEFLKGEADYFEQCHDPRSGIVYDGLNLDAQTGKVAGVRNWSAPSKECLDLGLCI           
KALQGDEKAVQVVGRGDAARAKEEALKLLDQKMGAYQEFQRENPRYAGFLPWYFINGGKIEATPDWQGKIPGLDNGEWMW           
TMLTAEKALKEAGAEQLASKYQAYNQQLMDNVTKVFYDPRGVACRGDVRITENGYEALHRGAFMTGEHGVHEGCMLIHYL           
TLFGKDLPPGASDKIWDDIKMKRVESKHGTTWQGFWGSAHESWAYLFLPFRDHQGYQNLHRIREEVRVNNAVERGYPGLA           
TSTNGPRGGYLSDCGIEGIGTQPVKSNDTFAVYGCFPLLLEFSQKVGPGNFGLAWLHNMLTAPRMQGPLGGGESGSNDGE           
AFSAMKTTDGTHPSLLGMMGGLEKETAAVMREKGVYDKFMARIDSEYRETFGSRPLKEPKPFVAPRAQVPQQHLGEY           
>MBI2267687.1:38-509 hypothetical protein [Armatimonadetes bacterium]           
RFAERYTVAEVFGDPRRGEAFTREYLKWEGAFFALARHPKTGLTYDGLNLDPGTGKAEMPRLFSAPSKECLDLALCVKAL           
TGNRRAALAVSPQDPSRAKTAAVEILEKKVASYERFLKENPGYAGFLPWFESKDTATPAPDWRNEFPGLDNGEWLWTMLT           
AEHVLRRQGLSALAKRYKDYNDGIKNKVAKIFYDPKTGKVRGDVRFAPSWERGLSYVSAPGKCAYLTGEHGVHEGMMMAL           
YVSLFGKGLPANGSTRIWSGIRLKRVEHKYGSTWEGWYGSAHESWAYLILPLRDLPEYGLLFRIREIIRTRNARDRGYPG           
LAASCLINRNRYADRAGIEGIGKLPVTENHLFAVYGAFPLLLECSKGRGGNYGLAWLINMLKADRMQGPLGGGECGSNDG           
TSVADVKTIDGSFTNVLALCGGLEKETKDMLKAEGRYERALVSVETPERLYERQWALTMMDVVLDTLRNEYV           
>MBI4218341.1:85-548 hypothetical protein [Elusimicrobia bacterium]           
EFEEKVVEASSRFHTDSVGFNAVSGLTNDGHMARPDTGDLLGGPRNWSAASKESLHLSRLRRAINGEKNGLKFASPEDPS           
KGEEKAVEILTKKITSYEKFDEERPWFGGLFPWTKNTDDGMTPVVSKENPDWDWSDRLPSLDNGQLMRQMKLTARALDKK           
GHKELAKRYFKYWQKMVKNFVPIFFNPQEGKIRGVARIRDVHSKTIAPSNYADGGYFLDNSYEGRIAVLDAILYGVWQNA           
NDKKRVMDSLLLVKATFVAKDGRRFTIERGHWGSSHEAWWAIAGCDLDHPVVRRVFINTQKARTWFSADHGYPGNFASTH           
IPVAGNQDPEYEGALGFPPAREKIARYDIFAPYAAFPIILANRKVGWEWFHAMTPPQIFGKYGLFDSISADGTKVANLYT           
WDGIVTTLEAMDGGSADEHRESLKEDGKYDEYMSLEGGWYEGVFGKGKLEGEDQDFALPTARIP           
>MBV9080552.1:254-722 MFS transporter [Elusimicrobia bacterium]           
SPVQTEEDVFSLLAKFHKHAYFPASGLTGDSIEIETGRLRTFSAASKETLHLFQLALAIRGNPHSMEFVSPGHSDQAFEK           
SLDLLSRKMQAYHEFAENPDYRGFGGFIPWFDAVPTRVGDQLVERIRPTSGWHDRVPSLDNGEFMWSLYFTYHVLEDAAA           
SRPADPRLAALAADYKAHFQRLAGNAVAMFYDGDGKIRTEARILDPKAAPSAANTADAAPGHDLNDPYEGELMAMMMTLF           
GNWDDVKEPARAQALPARAHDEPAWRNDSLRRVWLKKREEFKTRSLRVTTGKVTIKEGDVFSAHEAWGLLIAPYKAVPAS           
RFAFEQDERFRTLRAAAAGGGLLGSANIVKETGEVIFRSLGIRDAARLTHEDFEDWTMLTPYAAFPLIHLDRAAGLAWLK           
RMSVPNVISEKGYLDSARRDGRLAVPVASWETNGLLQLTLSGGVDEPNENHLKRDRKWGEFEALISWQY           
>OGW79030.1:74-503 hypothetical protein A2Z83_02065 [Omnitrophica bacterium GWA2_52_8]           
LIDQVIPREAKYFTPGVGLDPASGVPYDHRRIRLDKGILGETGNYTAASKLSVSLAYLLCVMLQKPMLKNVLMTHDEAER           
LLRLSLETVYHYVKKYPDYGGFMPWVDIRPNGTVAPASNKLPSLDNGQMTWALSAILAAFEKSPKPSYRELAELARNIIN           
SQNYKKFYDPQKKLLFGTIQKDPYTNRWVGDQTYYLNDMFEGILAVLWAVLHRHVPEEVWYELKIPTSDYVTSQGEVATT           
FHGYRASFHEHWALVFLPLMDTSLREIYQNFLYAQADFAQRTQMPGFLSTAYSPRGIYRQMGIPSIASQPVDQSDAAVVY           
ATAMGMLISPWVGSQWLEQLYRVRSLLTPYGAVESVGRDGYADIFTADAKGLTVLSAVGGVVDEVNLYLRRRVVPGTRVP           
MDVKFRELVHAKYLQMLKERSGNKIYLPEE           
>MBI4970437.1:71-498 hypothetical protein [Candidatus Omnitrophica bacterium]           
ESQYFSTKIGIDSKTGMPLDHVRIRLENEMLSEQGNYTAASKISLAIPFLLSVIEQKPEFERVALTPKEAEELLHRALMT           
LQRFIKEYKSYGGFLPWIDIRPDGTIAPANNKVPSLDNGQLTWALVSVTGALEHSSDPNLREIAKEAEAINKERNYAKFF           
DAEKCLLHGTAQVDETSGTWYGDKTYYLDDMCEGTMAILWGILNGQIPESAWDNVKIQTRDYKTLAGEEATTFLGFRASF           
HEHWALVFLPFMDTSLAPLYKNYLFVQADYARRKGLPGFVSTAYDPRGVYRQMGIPSIAGRQVDRSDVAVVFATAMSMLI           
DPEVGAAWLKNVYDFPNVVTRYGAVESVGTDGYADIFTADGKGMTLLASTRGMVKEVEQYLKSRKVPGQSITMYDKFIQL           
INAKQKQMMQSRDNIPVATPAQSFPLPG           
>MSR78291.1:81-515 hypothetical protein [Candidatus Omnitrophica bacterium]           
KFISDVVIPNETIYFQPGIGLDAKSGMPYDHVRIRMAKGKLGEKGNYTAASKISLSIPYLLGVVTRKPIFEKAKLTAEEA           
EDLLERALKSLLRYAKENPDYDSFLAWSDIRANGTIAPAWAKVPSLDNGQMSWALAAVSASLSQSNNPKHQQMGAMAQRF           
LDSQNYIKFYDPQKKLMHGTIQFDPIQKVWTGDKTYYLNDMYEGTLAVLWAVLNRHVPQEAWDNLEVPTAEYITSAGEVI           
TTLKGYRASFHEHWGLIYLPLMKSALAPLYQNYLYTQADYARAHGLPGFLSTSYDANGNYRQMGVPDIASQPVDRSDVSV           
VFATALAMMISPQVGAKWLKNMLTFRGIMTPYGTVESAAHDGYADIMTADGKGLTVMSASGGVVNEVEAYLKTHDVPGTN           
ISMYAKLIELLQSKYYQMMKKRHQEPIHMPTKPYP           
>HCM41790.1:89-559 hypothetical protein [Candidatus Omnitrophica bacterium]           
ESELGRVISIQAPLLPVMEAYGARAISQAITPDIKYFMEEILIPNEAKYFEPGLGMDETTGLPYDHIRYRLKSKIMTEVG           
NYTAASKLSLSIPFLLNIIQHKPGFASLEGWTAVDAQQKLKAVLLTLQKFNQDFPDYRGFLPWVDIRPNGTIAPANTKIP           
SLDNGQLTWALAAVVSVFENAQTGEAFEIKSLAEHLLAFQNYGHFYDKESGLLHGTIQVAHRDGRWVGDKTYYLNDMFEG           
TMAVLWAVLHGQVPEAAWNNLKIPTVDYKTMQGDQVTTFQGFRSSFHEWWALAYLPFMQSPLAPLFHNYLFVQADHAVKN           
KLPGFTSTAFDAQGVYRQMGIPEIAGQKVDRDDVSVVFGTAISMMISPSAGSLWLKNLYDRHGLVTPFGAVESMGPDGFA           
DIFTADAKGMTLLAASGGMNHEIERYLKSHRYLDTQMTLYQKMMLLFQSKHDQMLKARAGRPVLMSRHAIP           
>MBU9889722.1:116-480 hypothetical protein [Candidatus Omnitrophica bacterium]           
NSRRFIEETLIPGESVYFLPGTGFDTKTAMPYDHVRVRLKENLLSEVGNYTAASKLSLLVPFLLKVIQKNPSYRNVKLKP           
EEAAAKLRQTLRTLLEYNKKYPDYGGFLPWVDIRPNGTIAPASTKVPSLDNGQLTWALAAVVASLEDSSDPELRKIASMA           
QALLHAQDYKKFYDPKAGLLHGTIQYDTETREWHGDATYYLNDMFEGTLAVLWGVLNGQIPEDAWDNLAIPTIEYITRHG           
EKVTTFAGFRASFHEHWALAYLPIMSSALAPLYQNFLYAQADHARRNFLPGFISTAYDPQGVYRQMGVPSIAYNPVDRSD           
VAVLYATAMSMLISPTVGAASLAKLYAFKDFVTPYGGYESVGRDG           
NNLYDEFLSKLPKLEVQPKQLQDFNIPTKIGFSMKQDFTSC


*****************


PgSGL1,2 Group


PgSGL1
>WP_044620634.1:1-440 membrane protein [Photobacterium gaetbulicola]           
MPHNIQVLSPSHSCRSNSDKVTELSLRKHFYPSGFEQELQTNLDFFLDGVGVDEQAKVPFDTLFVAGSDIDPQYYVNTTE           
IGLYLNILTEAYLNGHQAALVRINQTLDVLFGAPTWNGLFYWPYDIVEGQLKPQEEGIVPAVDNANLAFALTAVSGAFFD           
SADALAVSAVKKIDDILQRQIPGWQQLYEPTRDLLYAGWSAKDSAPLGYYIDRKANESRLAPLWAHLITKGTSSPVPKSA           
FENMELYTGTCVLNGQKLRPMLTWDGAYFQGMLPAIWLNERCLIPDYSIIEDMTKVQQAHSEQNKIPFVSSAATTDDSYA           
AFGVPAISEAAVRFELQIAGGNTGTPHATALSFMVNPPDAIAHLQSIKQLHPDIESPYGWFDAVDTKGNMSSKLISLDQG           
MFVCSFLATSINQQVKTYLKHKGLYPDLKDIYKSFTPNNE 


PgSGL2
>AJR08600.1:17-424 hypothetical protein H744_2c1936 [Photobacterium gaetbulicola Gung47]           
ITDVYIGEHHYPENFAQQLHTNLQYFRDGVGVDAQSGMPYDFIRLMDNGIIEPRPAVNSTTVGLYLNVLTEMERAGSAEA           
RQRLGEVLSQLENAPKWNGLFIWMYKVDAGELSLNSRSVASAVDAANLISSLAAVAGAYWQHEDPDLAQLAQRADTLIME           
SKQGWYGLYDRENNDRELLRAAWQDRGDGQRGYVKYKIDRKANESRLAPLWAAVLTYGDEEPIPEATFTNMRLYTGEYVT           
RDGEVINPMLTWNGAYFQGMLPSVWFDEQSMVPVPKMFDDMATVQIEYSTEYGIPFLSSSATIDSRYSEYGVDGMAEAYQ           
RGRRSFQEPVGTPHASALYAMINRDHAIELLRDVERRHPQIVSPVGWFDAVNDQGEVTNKIIGLDQGMFAASFFADTIRA           
DVENYIRQ   


>WP_107297445.1:1-439 hypothetical protein [Photobacterium rosenbergii]           
MSQNTRASTSSHLLRTSGAKVTELALRRQFYPPGFEQELQTNLDFFLDGVGVDEQAKVPYDTLFVTGSDIDPQNYVNTTE           
IGLYLNILTEAHINGYEAALVRIDETLDALLGAPNWNGLFYWPYDIVEGQLQPQEEGIIPAVDNANLAFALAAVSGAYLD           
SDDELAVNVVAKISDILQRQVTGWQQLYDPQKDLLYAGWSAKDSAPLGYYIDRKANESRLAPLWAHLITKDTSHPVPQSA           
FNNMELYTGSFETSQQIFKPMLTWDGAYFQGMLPAIWLNEKQLIPDYSIIEDMTALQQCHSERHNIPFVSSAATTDDSYA           
AFGVPELSEAAVRFSLAIAGGDTGTPHATALSYIVNPADAVKQLKLIKQQHPDIESPYGWFDAVDTTGKMSTKLISLDQG           
MFVCAFLATSINQQVETYLKRTGNYQDVIDMYQSFTPDN           
>TDR76185.1:18-456 putative glucoamylase [Photobacterium lutimaris]           
MSHYTQDPAPLNSLCSNVAKINELALHPLCYPPGFEQELQSNLDFFLDGVGVDEQAKVPYDTLFVTGSDIDPQYYVNTTE           
IGLYLNILTAAHQNGNSDALVRINETLDVLLGAPTWNGLFYWPYDIVDGKLQPQDEGIVPAVDNANLAFALAAVSGAYLD           
ACEELAINIVTKIDDILQRQIPGWQAFYDPDEGLLHAGWSTKEGTLLGYYIDRKANESRLAPIWAHLMTKATSSPVPKSG           
FNNMALYTGTYALNEQTLYPMLTWDGAYFQGMLPAIWLNERELIPDYSIVEDMTRVQRVHSEHYQIPFVSSAATTGDSYE           
AFGVPELSEASVRFKLPIAGGNTGTPHATALSFMVEPESAIACLKSIKRQHPNIESPYGWFDAVDTDGNMSTKLISLDQG           
MFVCAFLASSINNQVETYLKEKGYYQDVIEMYKSFTPNN           
>EHA1089693.1:2-422 hypothetical protein [Vibrio parahaemolyticus]           
SSVSINKLQLKPEQYPQGFEQQLQQNLDFFLDGVGVSASAKVPFDTIFVREGEVEHDFFVNTTEIGLYLNILVEVHKAGD           
ANALVRIQETLKVLVAAPTWKGLFYWPYDIVEEKLLPQEEGIIPAVDNANLAFALAGVSGAYLDSDEPQEIDVVNKVELL           
LNRQLAGWQSLYDEEKGLLRAGWSGKDNAPLDYYVDRKANESRLAPLWAHLITQGNPVPQSAFSKMELYTQAYQVEAKSY           
SPMLTWDGAYFQGMLPAIWLNEKALIPDYSMIQDMTALQHRHAKEHKIPMVSSAATTSDNYAAFGVPSLSEAKVRFDIAI           
AGGDTGTPHAMALSYMVDPQLALQGLHRIKQQHPQIETPFGWLDAVDTEGNVSSKIISLDQGMFVCAFIAKEINQHVERY           
LNHKGYSEAVAKMYQSFVPNN
>WP_017188131.1:24-443 membrane protein [Vibrio owensii]           
ITELTVNPQLYPVGFEQHLQKNLDFFVDGVGVDQKAKVPYDTIFVDKDGNIEHANYVNTTEIGLYLNVLVEAQKNGNVDA           
LARIHETLDALANAPTWKGLFYWPYDIEGDQLKPNKDGIVPAVDNANLAFALSGVAGAYIDSKDKSEQLVVSKVEAILNS           
QIEGWSELYDEDKGLLYSGWSAKNNAPLTYHIDRKANESRLAPVWAHLVTQNTTNPVPASAFNNMELYTHDYYLGGKKLT           
PMLTWDGAYFQGMLSMIWLEERTLMPDFSIIEDMTEVQKYHAIHNQIPFVSSSATVDDGYAAFGVPQLSESKVRFNNEIA           
GGDTGTPHALALSYMVKPFEAVSLLKTVIDYYPQLETPYGWYDAINAKGETSTKILSLDQGMFVGAFLSPAINKDVRHYL           
ESKNYYSTIVDMYESFEPNN           
>WP_171374480.1:24-443 hypothetical protein [Vibrio jasicida]           
ITELTVNPQLYPVGFEQHLQKNLDFFVDGVGVDQKAKVPYDTIFVDKDGNIEHANYVNTTEIGLYLNVLVEAQKNGNVDA           
LARIHETLDALANAPTWKGLFYWPYDIEGGQLKPNKDGIVPAVDNANLAFALSGVAGAYIDSKDKSKQLVVSKVEAILNS           
QIEGWSELYDEDKGLLYSGWSTKTDAPLTYHIDRKANESRLAPVWAHLITQNSEKSVPKTAFSNMELYTHDYYLNGKKLT           
PMLTWDGAYFQGMLSMIWLEERALMPDFSIIEDMTEVQKYHAIHNQIPFVSSAATVDDGYAAFGVPQLSESKVRFNNDIE           
GGETGTPHALALSYMVKPFEAVNLLNRLIDFYPQLETPYGWYDAVNAKGETSTKILSLDQGMFVGAFLSPAINKDVRTYL           
ESKDYYSTIVDMYETFEPNN           
>WP_216604701.1:12-432 hypothetical protein [Vibrio chagasii]           
ITELTVNPQLYPVGFEEHLQRNLDFFVDGVGVDQKAKVPYDTIFVDKDGQIERAYYVNTTEIGLYLNVLVEAHKNGNADA           
LVRINETLDALADAPTWKGLFYWPYDIEGEQLKPNKDGIVPAVDNANLAFALAGVAGAYLDSKQADEKQVVAKIESILKS           
QTDGWSALYDEDRGLLYSGWSAKTQEPLSYHIDRKANESRLAPLWAHLVTQESEQSVPTTAFSDMELYTHDYYLKGKKLS           
PMLTWDGAYFQGMLSMIWLEERTLIPDFSIIEDMTEVQKYHAIKHQIPFVSSAATVDDGYAAFGVPQLSESKVRFKNEIA           
GGDTGTPHALALSYMVKPFEAVNLLNKVVDYYPQIETPYGWYDAINSKGETSTKILSLDQGMFVGAFLSPSINKDVRKYL           
ESKNYYAAIVDMYETFEPNNK           
>KDN29840.1:24-445 membrane protein [Vibrio fortis]           
ITELTVNPQLYPVGFEQHLQRNLDFFVDGVGVDQKAKVPYDTIFVDKNGQIEHAYYVNTTEIGLYLNVLVEAHKNGNADA           
LVRIHETLDALAGAPTWKGLFYWPYDIEGDQLKPNKDGIVPAVDNANLAFALAGVAGAYLDSKQADEKQVVAKVESILNS           
QIDGWAELYDESRGLLYSGWSTTKQAPLTYHIDRKANESRLAPIWAHLITQNSENTVPKTAFNNMELYTQDYYLDGKKYS           
PMLTWDGAYFQGMLSMIWLEERSLIPDFSMIEDMTEIQKYHAIKHQIPFVSSAATVDDGYAAFGVPELSESKVRFNNTDI           
AGGDTGTPHALALSYMVNPFEAVSLLNTVIDYYPQLETPYGWYDAINGKGETSTKILSLDQGMFVGAFLSPAINQDVRKY           
LESKNYYAAIVDMYETFEPNNK           
>PMM43358.1:24-444 hypothetical protein BCT54_00745 [Vibrio splendidus]           
ITELTVNPQLYPVGFEQHLQRNLDFFVDGVGVDQKAKVPYDTIFVDKNGQIEHDYYVNTTEIGLYLNVLVEAHKNGNADA           
LIRIHETLDTLARAPTWKGLFFWPYDIEGEQLKPNKDGIVPAVDNANLAFALVGVAGAYLDSKQSNEKEVVAKVESILKS           
QTDGWSALYDESRGLLYSGWSTKKEAPLSYHIDRKANESRLAPLWAHLVTQESEQSVPMTAFSDMELYTHDYYLKGKKLS           
PMLTWDGAYFQGMLSMIWLEERTLIPDFSIIEDMTEVQKYHAIKHQIPFVSSAATVDDGYAAFGVPQLSESKVRFDNEIA           
GGDTGSPHALALSYMVKPFEAVNLLNKVVDYYPQIETPYGWYDAINSKGETSTKILSLDQGMFVGAFLSPSINKDVRKYL           
ESKNYYAAIVDMYETFEPNNK           
>WP_108179943.1:13-447 hypothetical protein [Vibrio splendidus]           
LISFSASAFANDIVLNELTIRDHLYPDNFKSELSNNLNFFRDGVGVDPVSKVPFDTVSIVDGEVVPFYYVNTTEIGLYLN           
ILVEVEKAGNTDALTRIVEVLDVLEETPTWKGLYFWPYDIVDGKLQPTEEGIVPAVDNANLAFSLAGVAGAYLDSTSPEK           
KAIVERIETILEGQIDGWVSIYDKNRGLMNAGWSTKDDAALPYFIDRKANESRLAPLWAALITRDQGANAIPTSAFDNME           
LYTHPYTFNGQEYNPMLTWNGTYFQGMLPSIWMNERELMPDYSLVEDMTFVQMVYAAKHNIPLLSSSATVDDGYSEFGVP           
YLSESKVMFNNEMHAGDTGTPHATALSYIVSPETSVQALKALKAYYPNIESEFGWYDAVDTEGRMSTKILSLDQGMFVGA           
FVADEINADVQTYLEARGYMSDVEKMYSSFIPNNK           
>PMF97736.1:13-447 hypothetical protein BCV02_03475 [Vibrio breoganii]           
LISFSVSTFASDIVLDELTIRDHLYPENFKAELNNNLNFFRDGVGVDPVSKVPFDTVSIVDGEVVPFYYVNTTEIGLYLN           
ILVEVEKAGNADALIRISEVLDVLEETPKWKGLYFWPYDIVDGKLQPTEEGIVPAVDNANLALSLAGVAGAYLDSTSPDK           
QAIVSRIEAILEGQIDGWVSIYDKNRGLMNAGWSTKDNAALPYFIDRKANESRLAPLWAALITRDQGSNAVPTSAFDNME           
LYTHPYTFNGKEYNPMLTWNGTYFQGMLPSIWMNERQLMPDYSLVEDMTFVQMVYAAKHNIPLLSSSATVDDGYSEFGVP           
YLSESKVMFNNEMHAGDTGTPHATALSYIVSPETSVAALKALKAYYPSIESEFGWYDAVDTEGRMSTKILSLDQGMFVGA           
FVADEINADVQTYLEARGYMSDVEKMYRSFIPNNK           
>WP_102525269.1:11-446 hypothetical protein [Vibrio tapetis]           
VIALSLTAIADAGAVTIDSLVLRDHLYPTDFQAELQNNLNFFIDGVGVDPETKVPFDTILVKDGIIEHRYYVNTSEIGLY           
LNILVEADKGGTRHAIERIAEVLDTLEKAPHWNGLFYWPYDIVGKELKPVADGTVPAVDNGNLAFALAGVAGAFLNSEDE           
LKQSISKRIEKILDAQKPGWVKLYDEQRGLMVAGWSTQSDSALSYYVDRMANESRLAPMWAALITADMGGDAVPASAFND           
MELYTKQYQYKGRTYNPMLTWDGAYFQAMLPAIWLNEEELMPDYTMVRDMTFIQMAYAAEHNIPLVSSSATVDDEYAAFG           
VPYLSESKVKFSNEIHDGKTGTPHAVALSYIVDPDTAVQALKSIKKNYPEIESPYGWYDALDSEGRMSTKILSLDQGMFV           
GAFLADEINADVKRYLDSKGYSEAVEEMYQSFVPNK           
>RJX71963.1:13-446 hypothetical protein DZ860_09025 [Vibrio sinensis]           
MMSFGVSATASEVVLDQLSVRDHLYPANFQAELQNNLNFFRDGVGVDAQAKVPFDTVSIVEGKVKPHYYVNTTEIGLYLN           
ILVEVEKAGNSKALTRILEVLDVLEETPTWEGLYFWPYDIVDGKLQPTKDGIVPAVDNANLALALAGVAGAYLESEQVEK           
QQVVARINALLDGQKKGWIKIYDEGRDLMHAGWSTKDDAALPYFIDRKANESRLAPLWAALITQDQGEDAIPTSAFDNME           
LYTHKYTFNGKEYNPMLTWDGAYFQAMLPAIWLDEKSLMPNYRMVEDMTFIQMAYAAKHNIPMVSSSATVDDAYAAFGVP           
HLSESKVKFNNEIHAGTTGTPHAVALSYMVNPETAVSALKALKAYYPNIESEFGWYDAVDGAGNMSTKILSLDQGMFVGA           
FLSDEINADVARYLEARGYMDEIKDMYQSYVPNN           
>WP_162048471.1:27-446 hypothetical protein [Vibrio taketomensis]           
INELSVRDHLYPAQFKAELQNNLNFFRDGVGVDPVAKVPFDTVSIVEGKVKPHYYVNTTEIGLYLNILVEAEKAGEGKAL           
TRIAEVLDVLEETPTWKGLYFWPYDIVEGKLKPTADGIVPAVDNANLALALAGVAGAYLDATDAEKQKIVERIEAILVGQ           
KQGWFEIYDQGRGLLHAGWSTKNDAALPYYIDRKANESRLAPLWAALITKGTGDKAIPQSAFDTMELYTHKYTFNGKEYN           
PMLTWDGAYFQAMLPAIWLNEQELMPDYTMVKDMTFLQMTYAAKHNIPLVSSSATVDDAYAAFGVPFLSESKVKFNNEIH           
EGTTGTPHALALSYIVSPETSVQALKALKNYYPQIESEFGWYDAVDSQGKMSTKILSLDQGMFVGAFLADEINADVEKYL           
TARGYMADVQQMYRSYVPNN           
>SUB31695.1:27-446 Uncharacterized protein conserved in bacteria (DUF2329) [Yersinia pseudotuberculosis]           
IDQLKVSEHLYPKGFESEFQNNLDFYRDGVGVDEKAKVPYDTIRIEGTEIVKGYYTNTTEVGLYLNILTESVKAGNLQAL           
QRIKETLTTLEQAPKWNGLFYWPYDIRDGKLVTNPDEIVPAVDNGNLSFALAGVAGAFLDSSDADKQEIVQRIEAILDGQ           
KPGWASLYDENKGLLSSGWSTKNNASLGYFVDRKGNESRAAVAWAVLATKDMGAKALPVSAFSKMELYTQRYEINGKQYN           
PLLTWDGAYFQMMMPQIWLNERELMPNYGIVEDHTFIQKVYASKHGIPMVSSSATTDNAYHAFGVPQLSESKVRFKNKID           
DGYTGTPHAIALSYIVDPAGAISALKKLKQAYPNIESPYGWYDAVDSNGKISKNILSLDVGMFVGAFLAKEINADVEKYL           
QSKGDMELLKEMYQSYVPNN           
>WP_026258326.1:17-440 membrane protein [Endozoicomonas elysicola]           
SVLANASAVTLDKLEVRDQFYPADFREELQTNLNFFLDGKGVDADTLVPYDTIWVKDNKAEYAYYTNTTEIALYLNILVE           
AEKAGNQKALTRIQEVLTTLEEAPKFKGLFYWPYDIKGGELKPGKGEIAPAVDNGNLAFSLAAVAGAYLNSTDPVKQSII           
SRIDQMLKAQIPGWLSLYDKDRGLLWGGWQNGELIEYHVDRKANESRLAALWAPLITKHLGAEAIPASVFNDMETYTVSY           
RLDGKNYTPILTWDGAYFQALLPAIWLNEKELVPDYSMFEDTTQLQRIYSKRNNMPMVSSSATVNDEYRPFGIPHLSEAW           
VRYDDKIAGGSTGTPHATALSYMVDPEGAVKSLKSIKALYPAIETSYGWYDAVDSKGRMSTKILSLDQGMFVGAFLAESI           
NADVERYLRARGYWDDVKSMYLSF           
>WP_193017392.1:17-444 hypothetical protein [Proteus sp. FME41]           
STQSLANNVVINEIKVAEHLYPAGFEEEFQNNLNFFRDGVGVDKYVKVPYDTIRIEGNTVVPGYYTNTTEIGLYLNVLTQ           
SAKAGNKDAIERIKETLTTMEQAPKWKGLFYWPYDIRDNKLVKNPDEIVPAVDNGNFSFALMAVAGAFMNSPDPDKQEIV           
KRIQAILDGQREGWVALYDENKGLMSSGWSTKNNAFLGYYLDRKGNESRAAVIWAILDTKDLGANAIPESAFHKMELYTQ           
HYKINDKIYNPLLTWDGAYFQMMMPQIWLNEKELMPDYKIVEDHTLIQKIYAAKHGIPMVSSSARIDNGYHSFGVPALSE           
SKVRFNNVIEDGNTGTPHAIALSYIVDPEGAISALKKLKQVYPNIQSPYGWYDAVDNKGNMTQNILSLDVGMFVAAIMSK           
EINDDVKTYLESQGHLKDLETLYQGFVP           
>EAM8615966.1:28-447 hypothetical protein [Salmonella enterica]           
IDELKVSGNLYPKGFEEEFQNNLNFFRDGVGVDELAKVPYDTIRVENNHIVKGYYTNTTEVGLYLNILTEAAKAGDKDAL           
LRIKETLATMENAPKWKGLFYWPYDIRGNKLIKTHDEIIPAVDNGNFSFALAAVAGAFMGSNDSDKQDIVKRIEVILEKQ           
KDGWTALYDKNKGLMSSGWSTKNNAPLGYHLDRKGNESRAAVLWAILETRHMGSQSIPASAFHNMELYTQHYKINGKIVN           
PLLTWDGAYFQIMMPQIWVNERELMPDYKIVDDHTLIQKIYGAKHGIPMVSSSAKIDNSYYPFGVPELSESKVRFNNIVP           
DGYTGTPHAIALSYIVDPEGAISALRKLKKIYPQIESPYGWFDAIDNQGRMTKNILSLDVGMFVCAILANNINADVEKYL           
TRKGNMNMLTELYQGFLPDN           
>WP_066015705.1:8-430 hypothetical protein [Endozoicomonas atrinae]           
ANASTVTLEQLQVRESFYPDNFKEELQANLDFFIDGVGVDKTAVVPYDTIWVTNEGIRHGYYTNTTEIGLYLNILVEVEK           
AGNPKALIRISEVIETLEKAPKFKGLFYWPYDIINGQLTVNKDEIVPAVDNGNLALALAGVAGAYIGSENPEKQSIVKRI           
DSLLAGQREGWSDMYDSSKGLLIAGWKSGEPLPYYIDRKANESRTASIWAPLITRDMGDDAVPQTAFTRKETHTASYTLN           
GQSYNPILTWDGAYFQAMLPAIWLEESTLIPDYGMFEDMTRLQMIYAAKYNIPMVSSSATVDDQYAAFGVPFLSESKVMF           
NNEIEGASTGTPHAVALAYMIDKDASVQALKGLKRAYPHIESVAGWYDAVDASGRMSTKVLSLDQGMFVGAFLAESINYD           
VQRYMEEKQYWQDVQTMYQSFVP           
>WP_120030609.1:33-449 hypothetical protein [Vibrio sinensis]           
DVIRSINIDEKYYPESFAQSLQDNMDYFLDGVGVSTRLKLPYDHVLVQGSSIAPSSYTNISTVALYINLLVEMVDAGDEA           
ASKRLDAVLTQLEVSPKWNGLFYWLYDMSGSALAVSNSATVSAVDNGIMSFSLAGLNGAFDNHSDERLNRLAQRAQSLLE           
KQVIGWQSLYDPNRGLLHAGWSRTSNSLLGYHIDRKANESRLAPLWAVMVSEGTIPETAFTDMELLVGEYTMDSHDLTPM           
LTWDGSYFQAFLPALWLDEQRLIPNDQMMDDFTEVHKQYADLHRIPFVSASATVDDGYAAFGVQDVSESYRKFGNEIETG           
TTGSPHTLGLYYMQNPSDALARLNQLRNRSPQIQTQAGWADAIDANGHVSSKVIGLDQGMFIGAFFADSVRENVERYLTR           
KGYQTSLTSMYTDFIPN           
>HAS6025740.1:33-451 hypothetical protein [Vibrio vulnificus]           
NHATISVIELDSIFYPVGFERSLQDNINYFLDGVGVSSRTHLPYDHVLVSGENIMPSSYTNISTIALYINVLIEMVEIGD           
DNAVARLERVLAQLEEAPKWRGLFYWLYQFDDGQLAINQDATASAVDNAITSFTLAGLVGAFENHSNERLHAIAARAESL           
LTAQQSGWESLYDPTQGLLRAGWSNKSDNFLGYYIDRKANESRLAPIWAVLVSEGRVPTTVFEDMLLITGSVDLNGSTIN           
PMLTWDGSYFQAMLPALWLDEALLIPDYQMVTDFSRVHAAYADKYGIPFVSASATIADGYAAYGLESVSESYRKFTNAIE           
TGTTGSPHTLALYYMTNETDALKRLNQLKQDNPQVETSAGWADAINDKGDISHKVIGLDQGMFVGAFIAESIRSNVHRYL           
TSRNYQSTLELMYADFVAD           
>OLQ94643.1:16-435 hypothetical protein BIY21_08455 [Vibrio ponticus]           
PSHTTITAIELAPHVYPAGFERSLQDNIDYFLDGIGVSSSTHLPYDHVLVNGENIAVSSYTNISTIALYINVLIEMVEAN           
DEKAITRLERVLTQLEAAPKWRGLFYWLYQFENQKLAINQDATASAVDNAITSFTLAGLVGAFENHSNERLNAIAARAEQ           
LLTAQQSGWEALYDSTRGLLRAGWSNKSNDFLGYYIDRKANESRLAPLWAVLVSEGRVPTTVFEDMWLMTGNVELNGKTV           
NPLLTWDGSYFQAMLPALWLDEASLIPDYQIVTDFSRIHATYADKYSIPFVSASATVADGYAAYGLESVSESYRKFGNSI           
ETGTTGSPHTLALYYMINETDALNRLNKLKQDNPQIETSAGWVDAINDQGEVSRKVIGLDQGMFVGAFIAESIRGNVHRY           
LASRNYQATLELMYDDFVAD           
>PMG76124.1:2-416 hypothetical protein BCU83_17040 [Vibrio breoganii]           
ITQIRIESKYYPVGFEQSLQDNMDYFIDGVGVSTLAHIPFDHVLVDGNEILPSHYTNISTIALYINVLIQMIEYGDENAI           
TRLSTVLSVLESAPKWNGLFYWLYQIEGSNLTIDDSAIASAVDNGIMSFTLAGLYGALNNHTDERLNQLSLRADVLLSAQ           
STGWSELYDASQGFLRAGWSRKDNAYLSYHVDRKANESRLATLWAVMMTDSQVPHTAFTDMTLVRGGFSNAGLDVAPMLT           
WDGSYFQAMLPALWLDEQSLMPSYEMVEEFTQVHLQYADDHNIPLVSASSTVDDGYAAFGLESVSESHRKYNNSIETGTT           
GTPHALALYYMISPTDAIQRLNQLKIDSPQIETSAGWADAIDSTGQVSSKVIGLDQGMFVGAFIAEPVRENVAMYLDIKG           
QTSALQSLYSSFVAD           
>WP_083232604.1:27-472 hypothetical protein [Endozoicomonas atrinae]           
PSTPPPTDSSTIETIYIADPFYPAGFEEGLQTNLDFFIDGVGIDPEAKVPYDNILISNGDIQKAGYTNITGIGFYLNLLV           
EMQRAGHPAAAGRIDAVLAQLEQAPKYIGMFYWLYAIEGDRLQVTGEQIVSAVDNANLVLSLASVAGAYMASDNAVLSRL           
GERADQLIRQQADGWSALYDHDRGLLRAGWRNGSFERYWIDRKSNESRLAPLMAVLLTDSMGAEAVPREAFENMELHLEP           
YNRNGYSYTPLLSWDGSFFQAMLPAIWLEETALVPDYTMFRDFAAVQLTYADEHNIPLTSASSTTSDLYAAFGVPELSES           
YLRFGNPVPAGNDLPRESNCTPTEKDDCQPFAATGTPHASALYYLVNPEDAVQRLKRLAMDYPSIESPAGWFDALDENGR           
VSEKIIAINQGMFIGSFMSDSIRKDVRAYFEYMGNYHLIDHMYQSF           
>WP_102525271.1:20-443 hypothetical protein [Vibrio tapetis]           
CVEETRATEKIKIDSKYYPKGFETELQSNLDFFMDGVGVSPSVKVPYDHIILGSDGNTVANYTNITGVGFYLNLLTEMQR           
AGSSSAVLRMEEVLSVLESAPKWNGLFFWLYGFSENELTVSNDGKISAVDNGNLALSLAALSGAYYDSNNDRLKAIATRS           
ESLLSAQKLGWSSLYDTNRGLLRAGWSKDTGTYLGYHIDRKTNESRLAVIWAVLSTEGSAQAVPASAFTTMPMPVGRYNH           
DGVYLEPLLSWDGSYFQTMMPSLWINEAKLMPDSRYLEAVNQLHKQYSDANNGIPFVSASATPNNGYHAYGIKEVSESYY           
KYQNSISSAAGTPHASALYYMSDPTDAVARLKAIKAGYPMIETKAGWRDAVAPDGTLSNKLIAIDQGMFVGAFIASSVQQ           
DVSNYFERKGWKASLEQMYDTFVP           
>WP_048614760.1:39-455 MULTISPECIES: hypothetical protein [Vibrio]           
DVITQIRIESKYYPDGFEQSLQNNMDYFIDGVGVSTSAHIPFDHVLVNDGEVTPSNYTNISTIALYINVLIQMIEFGDEA           
AATRLNTVLSTLENAPKWNGLFYWLYQIEGAGLTIDDSAIASAVDNGIMSFTLAGLYGALNNHTDESLNQLSIRAEALLN           
EQITGWSVLYDSNQGYLRAGWDNNAFAYLPYYLDRKANESRLATLWAVMMTSGQVPNTAYTDMTLVRGQVSNDGLNVTPM           
LTWDGSYFQAILPALWLDESSLMPSYEMVEEFTQVHLQYADEYNIPLVSASSTIDDGYAAFGLESVSESHRKYSNSIETG           
TTGTPHALALYYMLSPTDAIQRLNQLKLTYPNIETAAGWVDAIDSSGQVSSKVIGLDQGMFVGAFFADSVRENVATYIDF           
KGQTSTLQTLYSTFVAD


>WP_133638292.1:31-462 hypothetical protein [Photobacterium lutimaris]           
NSQLITEVYIGEHHYPENFVQQLHTNLQYFQDGVGVDPQSGMPFDFIRVMDNGDIEPRPAVNSTTVGLYLNVLTEMERAG           
SNEARKRIGEVLTQLENAPKWNGLFIWMYKLSEGELALDSRSVASAVDAANLISSLAAVSGAYWQHDDPVLAQLSQRADA           
LINQSKEGWYGLYERDTGTRDLLRAAWQDTGDGQPGYVKYLIDRKANESRLAPLWAAVLTHSDEMPIPEGVFTNMGLYTG           
EYVTRDGEVINPMLTWNGAYFQGMLPSVWFDEKSMVPTPKMFDDMARVQVEYSAQFGIPFLSSSSTVDSRYSEYGVDGMA           
EAYQRGRRSFQEPVGTPHATALYAMKNRDHAVELLLDVEARYPQIVSPAGWFDAVNEKGEVADKIIGLDQGMFAASFFAD           
TIRTDVENYIKQAHGEKAWQLVERLYSQFESN           
        
>WP_083994240.1:34-430 hypothetical protein [Vibrio celticus]           
VRKASYPEEFEQDYQLNLQYFADGVGIDPVAKVPYDLIDVVNGSAIKARLQMNSTALGLYLHVLVEMERANSLIARQRLI           
DVITLIDKMPKWNGLAYWMYQIELSGKLSLSSTATASAVDAANLITSLAAVAGAYWHDDDPRMQNLAKQVDAIIRKTAEG           
WYSLFDQEKGLLKAAWSLENNDYAEYHIDRKSNESRLAPLWAHLITRETSNEIPIEAFTKMQAFTANYLSCNGDTLAPLL           
TWKGAYFQAMLPSIWFDEYALVPNPAMFDDLTQVQIDFTSALNIPFLSSASTIDAQYSEFGVDAMSEHFCLDPNESVQTD           
VGSPHATALSAILDPTSAVTRLKAVKAKHPQIAGPYGWYDAINSHGDVVNRLIGLDQGMFVNAFLATQIQQDVKCYI           
>WP_162048470.1:6-430 hypothetical protein [Vibrio taketomensis]           
IPFVASTLVLMMGCGGSSDSQTSTQLPNHTAINAIELAPDVYPAGFEQSLQDNIDYFLDGIGVSSSTHLPYDHVLVNGEN           
IAVSSYTNISTIALYINVLIEMVEANDEKAITRLERVLTQLEAAPKWRGLFYWLYQFENQKLAINQDATASAVDNAITSF           
TLAGLVGAFENDSNERLNAIAARAEQLLTAQQSGWEALYDSTRGLLRAGWSNKSNDFLGYYIDRKANESRLAPLWAVLVC           
EGRVPTTVFEDMWLMTGNVELNGNTVNPLLTWDGSYFQAMLPALWLDEASLIPDYQIVTDFSRVHATYADKYSIPFVSAS           
ATVADGYAAYGLESVSESYRKFGNSIETGTTGSPHTLALYYMINETDALNRLNKLKQDNPQIETSAGWLMLSMTKEKYLI           
KSLVLIRGCLWEHSFLSLYVATFIA           
>WP_083994243.1:34-445 hypothetical protein [Vibrio celticus]           
DPIDHIYLSQSLYPANFEQQLTDNLQFFQDGVGVSTAAKVPFNSIDFDESGALIEKQTGRLNVTALGLYLNVLTEMEKAG           
SEKARQRLFDLIEIMEAMPKWKGNFYWMYRIESDGQINKLPKAVASAVDSANLITSMAAVAGAYWTNSDPNLRNLAHRFD           
TLIQNSSAAWLALYDADKGLLSGGFRDELPDTGEPGITSYYIDRKSNESRLAPIWAHLLTQNTIKPIPETVFTKMRLYQA           
DYVANDGQILQPMLTWKGAYFQALLPSIWFNEPYLVGQPLLFEHATQTQIDYTQQHNIPFLSSSATIEGGYSEYGIDAMS           
EHFHRNEINTAQEGVGTPHASALYSILNQQHAIELMLNIEHHHPQVVGEYGWYDAININGEVRRRLISLDQGMFVGAFMA           
THLQESVENYIK           
>WP_087020134.1:20-441 hypothetical protein [Thaumasiovibrio subtropicus]           
CSSNESEQIVEMMPIDHVVVQTQHYPENFVSQLETNLQYFRDGIGVDAIAGIPYDFIRLHSDGEIDHQRVANSTTIGLYL           
NVLTEMERSGSPEARDRLLHVLTQLEQAPTWHGLFFWMYQITEQGELKVGRRGVASAVDAANLTSALAAVAGAYWQDEDP           
ELAKIGQRAHQLVQATTAGWQGLYDEGNNPSTLLRAAWIEDEKQGSDFAPYFVDRKSNESRLAPLWATVLTMNEGTPIPA           
TVFTDMTTYTGHYTSPTGEEFAPLLTWNGTFFQAMLPTIWFDELNLVPDRKMFDDMARVQLDYVTELGIPFLSSSSTIDS           
RYDEYGVDGMAENYYRNARSAQAPVGTPHATALYAMLNRDHAVELLLDIESRHPAIVSQAGWFDAVNSEGEITNKIIGLD           
QGMFAASFFAETVRADVERYIR           
>WP_107348898.1:36-448 hypothetical protein [Photobacterium lutimaris]           
SEPINIVYVAEELYPNNFRQHLDSNMQFFQDGVGVSATAKVPFDNVNFDEHGGLIEKNTGRLNVTALGLYLNVLTEMEKA           
GSREAKQRLFYLIHTMEKMPKWKGNFYWMYRIEADGRIEKLPKAVSSAVDAANLITSMAAVAGAYWEHSEPDLRSLARRF           
DTLIKDSAAAWSFLYDNQEGLLRGGYRDELPDGSGSGVTSYFIDRKTNESRLAPIWAHLLTQQMEKPIPETVFNNMRLYY           
ADYKASNGSVLQPMLTWKGAYFQAMLPSIWFDEPVLSGNSQLFEHATQTQIDYTRQYKIPFLSSSATISGGYSEYGIDAM           
SEHFHRNEIHSSQEGVGTPHASALYALLDKQHAIELMLEIEDSHPQVVSDYGWYDALNIEGKVQRRLISLDQGMFVGSFL           
AEKLREDVKNYVE           
>RTL12026.1:34-458 hypothetical protein EKK54_05055 [Neisseriaceae bacterium]           
EQVLQDNLTFFQTGAGIDAKTFMPYDTIYVDKNSHKITSTNGQFNTTETGLYLNILLLIAEDKINSPYINKDQAITQMLL           
ITQELLDLQNTPGKSWKGLFYWPYNIESSGNIVPATSTVPDVDNSNLDFSLAALIGAYQYSNDPLRSKIAKQALTIVNNQ           
QEGWTTIGTYTKSSLPNPDCQQCVAAGWDTATNKPLGYYIDRMANESRLSPLWMLIQGYTAESGAFTQMPIYSNNITLNN           
GESVNAELTWDGTMFQLLLPRILMREDQLIPSYNQLFNNYVTVQQQYIESNGLIAFLSASSATNDTYHGDFGVPSLNECY           
VRGWCQLPAFIDGTPHATALVALENPTLSLQYFNQLYQCSNTLTPYGLYDAIGQNCETGTELISLDQGMLVLGLSGNTIS           
NYVSDYIKSVGKWEMVQGLYQHYQP           
>TXJ00621.1:34-458 hypothetical protein E6Q32_06130 [Neisseriales bacterium]           
EQVLQDNLTFFQSGAGVDAKTFMPYDTIYVDKNSHKITSTNGQFNTTETGLYLNILLLIAEGNINSPYINKDQAVAQMLV           
ITQELLDLQNTPGKSWKGLFYWPYNIESNGNIAPATSTIPDVDNSNLDFSLAALIGAYQYSSDPLRSKIAKQALTIVNNQ           
QEGWTTIGTYTKSQLPNPDCQQCVAAGWDTATDKPLGYYIDRMANESRLSPLWMLIQGYTAESGAFTQMPIYSNNIILNN           
GESINAELTWDGTMFQLLLPRILLREDQLIPNYNQLFNNYIAAQQQYIESNNIIAFLSASSATNDTYHGDFGAPSLNECY           
VRGWCQLPAFIDGTPHATGLVALENPALSMQYFNKLYQCSNTLTPYGFYDAIGQNCETGTALISLDQGMLVLGLTGNTIA           
NYVGDYIKSVGKWEMVQGLYQHYQP           
>WP_211830246.1:52-470 hypothetical protein [Kistimonas asteriae]           
DRIDHLKVRHRVFPQEIRAVLDNNLNYFRDGVGVEPVSGFPYGNIEVDRETGEIIGRRDYVKTTYISTYLTILLEMSKVG           
GEYTTKAHERIKKVLSTLFTLSGWEGLLHGGHYILKDFKNGTDTVSTANNSKLVFTLMAIIGAYNDSEDPVRQEITQLAS           
DLLKRQAVGWSKFYDPAEGLMHKSWDTKLQKFKRHTTAFVEEAMPGVIAGILLTKDLGNAAIPETAFTRLVLDITDYQLT           
TGEEIVSLQSGSGALYYPTVPMIWLDQEKFTGDAFRYFKNFVRAHNDFRKAHNLPFMLSACTGIHGGYYNFGVPALSLKK           
ENTPYDAATPRTIGLAYMVDPDVAIEMALEARKTFPQIETPYGWYDSMNAAGETTSTIKTLGQGLLIGGFLAKETHKDMK           
RYFDDKGCTKIMNRLYKNY           
>HDL10154.1:41-438 hypothetical protein [Candidatus Omnitrophica bacterium]           
QIINRNFQYFLNAVDYKSGLVYDHIFFTPDNKIKPGKYTSPTVIGLWLVLLCDIVAGDLTIDDFGKDDAWEILSRLITTV           
ERLPKWRGLFYWYEIKDGIKIAEGRTISAYDNGNLTISLAVAWSILESCNNKNAHQLASRLLKLITDQKKGWQMFWDRRR           
NLLYGLYKNGKPVRNLWLDRFYTEARNAVLAGILIADLPLSIWENMLTSRHCPKAEYTLSNGRKVEFLKPYQGAFQAWLS           
LLFVPEMELSQKLRRMHCNYAQIQIDYALNSEIPLLRSACADPYIQNRYFYEPCVGVFNASEDWVRSDIGSPYATALLYT           
VYPKISLELFKTALDKFPQLWGPYGFWDSIGENGKTSRVYIALDQLQLILSFVADDNQKYFMKFVEKIGKEEELKRLY           
>OQA51634.1:216-616 hypothetical protein BWY44_00983 [Candidatus Omnitrophica bacterium ADurb.Bin292]           
VQSGLDYFRVGAGIDPVTHFPYDNMGENADNPDKLTQPTLIGFYLQILGDVVSGALDNGMTQNQALAEISLVLENLLNVQ           
RDYGWNGLIPWLDLDPLNASEPKVALGDNANLSQSIAVMIGALEQAGLSAAQLNPIQSQANTFLANQKSGYAAFVDPVFG           
IFRGDVNTATGVFSAYIDRLSNEFRGAVAFLAVYFSDVIPRSVWDNLKIVVNDSYVDRNGETIRNLAPWDGGAFQIFWPM           
LRNDELGFSGFRRALYNQLVAQLDYAYQNRIPGILSASLIPEHGYSGAIGIPVISEANMVLGAVDIVGDVGSTYALAAAM           
GVDPYAVLGWLDAIDNLGRVNGGYGFFDSARSNSEISYLYLGIDVAATILGLAGNGASDFTSYLRNRGLEAAYNELYDSM           
S           
>MSR77664.1:311-725 hypothetical protein [Candidatus Omnitrophica bacterium]           
FRQTLINDNARYFTEAVGIDRFTGFPLDVLGPNASGGKGYWTQPTSIGFHLQFLGDIVTHKITVAGISPDQALTAAAKTL           
TSLLDAQTRFGWNGLIPWLRLSPLGIDRSQIVFLDNINLSQSVAAMLGSLEKANVQTGLAKDIYNKAAEFLAKQQASITL           
NGKTGNVYQQFYDSAAGRIYSFYDTAARSFSANQHADRLGNEIRSGIAFAVTYFGLPQPAWNNLALVTRSYITSNNQTVE           
TIAPFDGGAFQVFWNTLRAPENEIAKMKPVLWNAFVAFTDFMQREKLPGFPSASAVPGAVYDGKIGIPSIAEATDIRYFN           
IGSLYALAAAYLLDPSKVLSLIQWVKTTFPQMIGPNGFYDAATKAGVVSQNYYAIDQGSFLVGLAGSGPSSMKVFLQKRN           
LLANFNQLYNGLNLN           
>OGR82350.1:30-365 hypothetical protein A2901_04720 [Elusimicrobia bacterium RIFCSPLOWO2_01_FULL_54_10]           
VPLDNSKHDAGHHTSVTNIGFYLASIVGAVELGLETRASAFKKIDFLLSLLSRLETWKNFPVNWYDAGRLTPNSDNLVST           
VDLGNYYAGIIVVRQAFPELEVACDRLLRTDWNMLYDSEQKLLYGGYNLKMQASTEWHYDHLGADSRLAGFLAVAIGRVP           
KESWDALNRNLEQRYGVEYLKPGWEAGGLFLGYMSGIFIDEKGFLPGLSAANFAKAQMIHQDKIHSPVWGWSASDSPKDG           
YLGFLALKDDIVAPYASAMAVEDFPGEVIANLKMLERLGARTSHLRSGKYVPFGFRDAYDIRTRAITSNYLMLDQTMIFL           
TLVNALKDRAISRHFE           
>MBI4388330.1:253-668 hypothetical protein [Candidatus Omnitrophica bacterium]           
IDTQTAYFTAGVGIDLDNDPTNDPDTHLPFDNIQIVNDVPQPDRRTQLTAIGFYLQMLGEMAKQLPDLRSSVLPEALTVL           
EQLRQYQSQLGWEGTGLLPAFINVDTAAGNEFIAFGDNANLSQSIAVLIGALSSISDFTGEEQTLADQIETLGEAALEAQ           
GPGYVRLYDPQAHLFHGAFNTSTGQFEPYHIDKLAMEFRTGVAFVLARYRNLLPGDSEQAWFSLTQAYKDYTDQFENTIV           
NLVPYDGGAFQIFWPLLWSNEAKIVNVSAALQNFFYTHADYANRYQIPGFLSASYMPEETHNVSYVGALGIPEASEKNFP           
YNNVFDVGSLYGLASTYSLNPNLVIDWIARITIRFPQLTTPYGIVDAARSGSEYSNRLVAVDQASFILGLLGGGGDDLEK           
YLEDQGDLDQYRELYE


*******************


PgSGL3 Group


PgSGL3
>WP_044620632.1:59-432 hypothetical protein [Photobacterium gaetbulicola]           
NGTYEDKLFLNGDRSYVGSIANSGMGLIALTIGHANGWEPEAEQLALVTLRKLAGRDPNFAVPQNATNTFIHFYNTKTGE           
AVGDDWSPVDSAIMIYGALFVKNYFSENEEIAELADFLYRNTDLTQYIADVRTGRIYLAQHTDGTFKKYRTKAFNEYMLV           
AGIANQQAKDLDNAVNASNAKKFWDIWYASTKFLPVAEYNGIPVLSEGKTWFTSQFNFLFNNYLMHDFSNHPEFVTALEN           
SAKADFAFWRDVDVEGVELKEYEWGSGAGSCPNGYCVDRFHFDGDRQFNHNLVVSPHILAGYIPFNDRAKADLISTYRDN           
TINAKHELEGGYEILWRYSHDQPEWKAEFIEGVDFSTFLFGLAAMPEHLGMDFF   


>WP_146447367.1:1-450 hypothetical protein [Bythopirellula polymerisocia]           
MSCRNLFLAILMFLIHVSPGKAQDIDTIRNEQILRLRGYVLNAIRFSGLVRDSLVLDGESFHPATPDAAGFALVSLSAFN           
HLGIQPDAEQRVIKILNAHLGLTPGVTPERSADGHFIHFMNVDTGAAAPCCWDDSYSPIGSALLAAGAQFAKRQFSGNTT           
IASLADQLTASIDFNAAIHPSLDGRIYLDMTKEGGGSGGAVRPWNEYMLVESLALRQPNNERALAVKDLWLDTNSLPQIS           
YAGIPTLTDNVNRFASGFWVQQMHFFNGDFRHNEEFETFFWNQRDADKMYSSDILGETFRYGLTAGVSPQGYHADRIGDH           
PDNVFSPEAVAAWGDMDTLLQFYNEQITSTSPSYKFGMVRVSETEPNWLPNDAGLVDHLFLLFGLVESIDPDFFADRLFP           
AFIEGDFDQDGDVDGDDFLLWQRGGSPAPLSAGDLADWNSHYGAPFQVTP           
>WP_148073957.1:1-446 hypothetical protein [Bythopirellula goksoyri]           
MSCRYLFLAILMVLLHFSPGKAQDFDTIRNEQIFRLRGYVLNAIRFSGLVRDSLVLDGSSFHPATPDAAGFALLSLSAFD           
HLGLQSDADQRVIKILNAHLGLTPGVSPERSADGHFIHFMNVDTGAAAPCCWDDSYSPIGSALLVAGAQFAKRHFSGNTT           
IASLADQLTASIDFNAAIHPSLDGRIYLDMTKEGGGSGGALRPWNEYMLVESLALRQPNNDRALAVKDLWLDTNSLPQIS           
YEGIPTLTDNVNRFASGFWVQQMHFFNGDFRHNEEFETFFWNQRDADKMYSTDILGESYRYGLTAGVSPQGYHADRIGDH           
PDNVFSPEAVAAWGDMDTLLQFYNEQVSTTSPSYKFGMVRVSATEPNWLPNDAGLVDHLFLLFGLVESIDPDFFADRLFP           
AFVEGDFDNDGDVDGSDFLAWQRGESPGGSLSPIDLTVWHSNYGTP 
>WP_146572230.1:7-445 hypothetical protein [Botrimarina hoheduenensis]           
LLTCLVATLHFCGAVPVTAQTIASMRADQLARLQTYVLDAIQPSGLVRDSLVLSPSGTNFHPATPDAAGFALLSLAAFDQ           
LGTLPNADQRVVQILNAHVGNTPGVNPVRSPDGHFLHFIDIVNGSDPPGWDDSYSPISSALVVAGAQFASNHFAGTSSPL           
AGQIAALADQLTASVDFDAAIHPSLDGRVYLDMTAAGGGAGGTLRPWNEYQLVVSLALRQQNNDRAVAVRRQWFNTDLLP           
RRGLGPYQTLTDNPNAYASAFWTQQAQFFNGDFRHDDDFQTFLENHKLGDELYSSAVLNQAYRYGLTAGVNPSGYHADRP           
FNHPDTVFSPSAVAAWGDLDTLLQFYLDQLPATNPRYRYGLARVSDEQPTWIPNDAGLVDHLFLLFGLVESLHPDFFADR           
VFAPLVAGDYNFDGEVDLADYTVWRDTLGGADLSADGDL           
>WP_146564733.1:42-478 hypothetical protein [Posidoniimonas corsicana]           
AQTLEQMRADQLERLQTYVLDAVQPSGLVRDSLVLSPSAAHFHPATPDAAGFALLALSAFDEFGQLPNAAGVVENILAAY           
NGDTPGVTPDRSADGHYVHFMNVATGAKQGGGWDESYSPIGSALLTAGAQFAKRHFAGNDAIASLADQITASIDFNAAIH           
PSLDGRIYLDMTKAGGGAGGTVRPWNEYMLVESLALRQPNNDRAVAVKHLWLNPDNLPVKYFSGTPTLTDNPGAFAPAFW           
VQQSQFFNSDFRADARFQEFLASQQQADSDYAEFFLADPFRYGLTAGVTPDGYHADRIFDHPSTVLTPAAVSAWGDMDTL           
LQWYQQQDPTSDARYRYGLARESLDDESWVPYDAGLVDHLFLLFGIVESIDPGFFADRLFDPLQPGDYNLDGTVDAADYT           
LWRDTLGSTTNLSADGDLDGQVGPGDYQVWRASFGAP           
>TWT78465.1:23-473 hypothetical protein Pla123a_12570 [Posidoniimonas polymericola]           
LTLLVAGRGSSGQTVEQMRADQIGRLQTYVLDAVLPSGLVRDSLVLSPSVGHFHPATPDAAGFALMALSAFDHLDTMNDA           
ADVVESILSAYNGSTPGVTPDRSADGHYVHFMNTATGAKQGGGWDESYSPIGSALLVSGAQFAKKHFAGNPAIATLADQI           
TDSIDFNAAIHPSLNGGIYLDMTKQGGGAGGAVNPWNEYMLVESLALRQENNDRAVAVKHLWYNPANVPKKSFAGSVTLT           
DNPAAYAPAFWVQQSQFFNGDFRGDPKFQRLLANHQQADSDYAATTLTEPYRYGLTAGVVPNGYHADRMDDHPSTVLTPA           
AVSAWGDMQTLLEWYQEQDPNSDARYRYGLTRESLDDPSWKPYDAGLVDHLFLLFGIVENIDAGFFAERLFDALQPGDYN           
LDGVVDGADYTVWRDNQGSTTNLLADGNLNGVVDSGDLLVWRQNFGEGVQV           
>QDT69082.1:9-431 hypothetical protein MalM25_20090 [Planctomycetes bacterium MalM25]           
LALLTVMLFITDGAIAQGLEAFRTDQIARLQNYVLDAIQPSGLVRDSLVLNPTQNNFHPATPDAAGFALLSLAAFDHLGT           
LPGADQRVVDILRAYTGNQPGVDPARSSDGHFLHFLDVTDGGDPPGWDDSYSPISSALIVAGAQFAQSHFELTGSALAPQ           
IGALTSELTSSIDFDAAIHPSLDGRVYLDMTASGGGAGAAVRPWNEYQLVVSLALRQQENNERAVAVRRHWFNPDLAPKS           
SLGGLLTLTDAPQRFAPAFWVQQAQFFNGDFRHNAEFQTYFENQGESDQLYSSAVLDEVFRYGLTAGVSPDGYHADRLFD           
HPGEVFSPEAVAAWGDIQTLLEFAAEQPPSTDPRYRYGLVRVSDEQPNWVPNDAGLVDHLFLLYGLIESLAPDFFSQRVF           
SPLSEGDFNFDGVVDAADYTVWR           
>WP_197526407.1:9-432 PEP-CTERM sorting domain-containing protein [Botrimarina colliarenosi]           
LGFPLVVVAILGAKAPAQDLAAFRTDQIARLQNYVLDAIQPSGLVRDSLVLNPAASSFHPATPDAAGFALVSLAAFDQLG           
TLPNAGQKVVDILRAYNGLTPGVTPLRSPNGHYLHFLDINTGGDPPGWDDSYSPIGSALVVAGAQFARNHFAMAGSPLAG           
EIDALTQTLTESIDFNAAIHPSRDGRVWLDMTSSGGGAGGAVRPWNEYQLVVSLALRQQGNNDRAVAVRRQWLNAQLAPK           
QSYQGIVTATDSPSGFAPAFWTQQAQFFNGDFRNDPKFQTLLTNQQRADRQYSAQVLEEAYRYGLTAGVSPDGYYADRIL           
DHPGEVFSPEAVAAWGDIETLLDFAADQPPASDPRYRYGLVRVSDAQPGWVPNDAGLVDHLFLLFGLVESLEPSFFAERV           
FAPLAAGDFNFDGSVDAADYTVWR           
>MBP7746063.1:171-558 hypothetical protein [Phycisphaerae bacterium]           
ATDLDALRADQLQRAKAYVLDALCGNGMVRDGLPNSPTVPPYHPATPDAAGFELLAICAADHLGLMYNGHVAVQWILSAY           
AGHTPGVVPDRQPDGHWVHFMDPATGAYAGGGWDPTYSPIGSALLVSGALFAKNHFHGNATIAALADELYATTDFNAAIH           
PSLDGRVYLGMAPGGGALPGELRPWNEYMLVVSLALRQPNNQRALAVAPLWLNAANVLHISYQGIPTLTDNAGGFAPAFW           
VHQQHFFNTDFAANAEFEQYMLNHMRADALYGAMGLNLPYLYGLTAGVDPSGYFADRIYNHHNVFAPEAVAAWGDLDTLL           
EFAQAQPPNSDVRFRYGLTRVSSANPSWVPYDSGLVDHLFQMFGLVESIDPLFFRQRQPFQTDNDVDG           
>MBN2445506.1:180-577 hypothetical protein [Phycisphaerae bacterium]           
IDSLRLGQLQRCTFYLMDAIQANGMVRDSLPLSPSETPFHPATPDAAGFALLGLCAADQLEIISFSEPLVESILSAYSGH           
TPGITPDRSADGHWVHCMDVNTGQYSGWDDTYTTIGSALLVSGALFAKNHFPDNATIASYADEMFATTNFDAAIDPSLNG           
RVYLGMAPDGGGAPGTLPPWNEYVLVVSLALREPGATRAPAIAHLWLDPANTPTKSYRGIPTLTDNTSVYAPAFWVHQSH           
FFNADFARTEDFEQLFRNQQYADSLYSSYQLGQPYRYGLTAGVDPSGYNADRMYDHENVFGPEAVAAWGDIDALFDFLED           
QPPTSDSRLRYGATRVSSQDASWLPYDAGLVDHTFLMFGLVESIEPLFFKARQPFQLDTDADGIADVYDNCVGIWNRA           
>TWT42397.1:188-576 hypothetical protein RAS1_35280 [Phycisphaerae bacterium RAS1]           
LDGIRSGQIARGAYYVSEAIQPSGLVRDSITLNSADAPFHPATPDAAGFALAGLCVADHFVPDLTAADKAIAILSAYTGH           
TPGVTPTRNTEGHWWHWMNVNTGLPEPGWNDNYTTIGSAIFVAGALLAKNHFADNATITALANEAYATCDFEAMIHPSVD           
GRIYLATNASGGELGSLRPWNEYMLIETLALRQPVHPRATAIAPFWLNTANILKRNYRGISTLTDNVASFAPAFWVHQMH           
FLSTDFATSASFETYFQNHQRADALYCAADLGQQYRYGLTAGVSPAGYTVDKIFAHQNVYAPEAVGGWGDVDTILEFAQD           
RPPLSNVRYRFGLTRVSTVQPTWIPFDAGLVDHTFLMLGLAESIDPLFFKRRLPFQTDVDADGIADAYD           
>MBK9140837.1:173-547 hypothetical protein [Verrucomicrobia bacterium]           
ALDLQSAVDDQLRRLADYVRDAIQPSGLVRDSLMHSPAAQPIHPASPDAAGFALLALCGLDHLKVVGDAEARVQAILSAH           
AGRTTGVTPKRNARGHWWHWLNVATGNPHPGWNDNYTTIGSALLVAGGLFARNHFPQNPTIAALAEELRASCDFDGMIHS           
ALDGRVALATDVNGNAVGHTRPWNEYQLIVSLALRQPGATRAAAVSNLWLNPAAAPKSVYRGIPVLTDRAGSFAPAFWTQ           
QQFFFNPDFAGNADFVGFFRNQQRADALYCASGLRQNYRYGLTAGVDPSGYRADRIGDHDNVFSPSAVGGWGDLDTLLEF           
IQSQPPGADPRSRYGLARVSSAMANWWPADAGLVDHLFLLFGLVEARSPGFFKQR           
>HEP26486.1:173-561 hypothetical protein [Phycisphaerae bacterium]           
PSGFASAEALRLNQVQRCATYILDALQSNGLVRDGLPFSPSGTPFHPATPDAAGFALLGLCAADQLGLMQFADVAAEEIL           
SAYAGHTPGVTPARNALGHWRHWLDVNTGGPAAGWPTEYTTIGSALLVGGALFAKNHFIENTTVGALADELYATCDFDAM           
IHPSLDGRVYVATDVNGNSLGTLVPWNEYMIVVSLSLRQPGATRAPAMAWRWLDPASLPVIFFQDIPTLTDNPILYAPAF           
WVQQMHFFNADFASNAAFETYFRNHQQADELYCAWVLGQSYRYGLTAGVDPAGYFADRIGSHHSVVSPEAVAAWAELDTV           
MEFAQDQPPNADSRYRYGLTRVSISNPSWVPPDSALVDHLFLMFGLVESLDPVFFKQRQPFQPDADADG           
>MBK9127222.1:178-612 hypothetical protein [Phycisphaerales bacterium]           
DAVLAGQIERSLNFVLASIEGSGLVRDAVPYSPSLLPYHPATPDAAGHALVALSAADRLGLIDNAELLVTMILSAYSGNT           
PGIVPTRNAKGHWWHWMNVDTGAPAAGWPQEYTTIGSGLLVAGALLAKNHFIENATIGALADELYATCDFDAMIHPSLDG           
RVYVATNASGGELFGSLRPWNEYMIIPSLALRQAGATRAAAIQHLWLDPANAPKATYRGNVTLTDSAGNFAPAFWVHQQY           
YLNADFANSAAFMTYFHNHRRADELYCLLQLNQVYRYGLTAGVSPSGYTADRIFAHSNVYAPEAVAGWGETNTVLEFADD           
QEPNSSSWFRYGLTRVSSVQPSWIPPDAAHVDHLFLMFGLVEAADPLFFKQRRGLQVDDDGDGIADAYDNCPTAWNPQQQ           
DLDGNGIADACECAAVASDADKDGDVDLRDLAAWQ           
>MBL8877563.1:180-567 hypothetical protein [Phycisphaerales bacterium]           
LEALRADQLARGTAYINAAILPNGLVRDSVMYDPDDAPFHPATPDAAGHALVGLCAAHRLGLAPDARERVAQILRTYLGR           
TPGVQPPRNAVGHWWHWLNVQTGGPAAGWGDNYTTIGSAIFVAGAALAGNYFADHPEIAELIYEIRESTDFEAAIDPALN           
GRVYLATDELGFPLGTLPPWNEYMLIVSLALRQSYHPHATAIRHLWLEPGNLPQVSYRGNQTLTDSATSFAPAFWTHQMH           
YLNADFSSNPEFEALLHSQLRADRLYCAIDLAQTYRYGLTAGVDPTGYFADRMFNHHFVLAPEAVAAGGDLHTLLEFAAA           
QPPESDARFRFGLTRVSTQLPAWVPSDGALVDHAFLLFGLVESADPLFFRKYQLQDDADRDGIGDSYD  


>WP_138531170.1:51-411 T9SS type A sorting domain-containing protein [Labilibacter sediminis]           
KGIYRDSKIIDGGNDFHPASVANIGVGLVSLCIADAMGWDANAADKATITLNSINGHTPGFTPERTSNGYFRHFINMETG           
DQEWNSEFSTIDTDILMIGAIICKNYFYNNSTITSLVNELWNSIDFTACIKNPAEGTIFLTMNADGTGGSNVTKVYNEYM           
LCAWLALNDNNHNTNQAEDLWNTWYSNPNNLPQSTYNNLPVLTDDHGEIRFLSAFTHQFNYYYINYFSLSSEHMQFYTNA           
KDAELAYWSDKGAEYEWGNGAGIDVDGYSANKINNNTYQTVSPHIIAGFIPIEANAKTHLFSLYNNNKGLYSLPDNPSQK           
TLWRYSLANPNWKPNSIQGIDQSTLLFGLASLPEYLGPEFF           
>WP_088355093.1:7-430 T9SS type A sorting domain-containing protein [Polaribacter haliotis]           
SKVLIIVILQFLLSNQNSQSQITTDQLLENTYTLYESMRLSNGMYRDAKIIKTGWSDYHPISAANVGTGLIALCIADKAG           
YITDAETKVIETLKTILGYTTGFTPDRNNKGYYRHFLDISSGAQAWNSEYSTIDTALLTTGTLFAKKYFSNNTQIAAYAD           
ELFLSVDWVSAIDNPTTGSIWLEQNALGNGQGSSAKPFNEYMIVAYLAKKSEGNTPGNGTTAWNVWTQLNNFAYANYWGY           
QILSDYNSTNSFRSNFVIQFPFYLVPWAHNSTLYKTYMSNTLAADKLYYTNIQSSYPTGHISSYEWGLGAGSSPTTIGNT           
FYTTIGYHADDINNHPARVVSPHIIAGFLPTDATVKNDLIQMLSGTRGLYNLPTGETLLWRYSLDETTWKPNEIQGVDYS           
SMLFGLAANKFGSTFFSTYNNYDF           
>WP_138528439.1:61-436 discoidin domain-containing protein [Labilibacter sediminis]           
GMYRDSKLLNGNSDYHPASIANVGTGLITLCIADAMGWESNASQLVITTLNSVNGNTPGFTPDRNTNGYFRHFINMDTGV           
NEWSSEYSTIDTDLLVMGALFCKNYFSSNTTIADLVDELWNSIDYTAAIADATNGKIYLVMNADGTGATAPLTAAYNEYM           
IVAYLAANDPNNNTTDAELLWNTYFANPTINLPEVSYGGYTTISDHPSHYLPNFTHQFNYYLCPYFKESTAYMAYLEEAM           
NMDKVWFQDNGGSAYEWGCGAGIAPAGYEANGVTHNNSKVVSPHIIAGFLPINPSSKNDLLDLYNNNKGVFGLPDDASKE           
ILWRYSLTDPAWVAPSIQGIDFSTFLYGLASLPEYLGPDFFSNYNQLPAIAKTDVN           
>WP_014680726.1:66-425 hypothetical protein [Solitalea canadensis]           
NGIYRDSKVFNGTDYHPASVANIGIGLVSLCVADKMGWTTDAQQQAITTLNSVLGKSGSFQLDVNAAGFPRHFVDMETGA           
RAWNSEYSTVDAALMVSGAFFCKNYFKQNTTIASLADQLFKSIDWSKAIANPETGAIYLSLDADGKGSSTTAVYNEYMLV           
AYLAYKAENGTAGPATALWNKFYANPTNLPQSTYLGYSVLTDNPGSFLSDFIPQFCYYLCHPYAVSSQYKGFMTNSMQSD           
KKWWSLTPGISPYEWGLGAGSSIDGYHADRISDNNGKIVSPHIVAGFIPINEGAKKDLISLYVANKGVYTLPGSSNKILW           
RYSLSNTSWRANEVQGIDYSTMLFGLASLPENCGANFFSE           
>WP_208078200.1:10-430 T9SS type A sorting domain-containing protein [Polaribacter sp. SM13]           
VIITILQILIFSQKTIGQITIDQLLENTCKLYESMRLPNGMYRDAKIIKTGWSDYHPISAANVGTGLIALCIADKAGYIT           
DAETKAIETLKTILGYTTGFTPDRNNKGYYRHFLDINTGAQAWNSEYSTIDTALLTTGALFAKKYFSNNTQIATYANELF           
LSVNWVSAIDNPTTGSIWLEQNALGNGQGSSAKPFNEYMIVAYLAKKSEGNSLGNGTTAWNVWTQLSNFAYANYWGYQIL           
SDYNSTNSFRSNFVIQFPFYLVPWAHNSTVYKTYMSNSLAADKLYYTKIQSSYPTGHISNYEWGLGAGSSPTTIGNTAYT           
TIGYHADDINNHPAKVVSPHIIAGFLPTDATVKNDLIQMLSGTRGLYNLPTGETLLWRYSLDEITWKPNEIQGVDYSSML           
FGLAANKFGNTFFSTYNNYDF           
>WP_184622218.1:69-436 hypothetical protein [Pedobacter cryoconitis]           
GIYRDSKLFNGTDYHPASVANIGIGMISLCIADKMKWVPDGSQQVITTLRTLLGHTPGFKLDVNTSGFPRHFVNMETGAQ           
EWNSEYSTVDAAIMVSGALFCKKYYSGNTIIAGLADSLYQSIDWSKAIADPATGKLYLSLDGKGNGLGKTSVYNEYMILA           
NLAYHSENGAGGPATTLWNNFYANPASLPKSDYSGYSVLTDSPGSFLSDFIPQFCYYLCQPYSASTKYISYMKNSMLADK           
KWWTLTTGLAAYEWGLGAGSAPTGYQANRINDNANNIVSPHIISGFIPVDQSIKNDLINLYKTNKGVYMLPGTSYKILWR           
YSTTDASWRANEVQGIDFSSMLFGLASLPENCGREFFSTYNNYQFPAY           
>WP_014679639.1:70-416 hypothetical protein [Solitalea canadensis]           
GIYRDSKLFNGTDYHPASVANIGVGLVSLCIADKMGWTTTASQQVITTLRTLLGYDSTFNLDRNAAGFPRHFVDMNTGAQ           
AWNSEYSTIDAAIMVDGALFCKKYFSTNTTIANLADSLYKSINWSKAIANPTTGKMYLSLDANGNGIGTTSVYNEYMLVA           
HLAYKAENGAGGNATTLWNNFFANTANLPKSNYWGNETLTDYPGSFLSSFIPQFCYYLCNPYSASSQYMGYMNSSMLADK           
KWWTFTPGLATYNWGLGAGTGPSGYHADRINDNADKVVSPHIVSGFIPINSTADDNLVSMYNANKGVYTLPGSSYKILWR           
YSVTNTSWKATEVQGIDFSSMLFGLAS           
>WP_124584717.1:68-435 hypothetical protein [Pedobacter sp. KBW06]           
GIYRDSKLFSGTDYHPASVANIGTGLVSLCIADKMGWISDGSQQAVTTLQTLIGQNSNFKLDVNTAGFPRHFVDMETGAR           
AWNSEYSTIDAAIMVSGALFCKKYFSTNTTIATLVDRLYKSINWSKAIANPATGSIYLSLDANGNGIGNTAVFNEYMIVA           
YLAFKSENGAAGPATTLWNNFYANTTNLPKSTYSGFEVLTDYPGAFLSDFIPQFCYYLCHPYSANAQYMQYMNNAMQADK           
KWWTFTTGIAAYEWGLGAGSDPSGYHANRINDNAGKVVSPHIISGFIPINATAKTDLLSLYNANKGVYTLPGTAYKILWR           
YSVSNPSWTANEVQGIDFSSMLFGLATLPENCGTAFFSTYNDYNFPAY           
>WP_074606746.1:68-435 hypothetical protein [Pedobacter steynii]           
GIYRDSKLFNGTDYHPASVANIGTGLVSLCIADKMGWVANGSQQVITTLQTLLGQNASFQLDVNTAGFPRHFVDMETGVQ           
AWNSEYSTIDAAIMVSGALFCKKYFSTNTTIATLVDGLYKSINWSKAIANPATGAIYLSLDANGNGIGNTAVYNEYMIVA           
YLAFKSENGVGGPATTLWNNFYANTTNLPKSTYSGFEVLTDYPGSFLSDFIPQFCYYLCHPYAANTQYMQYMNNAMQADK           
KWWTLTSGIAPYEWGLGAGSDPSGYHANRINDNAGKVVSPHIISGFIPINPTAKADLLSLYNANKGVYTLPGTSHKILWR           
YSVSNPSWKANEVQGIDFSSMLFGLATLPENCGTAFFSTYNDYSFPAY           
>WP_083252283.1:66-433 hypothetical protein [Pedobacter steynii]           
GIYRDSKLFNGTDYHPASVANIGTGLISLCIADKMGWTSNGSQQAITTLQTILGQNPAFHLDVNTAGFPRHFVDMETGAR           
AWNSEYSTIDAAIMVSGALFCKKYFSANTTIASLVDALYQSINWSKAIANPSTGAIYLSLDANGNGIGHTAVYNEYMIVA           
HLAYKAENGAGGPATTLWNNFYANTSNLPKSNYWGYQVLTDAPGSFLSDFIPQFCYYLCHPYAANTAYIQYMNNAMQADK           
KWWTFTSGISPYEWGLGAGSDPSGYHANRINDNSGKVVSPHIISGFIPINSSAKDDLLSLYNANKGVYTLPGTSHKILWR           
YSISNPSWRANEVQGIDFSSMLFGLASLPENCGTTFFSTYNDYNFPVY           
>WP_086893705.1:7-408 T9SS type A sorting domain-containing protein [Flavobacterium sp. AJR]           
ILVLAICFAPTYSQSNPTIDILFRNSYKVFELQRLPNGMYRDSKLFSGNDYHPISAANTGMGLVAISIADAMGWITNGQD           
LALATLKTATGHTQGFTPDRTSNGYYRHFMDIDTGQQAWGSEYSTIDTDILMSGALFAMKYFKNDEITKYTLEMWNSIDF           
EAAISDASGGAIYLSMNANGSGISGSAWPYNEYMIAAWLAKNASQTPTGPGNVLWNNHYSSPTQLPKVNYNSIPVLSDNA           
TRFMPSFTHQFNYYLCNYFTTSSDYMLFFKNAQQADLEWWNNQGGNTYQWGCGAGSAISSSYHADAINDNPDQIVSPHII           
AGFIPVNPNSKNDLIALWDNNKGKYLLPNSTDPILWRHSVSNTTWIPNEIIGVDFSTMLFGIATLPEYLGASFFSTNNAF           
FP           
>WP_081912522.1:43-408 T9SS type A sorting domain-containing protein [Flavobacterium hydatis]           
NGMYRDSKLFSGNDYHPISSANTGMGLVAISIADAMGWITNGQELALATLKTATGHTQGFTPDRTSNGYYRHFMDIDTGQ           
QAWGSEYSTIDTDILVSGALFAMKYFKNDQITKYTLEMWNSIVFEAAISDAIGGGIYLSMNANGTGIPGSADPYNEYMIA           
AWLAKNASQSPNDPGNVLWNNHYISPTLLPKVNYNSIPVLSDNDTRFMPSFTHQFNYYLCNYFTTSNEYMQFFKNAQQAD           
LEWWNNQGGNAYQWGCGAGSAISSSYHADAINDNPDQIVSPHIIAGFIPVNPNSKNDLIALWDNNKGKYLLPNSTDPILW           
RHSVSNTTWVPNEIIGVDFSTMLFGIATLPEYLGTSFFSTNNAFFP           
>WP_183883296.1:64-432 hypothetical protein [Pedobacter cryoconitis]           
KGIYRDSKLFSGTDYHPSSVANIGIGLISLCVADRMKWITDGSGQAITTLRTLLRHDPGFKLDVNTAGFPRHFVNMETGS           
QEWGSEYSTVDAAIMVSGALFCKNYFSGNTTIAGLADSLYQSIDWSKAIADPATGKLYLTLDGQGKGIGTTSVYNEYMLL           
AHLAYKSENGKGGPATNLWTNFYANTANLPKSNYAGNEVLTDYPGSFLSDFIPQFCYYLCKPYSANPAYMGYMKSSMLAD           
KKWWGTISGTAVYEWGLGAGSDPSGYHANRIQDNDGKVVSPHIIGGFIPVEATVKNDLINMYKANKGIYTLPGTAYQILW           
RYSVKDPAWRANEVQGIDYSTMLFGLASLPEYCGTTFFSTNNDYKFPVY           
>WP_200586113.1:39-417 hypothetical protein [Pedobacter sp. SD-b]           
DAVPAQTITNLFGNSLRFFEISRNAKGMYRDSKNLVGADYHPCSVANVGMGLISLCIGDKMGWNLDAKNQAIKTLNTLVG           
YTTGFKLDVNAAGFPRHFVDMETGARAWNSEYSTIDAAIMVEGALFCKKYFINDVTIRNLADKLYQSINWQKAIADADNG           
KIWRELDANGNGVPGSETGAYNEYINVSYLAFKSENNPYGTGPATRLWNKFYSNPADANNPLPKKNYWGYNTLTDNPNNF           
LSSFISQYSYYLCGPYASNATYRNFSTNMMNADKKWWTFQGVQAYEWGIGAGVSPGGYAANAVENNPYKMVSPQIIAGFI           
PQNANAATDFMNMYNAEKGVYYLPGENNRPVLWRYSITNPTYRADVISGVDFATELFGL           
>WP_111635791.1:64-431 hypothetical protein [Pedobacter cryoconitis]           
GIYRDSKLFKGTDYHPASVANIGIGLVSLCIADQMKWAPDADKQAITTLRSVLARNKTFKLDVNTAGFPRHFVNMETGTQ           
EWGSEYSTVDAAIMVSGALFCKNYFKSNQTISGLADSLYQSIDWSKAIADPVTGKLYLTLDANGNGIGTTSVYNEYMLLA           
HLAYKAENGKGGPATNLWTNFYANTANLPKSNYAGQELLTDYPGSYLSDFIPQFCYYLCRPYSASPVYMNYMKNAMLADQ           
QWWTGITGAARYEWGLGAGSDPSGYHANRINDNAGQVVSPHIIGGFIPVSPMAKNDLMNLYRAHKGVYKLPGTAYDILWR           
YSVKDPVWTANEVQGIDYSTMLFGLATLTEHCGQDFFTVNNDYKFPVF           
>MBL6868638.1:43-390 T9SS type A sorting domain-containing protein [Flavobacteriales bacterium]           
NGMYRDSKLMSGIDYHPISIANTGMGLISLCIADSMGWINNAEQLAIASLKTATGNTPNFTPDRTSNGYYRHFMDVNTGA           
QAWSSEYSTIDTDILVCGALFCMKYFNNPDITQYALELWNSIDFDAAIANTSTGQLYLSMNADGSGVSNSLTSPYNEYMI           
VAWLAKNYSSDTSSPGNILWNTHYSSTSSLSSITYNGHSVLSDNSTSFLSSFTHQFNYYLCNYFTTSNIYLTYFENSQKA           
DVSWWTTTGFNSYEWGLGAGSAVTNSYHADAINNNSDTIVSPQIIAGYIPIYPDAKNDLISLWDNNFGKYTLPTVNSDPI           
LWRYSKSNTTWVPNEITGVDHSTMLFGL           
>MBT3933434.1:5-402 T9SS type A sorting domain-containing protein [Bacteroidetes bacterium]           
VAILVILFQFSSIYSQTNNIIDSLFRNSYKVFELQRLSNGMYRDATLMKGIDYHPISVANTGMGLISLCIADAMLWEANA           
KELALVTLKSVTGHHSNFIPDRNFNGYYRHFLDTNTGAQAWNSEYSTIDTDILMSGALFAMNYFKDDSISHYVTELWHSI           
DFEAAIENPISGKIYRIMNEDGTGDASSLTSPYSEYMIVAWLAKNYNDTLSSTANTLWNNYYETVDSLPTSSYKGLKVLS           
DSETRFLSSFTHQFNYFLCHHFTVSEDYLKAFTNAYEADSTWWRTLGGELYEWGSGAGSSFTDSYHADAINNNPDTIVSP           
HIIAGFIPVNPNGKNDLISLWNNSKGKYLIPVSSNDSILWRYSLSNAAWVPNEIIGIDHSTMLFGISTLPEYLGNSFF           
>MBN1481277.1:56-434 hypothetical protein [candidate division KSB1 bacterium]           
VIDLYQFLRNDIGVYADAARFEGEQFHPCSIASVGMGLVSLCIADTLELIDDAESLALVTLQAMSGERSGYAPARNPVNG           
FFRHWINMNTGAREWNSEYSSIDTGILVSGALFCKQYFSRNAEIARLADALYLSVDWNTATANATAGDIYMTFDEQGKGE           
LKIGPFNEYMIVAWLAKNDPRANVRTKMLWTNHFENAAALPNSSFEGISLLTDAPDHFLSNFVIQFPYYLCFHFTTHQDY           
LKFFHNAMSADRRWWSQKTDKSYIWGTGAGASGFVDSGYHADNFNNNPGTVCSPHVLAGFMPVDSTIALDILNLWENNTG           
VYRIPGSSQKILWRFSVQDRSWRAADVQGVDISTLLFGLAAHPAVLGNSFFAAYNDFNF           
>WP_183867982.1:61-431 hypothetical protein [Pedobacter cryoconitis]           
NAIGIYRDSKLFKGTDYHPASVANIGIGLVSLCIADQMKWVPDADKQAIITLRSILARDKTFKLDINTAGFPRHFVNMET           
GAQEWGSEYSTVDAAIMVSGALFCKNYFKNNQTISGLADSLYQSIDWSKAIADPLTGKLYLTLDANGKGIGTTSVYNEYM           
LLAHLAYKAENGKGGPATNLWTNFYANTANLPKSNYADYELLTDYPGSYLSDFIPQFCYYLCQPYSASPAYMNYMKNTML           
ADQQWWTGTAVAARYEWGLGAGSDPSGYHANRINDNAGQVVSPHIIGGFIPVNPTAKNDLMSLYRTNKGVYKLPGTAYDI           
LWRYSKKDPAWTANEVQGIDYSTMLFGLATLTEHCGKDFFTVNNNYKFPVF           
>MBN1559534.1:42-431 T9SS type A sorting domain-containing protein [candidate division KSB1 bacterium]           
EIEDIREIITGVFELYQFLRNDIGIYADAARFEGVQFHPCSIASVGMGLISLCIADNLQLTDAAREEALQTLRAMSGETP           
GYEPARNPVNGFFRHWISLTTGAREWNSEYSSIDTAILICGALFCKSYFADAEIARLADALYLSVDWNAATADAANGEIY           
MTFHEDGRGELKTRPFNEYMIVAWLAKNDPRANAQTKRLWQNFFENASALPNSTYKGIPLLADSPGQYLSNFVIQFPMYL           
CSHFTARQDYLQFLKNAMLADRQWWSDNTNAPLYVWGTGAGASGFVGSGYHADNFRENPGVVCSPHVLAGFAPVDSTVFN           
DVLSLWNNNVGVYSVPGSTKKFLWRFSVQDPSWRAADVQGVDISTLMFGLATHPSLLGTEFFEKYNQYDF           
>WP_041877573.1:64-432 hypothetical protein [Pedobacter lusitanus]           
KGIYRDSKLFNGTDYHPSSVANIGIGLVSLCVADRMKWIPDGSQQAITTLRTILGWDKTFKLDVNSAGFPRHFVNMETGA           
REWNSEYSTVDAAIMVSGALFCKNYFSGNPTISGLADSLYKSIDWSKAIADPVTGKLFLTLDADGKGIGTTSVYNEYMLL           
AHLAYKAENGNTGPATSLWTNFYANPANLPKSNYSGKEVLTDYAGSFLSDFIPQFCYYLCQPYSASPVYMNYMKNSMLAD           
KLWWITAGGTAVYEWGLGAGSDPAGYQANRINDNAGKVVSPHIAGGFIPVNAEAKNDLVSLYRANKGVYTLPGTTDQILW           
RYSVKDPAWRANEVQGIDYSTMLFGLATLPEHCGKDFFTTYNNYKFPVY           
>NLT78683.1:5-412 LPXTG cell wall anchor domain-containing protein [Bifidobacterium crudilactis]           
CRKLVVLVSLLFILPPFLIAYTAQADEVAPSANSADSTTLDMLFNNSYQVFKDLRNDKGIYRDSVLLTNATPYHPSSVAA           
SGIGLFSEAIAAKKGWEPDALANVKKTISTMTGNTSGFNAERTANGYYRHFINMDTGAREWNSEFSTVDTAIFVTGSLFA           
AKYFNDPELNAMVSKLYHSIDFGAAIADPGTGGIYMIMNADGTGDAKAITLPYNEYIVVAWLAYNQNIDNPQSKAVQLWN           
NKFADTDNLLTAKYKDIDLLTDNSDHYLSSFTVLFPYYMVNMFSKSDGYRSYMANAYKADKLWSEEEGADTYEWGNGAGA           
APAPVGYHADSINNNEFRIISPQIISGFLPINPSGKQDLLDLYSRNKGVYSLHSDQSTKILWRYSLSQPEWQPDSVQAID           
YSTMLFGL           
>WP_068395413.1:63-430 hypothetical protein [Pedobacter cryoconitis]           
GIYRDSKLFKGTDYHPASVANIGIGLVSLCIADQMKWVPDADKQAIITLRSVLARNKSFKLDVNIAGFPRHFVNMETGAQ           
EWGSEYSTVDAAIMVSGALFCKNYFKNNQIISGLADSLYQSIDWSKAIADPLTGKLYLTLDANGNGIGTTSVYNEYMLLA           
HLAYKAENGKGGPATNLWTNFYANTPNLPKSNYANYELLTDYPGSYLSDFIPQFCYYLCQPYAANPAYMNYMKNAMLADQ           
QWWTATGKVANYEWGLGAGSDPSGYHANRINDNAGQVVSPHIIGGFIPVNPTAKNDLMRLYRANKGVYKLPGTAYDILWR           
YSVKDPAWTANEVQGIDYSTMLFGLATLAEHCGKDFFTVNNNYKFPVY           
>MBN1466481.1:52-432 T9SS type A sorting domain-containing protein [candidate division KSB1 bacterium]           
VLELYQFLRNDIGVYADAARFAGAQFHPCSIASVGMGLISLCIADSLQLSDAAQAQALQTLRAMSGEVPGYEPARNPVNG           
FFRHWISLKTGAREWNSEYSSIDTAILICGALFCKSYFSDAEIARLADALYLSMDWNAATADAGAGEIYMTFHEDGSGEL           
KTRPFNEYMIVAWLAKNDPRANAQTKLLWHKFFENASALPNSIYNGIPLLADSPGQYLSNFVIQFPMYLCSHFTSRQDYR           
QFLKNAMHVDRQWWSDNTNAPLYVWGTGAGASGFVGSGYHADNFRENPGHVCSPHVLAGFAPVDSTVFNDVLELWNNNVG           
VYSVPGSTKKFLWRFSVQDLSWRAADVQGVDISTLLFGLATHPALLGKEFFAKYNDYVFPS           
>WP_110452481.1:67-419 InlB B-repeat-containing protein [Bifidobacterium asteroides]           
KGIYRDSILLTDSPPYHPSSIAASGIGLMSEAIAHKKGWEPQALSNVKTTIRTMTGLTPGFHAERTTNGYFRHFINLEDG           
HREWNSEFSTIDTAIFVTGALFAANYFNDPELNTMVAKLYHSIDFGAAIADPNTGGIYMIMNADGTGDSKAVTLPYNEYI           
IVAWLAYNQNIDKPEGKAAQLWKNKYATPANLLTKDYQGLKLLTDGTDHYMSSFTLLFPYYMVNMFSKSDEYKSYMINAC           
KADKLWAADEGLAPYEWGNGAGTAPAPVGYHADSINNNEFKIVSPQIISGFLPINPSGTEDLLNLYRQNKGVYSLQSDTS           
KKILWRYSLTQPDWQADSVQGIDYSTFLFGLAS           
>MAJ43566.1:57-440 hypothetical protein [Candidatus Marinimicrobia bacterium]           
KGIYRDALRFDGNHFHPASVATIGMGLISLCIADQMGWISNADSLAELTLFSITGQDTNFFNPDRNLKGYYRHWINMNDG           
GQAWNSEYSSIDTGILVASALFCKNYFNLNSLNENIEIYVDSLWHSIDWSASIQNAQTGGIYREFNFQGDGLSNSITLPF           
NEYMIVAWLAKNQEYENNLSSVANELWNNFYEHPDSLPKIDYGGISLLTDNPNYYLSSFVIQFTYYLCNDFSTNEDYIYY           
MSNARQADSLWWSLETNIENFEWGLGAGSTISFGYHADAIESNLDYMVSPHIIGGFIPVYEEGKINLIDLYESNTGVYNS           
DFTDTILWRYNIFDDLLQVQDISGVDYSTMLFGLATLNEYLGSDFFSLYNTFNQYLLGDVSGDE           
>WP_194766031.1:9-417 discoidin domain-containing protein [Tamlana sp. I1]           
FIFLLFIQFYFFEASAQITTDQLLENTYKLYDAQRQYNGVYLDSKIINGTDYHPCSVANTGVGLISLCVADRAGYITYAK           
DLAVQTLRTILGYNSGFNPDRNSKGYYRHFLDVDTGNRAWNSEYSTIDTALLAAGALFAKKYFNDAEVSAYADEIFLSVD           
WGAAINNPSTGAIWRELDANGNGQGTSALPFNEYMIVAHLAMKSEGSTGGVGTTAWNVWKQLNNFAHANYWGYQLLADYN           
DVNAFQSDFTIQFPYYLTSWAHNSMLYKSYMTNMASADKLYYEKIAGDYPNLNSYEWGLGAGNSPAVFNGVTYTDYGYNA           
DHINNHKARVVSPQIVAGYMPVRSSAKTDLQQMLSGTKGIYTLSSGDKLLWRYSLDEVNWNSDQIQGIDYSTMLYGLAAD           
KFGISFFTD           
>KAF0238565.1:1-403 hypothetical protein FD181_937 [Prolixibacteraceae bacterium]           
MMKKSIFLFFVLLLITSGLNARENTINKLFRSSYHVWELQRNGIGVYRDSKLFTGADYHPSSVANVGIGLVALCIADSMG           
WDADAEQKALLTLKSMTGHTPGFKPERNASGFYRHFINMNTGAQEWSSEFSTIDTEILVAGALFAKNYFKNDSITKYALV           
MWNSVQHEKAIADAANGKIYLTMNANGNGNPGSVTSVYNEYMIVAWMAKNATKNTSSPAHVLWNKFYADPDKLPYTMYGS           
NRVLTDYPGGFLSSFTHQFNYYLCHYFTTSEKYLGYYKMALNADIAWWRTISTAAEWEWGCGAGTGPNGYNADKINGNST           
RTVSPHIIAGFLPVFPEAENHLAEMWKSKKGRYVFPQFSNDTILWRYSLTNSTWKAPEVQGIDYSTMLFGLAALPQFLGK           
DFF           
>WP_047547467.1:10-406 T9SS type A sorting domain-containing protein [Psychroserpens sp. Hel_I_66]           
ITILFFQFYFYDTSAQITTDQLLENTYKLYDYQRQYNGVYRDSKIINGTDYHPSSAANTGVGLISLCIAEEAGYINFGRD           
LAAQTLRTMLGYTAGFNPDRNSKGFYRHFLEIDNGQQAWNSEYSTIDTALLAAGALFAKKYFNDAEISALADELFLSVEW           
SAAISNPSTGAIWRELQPNGAGQGTSALPFNEYIIVAYFAMKSEGNSGGVGTSAWNVWQQLNNFANANYWGYDLLADSNN           
VNAFQSDFTVQFPYYLMFWAHNSTLYKTYMSNMASADKFYYGQIAGMYPNLNAYEWGLGAGNSPATFNGNFYTPYGYNAD           
HINNHPARIVSPHIVAGYIPIQASARNDLQQMMNGTKGIYTLGTGEKLLWRYSLDEVNWNSDQIQGIDYSTMLYGLA           
>WP_069647482.1:21-442 InlB B-repeat-containing protein [Enterococcus ureasiticus]           
AISSFAQNNEKNQNFEMKATKNEQLDRLFRNSYDVFKDLRNDLGVYRDSILLEPGENYHPSSVAATGVGLMSLTIADKKN           
WEENAVEKARKTVATMTDQTAGFHADRTSNGFYRHFINMETGVQEWNSEYSTIDTAIFLVGAMFAEKYFNDAALSESVAK           
LYHSIDFEAAIADIDTGGIYLTMNEDGTGGSNSITLPYNEYIIVAWLAYNQNISNPESKAVKFWQNHYATPDKLLNKQFA           
DVSLLTDHPDHYLSSFTLLFPYYMVNMFSESNEYNVYIENGYKADKLWSEGTKKTASYEWGNGPGASPEGYGYHADAINN           
NELITISPHIIAGFLPVNPSGTQDLLDLYANKKGIYRLQSDSSKEILWRYSVVDPAWKANSIQGIDYSTFIFGLATLDDD           
IGLTFFQDNNNFFTKVDFDLNG           
>NQT27389.1:58-412 hypothetical protein [candidate division KSB1 bacterium]           
GVYADAVKFDGNPVPCSVAAVGMGLVALCVADEAGYDTSAETKALQTIRAFSGLVTGFDPARNPVNGFFRHWIDMNTGER           
AWNSEYSSIDSGILLAGVLFCKSYFSGNSEIASLADSLYLSITWSDCIGSIQTGEIWMVFDEAGNGSLPAKPFNEYMITA           
WLAKNDIRDNTRATALWSAHYADPANLPKKTYEGFECITDGNHFLSNFVIQFPYYLCHPFTTSSDYIEYLSNAKDGDLKW           
WELNTTQPDYVWGTGAGPAVNGYHADSFDANPYKTCSPQILAGFLPIYPEGLDDLENLWNSGLGRYDLPGSDDQVLWRFS           
ITRPDWTADGAAGVDWSTMVFGLAAHPEALGIDFF           
>WP_087016850.1:49-420 hypothetical protein [Thaumasiovibrio subtropicus]           
NGSYEDKLFLDGQHDSRGSIANSGMGLIALTIGHANGWEPEAEAMALQTLRKLAGQDPEITVAQNATNTFIHFYNTETGE           
AIGDDWSPVDSAIMICGALFAKNYFADNEEIAALADFLYQNTDLTQYIADVRTGRIYLAQHTDGSFKPHRTKAFNEYMLV           
ASIANQQAKDFENALNGENARKFWDIWYANTRYLPVAKYNDIPVLSEGERWFTSQFNFLFNNYLLHDFSNNPQFVEALEN           
SAKADFAFWRDLEIEGLQEYEWGSGAGACPDGYCVDRFHFDGDRQFNHNLVVSPHILAGYIPYNDRALNDLIATYRDDSI           
NARHELEGGYEILWRYSYDEPNWKANYIEGVDFSTFLFGIAAMPEHLGVEFF           
>MBN2411157.1:77-391 T9SS type A sorting domain-containing protein [candidate division KSB1 bacterium]           
LEKLLINSIDFYRIIRNTRGVYSDKLEFNNGAISVCSIASIGMGLVSLCIADSLGYSQDAENNIIETLEAMLGYEKRNGF           
NPARNMNNGFFCHFIDMNDGHRIWDSEYSSIDTGILVSGALFCKTYFPDNNKIRILADSLYLSIDWISAIADPVTGDLYM           
TFNESGTGEAKTKPFNEYMIVAWLAKNDFRDDGRAITSWNNSYGNISGLPTKKYDQYTLLTDNPGSFVSSFVIQFPYYLC           
HYFRKNSDYLFYLESAMSADKRWWRDNTDAPDYIWGLGAGEVPGGGYHADRINDNPNLICSPHIIAGFIPVDTLC           
>WP_065675132.1:61-435 hypothetical protein [Vibrio celticus]           
NGSYEDKLHLNGHRDHLGSIANSGMGLVALTIGHANGWEPKAEQLALQTLRMLAGEDPTITVPQNATNTFIHFYNTQTGE           
AAGDDWSPVDSAIMILGAQFAKNYFSDNAEITRLADFLYGNTDLTPYIADVKTGRIYLAQYTDGSFKKWRTKAFNEYMLV           
ASVANQQAKDKRIKTANPANARKFWDVWYASTKYLPVAKYNNIPVLSEGETWFTSQFNFLFNNYLMSDFSTNTQFSEALK           
QSAKADYAFWQDVDIDGVDIKEYEWGSGAGACPNGYCVDRFHFEGDRQFNENLVISPHILAGYLPFNERAKDDLIATYRD           
DSINAKFELDGGYEILWRYSHDQPEWKAEWIEGVDFSTFLFGLAAMPEHLGLDFF           
>EHA1089691.1:59-432 hypothetical protein [Vibrio parahaemolyticus]           
NGTYEDKLFLNGDRSHVGSIANSGMGLVALTIGHANGWEPEAEEMALITLRKLAGKDPNFTVPQNATNTFIHFYNTETGD           
AVGDDWSPVDSAIMIYGALFVKNYFSENDEIAELADFLYRNTDLTQYIADVRTGRIYLAQHTDGTFKPHRTKAFNEYMLV           
AGIANQQAKDFKDTINRQDARRFWDIWYSSTKYLPVAKYNDIPVLSEGKTWFTSQFNFLFNNYLMHDFSNNPEFVTALEN           
SAKADFSFWRDVDVEGVEIKEYEWGSGAGACPNGYCVDRFHFEGDRQFNHNLVVSPHILAGYIPYNDRAKDDLIATYRDN           
TINAKHELEGGYEILWRYSHDQPEWKAEFIEGVDFSTFLFGLAAMPEHLGVEFF           
>WP_138531176.1:46-433 hypothetical protein [Labilibacter sediminis]           
NGAYYDMVKLDGETTRGSSANIGMGLMSLCVGHAMNWEPDAEAKVLQTLKAILGKESGFALARNGKGCFIHFYDINTGKA           
RGTNWSPIDSDLMIGGALFAKKYFSDNKEIAALADEIFSTTDHSVFVGDINKGQIALGMQADGTPKGTWTVPFNEYMIVA           
WFAMNQANNPKSNAQKLWDKHFASAQSLRKAVYKGKNGDISVLSPSKSRFTSMFTFMFNHNFVHHFSSNKEYIYEMNNAM           
KADSAWWSDRGDAGDIDLKAKGWQPYEWGTGAGVGAPNSKYQVDRICMPVNMGTSKDQNPNVNVSPHILAGFSPADPKRV           
REDILAMYKDPRNIGKVSLAPGDTILWKYSYTDLNWKPNKVEGVDYSCMFFGLASLPQFLGTEFFNKY           
>WP_108808277.1:336-739 T9SS type A sorting domain-containing protein [Aquimarina sp. Aq349]           
QLMKNSYEVFKLLRTEKGVYRDSKRLFDNNDYHPGSTAATGMGLVTLCIANEKKWETTADQVIKTLETVTGHTPGFTLEV           
NATGFARHYFNLETGQNEWNQEYSSIDTAILMAGAFFAKEYFLDISAPNRATTTQKSRIQTLVNELWSSIKWDEAIGDIS
[truncated: 143,762 more chars]
