# Supplementary material for: New glycoside hydrolase families of β‐1,2‐glucanases
Source: Protein Sci. 2025 May 24;34(6):e70147. doi: 10.1002/pro.70147 (PMC12102758; doi:10.1002/pro.70147)
Supplement: Supplementary file 4 — Data S4. Supporting Information. [file PRO-34-e70147-s005.txt]

Group 4(1)

>WP_044620611.1:354-745 hypothetical protein [Photobacterium gaetbulicola]
DELAQYVAAIKGLTASGMSGNYASPEGFLHRKLEHTNPNTSPIADNVGWALYLLMVADQIEHDPEIEQYIELLIKRHAGL
HEDGKGGVKSVDGHFVRNYNTDGSINAGNPQYQVYISMKFLPAAIKAAEMYPDNQNIASYAKYLQQVFQRAGDVVRAEQR
ITWDSDDFGPVRLNRLMSNETWLYGDIAAAQDPLATRNYGKFTYERENFLYDYELLDQPVIKSSHSAFIIMGGPLILDHH
FHGKSWAEQNNNYYALTQSETDEMGFTYFAGFSAGHSPNSNGNYYNDGPTDHPDDFIHFPAVSGFGQLGKTDAVVGAYMA
YRDGRRQTMVSAGDTDAQLLMRWSANMPDYDKMSVGIADFWYGAIGLAETIQPGVVQPFRNTFYRPEVQIGF
>EHA1089664.1:351-740 hypothetical protein [Vibrio parahaemolyticus]
DELKQYVTAIKGLTASNMSGNFASPEGFLHRKLEHSKPNTTPIADNVGWALYLLMIADQIEHDPEIESYVELLIQRHAGL
HRDGKGGERSIDGHFVRNYNTDGSINSSNPQYQVYISMKFLPAAIKAAEMYPNNTEIVQYAKYLRQLFKRSGDVVRAEQR
ITWDSDDFGPVRLNRLMSNETWLYGDLAAAQDPIATRNYGKFTYDRESFLYDDELLDQPVIKSSHSAFIIMGGPLILEHH
YSDKAWAEQNHNYYALTQAETDEIGLAYFGGFSAGHSPNSNGNYYNDGPTDHPDDFIHFPAVKGFGQLGKSDALVGAYMA
YRDGRRNTMISAGSEQANLLTRWSHRMPDYDKMSVGIADFWYGAVGLAETIQPGVTQKFRNTFYRPDTQI
>WP_087019607.1:341-734 hypothetical protein [Thaumasiovibrio subtropicus]
ELSHYVKAIKGLIASDITGNSDAPEGFLIRKLQNNNPNTLPIADNVGWAMYLLMIADQVNPDPEIEPLIELLMQRHAGLH
PDGLGGVKSVDGHFVRNYEGGGSGMPNLSSPQMQVYISMKFLPAAYKAAEMYPDNANIQQYLSYLQQVIQRSGDVVRAEQ
RITWESDDFGPKRMNHLMTNETWLFGELAAAQDPNATSNYANFTYHREDFRYDDYLNGEPVIRADNAAFIVMGAPLILDH
HFSDSGWSTMSHNYYALTQSVTDDEGFPYLAAFSAGNNPFNPDSNGNYYNDGPSDHPGNFIHFPAVLGFGQLGKLDAVVG
GYHAYRDGRRQLMQSNGYKDIEMLSRWSMDHPEYEIDGIGIADFWFGGVGLAESIQPGVTQQFRNAFYLPDVMV
>WP_065675159.1:362-749 hypothetical protein [Vibrio celticus]
DELSQYVRAIKGLTASNLTDNNASPEGFLHRKLESQRVNTLPIADNVGWALYLLMAADKVQPDPEIEPLIELLIKRHAGL
HEDGQGGTKSVDGHFVRNYIANGETEPNNPQMQVYISMKFLPAVHKAAEMYPDNAKVAQYKTFLDQTLLRSGDVIRSHQR
ITWESDDFGPKRMNHRMSNETWLFGELAAAQDPRVSDLYDDYVYGRENFKYDDWLNGEPVISASHAAFIVMGAPLILEHH
YSDKNWKQQNDNYYAITQAESDDLGAKYFAAFSAGNNPDKGGYYNDGPSDHPGNFIHFPAVLGFGQMGHSAAVLGGYKAY
RDNRRQTMKSAGDDQISLLTRWSKDNTGYEMSGIGIADFWFGSIGLVETIQPGVMGQFRNEFFYPELR
>WP_146157084.1:360-779 hypothetical protein [Photobacterium rosenbergii]
DELAQYVAAIKSLTAYNGSEIDGTNRSTLSPEGFLHRKLQQADLEANETPIADTVGWAIYLLMAANEANMLSPEGVVDET
LADQQIQPLLELLIERHAGLIQDGMGGIKTVDGHFVRNYNSDGTPFAKDQSPGPQPQVYTSMKFLPAVIKAAELYPQSTK
IADAKKYLEQIFVRSADTIRARQGVTWEVDDFGPVRNANGMANESWIYGDLGAAQDPMASYNYGQYVYERDNFNYDHYLA
GEPVIKSSHAAFVVMGGTLVLKHHADDAGWKAQNNNYYALSQAVTDDLGSPYFAAFSAGNNPFDRENKNGNYWNDGPSDH
PGDIIHFPAVLGFGQHGKQGAVVGGYFAYRDGLRQDMLNSSDPESPIKMLTRWSMVKPDYEMPSIGIADFWFGAVGLAET
LRPGTADKLRNTFFRAHYEL


Group 4(2)

>MBY0113016.1:379-774 hypothetical protein [Phycisphaerales bacterium]
FHPASPDAAAWVVLMLLVNDDLNGDPNAKALVTTILERYAGLASDGIKPLRSADGIYWHWINPFTGGPKAGWGDSYATLS
TMKIVKAAGAAAAYFPGDARIRAAARAIACGVKNWDNYLVAGPGVLYYLGNAGGGPTLSSASFAYNEGLLFVHEAAFYGG
ASSDTAYANWLNRSLWPTATFALPRPVTGDSNGVFQSAFVSQYSSLLIPDFRASSSWRTQMLNLRLSNMAWTDDFGPRWN
TVFGAGTTITGYNADSLSNHPDDIAHFPSLMAFAAGTGAGDSGHVPAAAGAYQAYRTGARVLFKTGASMLYRRSNTQPAW
IPNSAGLPDVALGALGMAELLKPGMIDRVLASPLVSCAACPSDLNGDGLVDDGDFVLFADFYNALITPGPFQNGDF
>MBX3410568.1:350-748 hypothetical protein [Phycisphaeraceae bacterium]
GWVTDADVQLGWQRFHPATPDAALWAVLLHMAEESIRPAGASRDIIAQILSRYAGRSPGPSPSRTADGIFRHWIDPATGG
VKPGWDPEFATMSTMKIALAAARARAMFPAESQIRASAEDILCGVHQWDDYFSPAGTAMYLKGHASGGPVAGTLSGGWHE
GLLFAEQAGAYGGQRGQLAAWAWLTPTLWPTASYVAGQPVVTTSPNSFSAAFITHYPLLTVPGFRADSGWRSHTRNLAAS
HAAWIDDNGPRWYTVFSAGTTRADWGGYHADSLSNHPGDVSTFPSVIAFSAGHWPNAIAHAAAGYHAYRTGARQTFLSGA
SVLYRRSNIDPGYFPNSAGLPDLAVGALALAGLMQPGLIDGILAGGAYPACGGCIADWNADGGVDGSDVQAFFADWETG
>MBS0187672.1:283-737 hypothetical protein [Planctomycetes bacterium]
IYTGPGAAQTSLASTADGALLSARGSVVQRSTDSSDTRLSFEGWLQDEIAQVTAFGKGLVSPDGEPPGWVIDADVIPSWN
RFHPASPDAAAWTVLLCLMSDELSGSSANLPTVRTVLNRYAGLAPDGIKPDRSTDGIYQHWIDPATGLVEWTDGYATMST
MKIVHAAAKAALFYPGDPQIRAAAKAIIGGVKNWDAYLIPSGGVFFLLGKQTGGPLTSAQSYCYNEGLIFVNEAAFYGGA
NADTAYGNWLNRPLWAKTAFIAGFDITTDFVGTFQSAFTNLYSLLLIDGYRQSSDWRTQIRNLRLSNYAWTDDNGPRWNT
VFSAGTTPGGYNADSLGSHQYDIATFTSLEAFAAGDGSGTAHVPAATGAYHAYRTGARQTFKTGASILYRRSNTQPTWDP
DSAGMPDVALGALGLAELVKPGAVQTVLAGPMLNLASCAADLNNDGMVDDADFVL
>KAA0217354.1:332-712 hypothetical protein EDM82_00895 [Cyanobacteria bacterium CYA]
EQVVAFGRGLISPDGEPDGWVIDGDVLAGGTRFQPASPDGAAWVVLLLLAHDAIFNDPDDQIRVRRILERYAGLAPDGIA
PSRSADGIYRHWIDPATGAAAPGWDGEFAVMSTMKIVLAAERASALYSDDPRIRRAAQHIIGGVSNWDAYVQPGTLFLTS
LASGGPESGSAVAGYHEGVLFVEQAGVYGASAGDYAAWLNRTNWPSATYVTGMPVTSNASGNFQAAFVSLYAQIVQRGTR
DSSAWTDHATALLASNGAWTDDAQARFLTVFSAGTTKPMWAPGGYNADSLSGHSGDISTFPSLMAFASRGDTAPAIGAYH
AYRHGYRATFASGASILYRRSNIDPAYTPPDAGLPDVALGALGLAELIEPGVVDAVLARAF
>MBX3356808.1:370-759 hypothetical protein [Phycisphaeraceae bacterium]
GWVIDADVVPSISRFHPATPDAAAWAVLMLIAADVVQGDPQARPLVRTILTRYAGLASDGIAPSRSADGIYRHWIDPATG
GVKPGWDPEFATLSTMKILAAAARAQSRWPEDAVIRRAGNRIVFGVVNWDAYLNPVTDAMSFKGLPAGGPDWSSASKPFF
EGIIFVEQAARYGGAVAGTSYSRWLDRGNWPTASYLVGHPITSTSPNAFGAAFISLYSHLLQSDYRAVPAWRQQVQNLRW
SSAAWTDDFGPKFYTVFSAGTTRSDWGGYNADSLGFHPGNVTTFTSLIATAAAPGAPNPAAEAVSAYHAYRKGGRQAFKS
GAILLYRRSDVDRTYTPNSAGLPDVTLAGLAIGELLHPGLIDGSLAIPYPAAPICDADWNANGTIEPADI


GH144

>ACU63684.1:1-441 conserved hypothetical protein [Chitinophaga pinensis DSM 2588]
MMSCGGSSSHQSTKDSTATDTLALSADSIFNIVEEQTFQYFWDGAEPVSGMARERYHVDGNYPENDMNVVTSGGSGFGVM
ALLVGIERGYISREQGLERLMKIVSFLEKADRFHGAWPHWLYGETGKVKPFGQKDNGGDLVETSFMIQGLLCVRQYFANG
NEQEKALAARIDQLWKAVEFSWYRNGKNVLYWHWSPNYKWQMNFPVTGYNECLIMYILAAASPTHGIPAEVYHEGWAKSG
AIKDSINAYGHTLKLSHNFAKEYGGPLFWSHYSYLGLDPHGLKDRYADYWENNLNHVLINREWCIQNPKHYKGYGPDSWG
LTASYSVKGYAAHAPGENNDLGVISPTAALSSMPYTPEYSKQAMVHWYNDMRTKIFGKYGFYDAFSETENWYPQQYLAID
QGPIVVMMENYRSGLLWKLFMSCPEVQAGLKKLDFQSPYLK
>AAM41487.1:73-498 conserved hypothetical protein [Xanthomonas campestris pv. campestris str. ATCC 33913]
FSDIERRTFQFFWDTTNELNGLSPDRFPSRPFASIASVGFALTAYPIGIENGWVSRNQAIDRTLTTLKFFRDAPMGPQRT
GKAGYKGFYYHFLDMQQGNRYDSWVELSSVDTALLMMGVLFTQSYYDGDDPREKEIRQIADTLYKRVDWRWLQQRAPLIS
MGWFPESGFIDHDWMGYNEAMMLYILALGSPTHGVEPDAWTVWTRTYNNDWGVYQGQEYLSFGPMFGHQYSHVWIDFRDI
QDQYMRERGIDYFLNSRRATLAQRDYAIDNPMKWKDYGENVWGLTAGDGPQNTSQEYRGEQRQFRHYSSRGAGLRENFDD
GTIAPTAAISSIVFAPEVVIPATEEMHKRYGDFLYSSYGFLDSFNPSFNYDIPLKTGRMVPDRGWVASDYIAIDQGPILA
MIANYQNEFVWNVMKKNAYIRTGLER
>PIV16406.1:31-464 beta-glucosidase [Flavobacteriales bacterium CG03_land_8_20_14_0_80_35_15]
LLSCSSNNNNSNNVTIDTIEDKQLSDNELLDLVQKSTFKYFWDFANPASGMALERSNLEAYNGEANNIVTSGGSGFGVMA
IIVGVERNYVTREQAVDRLLKITNFLLSGDRFHGAFPHWYYGNTGKVRPFFATDDGGDIVETSYMIQGLLAARQYFKNDN
TKENTLRDKINELWNGVEWNWYTNGRDVLTWHWSPNFGWTINHQIRGYNETLITYVLAASSTTHTINQSVYHNGWAKGSD
FVNGTVYYQKWKLILGPQFGGPLFFSHYSFLGLDPHGLVDNYANYWDQSVNHTLINREYCIRNPKGYAGYSAASWGLTAS
DNDNGYSAHSPTNDLGVISPTAALSSMPYTPEFSKQALRNFYYNYNGKLWGQYGFFDAFNQTKNWYATNYLAIDQGPIIV
MIENYRTGLLWNLFMSCPEVQQGLKKLNFNSPHF
>RLD18774.1:87-467 hypothetical protein DRI36_00515, partial [Caldiserica bacterium]
PDDEFLELISRKCFDYFLNESSPLTGFVKDRSTLYSPSSIAATGFGLAALCIGAERGWIDRKKAERTVLKTVKNIYEKAE
GFKGFYYHFINMHTGKREGFSELSSVDTALLLAGCILAREYFGNREIKKYVDKIYKRINWRWMQDKETGFLYMGWSPEKG
FSDFPLWSEMAEEMLMYIMALGSPRYSIEKDVWINLERPVRGYKDFHYIYCRSESLFTYLYSHAYIDFRSIRDDFANYWE
NSRRAIAYNIEFAENNKKKFKTYREGFWGISASDGPDGYRNYGATPFTHDGTIAPYAICGSVPFFPEKAIETMRKLLKSY
GENVWGKYGFVSAFNLDRNWFSLRWIGIDVGISLLMIENYRSGFVWKYFMKNPWIKRGLKR
>VDZ89631.1:9-374 Uncharacterized protein conserved in bacteria [Lelliottia amnigena]
GLISDTTNSRRATIANTGFGLSSFVIAAERGWIDFDLAQQRCQLSLVSLLNTVPQVNGFFYHFIDMDTLDTEGSNVSTVD
TMLALNGILTAGQYFGGECGALAQQIFDRVNWQSAVSPDGYFTMSIAPNGDLSPSNWGGYAEQFCMYPMALGSTTFAPKE
GASLFYNLGFQHGNYKNNTDVIYVFDGALFAYQFSHAWIDFRKCKDRNGIDWWQNSVNATEANYQFCLDYHDILPSLDNL
NWGLTACNGPSGYGVYGAPPSGWSNANNVHYTDGTVTPSGPLGSLPFTPDKVMASVRAWYNTPSLWTSYGFSEAYNTSTA
SIFYCPKNSGLTKGITILMIENYRSRLIWDTYMSHPVLKRGLPVIF


Group 2

>WP_081448006.1:89-561 DUF3131 domain-containing protein [Sanguibacter keddieii]
LERYVTDTYASLAAMTDDTTGLPADNIGGDLDPASASAYTSPTNIGGYLWSTVMARDLGIVTVDEAYDLMSTTLATVEGL
DRHEPSGMFYNWYDPATGERVRNWPGDGVVVDQFLSSVDNGWLAAALRVVAEAEPRLADEATAVYDDMNFGAFYNADALP
DRGLGLLRGGFWDEVQTEGSVPGDYLGTGTEVFYTGHHYDTQVSETRIATYLGIAEGDVPPETYYATWRTFPASCDWAWQ
ESRPSGVTRSYLGVDVFEGAYSYRGMSIVPGWGGSMFEALMPDMLVPESEWGPTSWGVNHPLFVEAQKQHGMDEAGYGYW
GFSPASNPFGGYAEYGVDQLGMRDDGYLSDGVTDVDVDRFGCTEGTNPDPEYQDGVVTPHASFLGLSYDPEGVLANLAAL
ESDFDSYGPGGFYDSIAVRSGTVAEKYLSLDQSMIVAAVGNYLLDGALQDYFVDEQLETALRPLMEAEVFAAS
>SKC69540.1:41-515 Putative glucoamylase [Okibacterium fritillariae]
LEATARDTWSSLVAMTDERTGLTADGIAGDLEPGSRSGYTSTTNVGGYLWSTVAARDLGIITPVEASQRLAATLGTLETM
PRHAASGMFWNWYRPVDGQPVIDTNSDGSTKPPFASSVDNAWLAAALRVVVGAETPLAARATALYDSMDFSVFYDPRAAS
ARGTGLNRNGFWPTSPAECSIPGNFQSGHTETLFYNCSAYDTTVSETRMTTYLGIDKGEVPASSFYGTLRTMSPGCDADW
QEHKPHGVSRTYDGITVFEGTYRYRGMSIVPGWGGSMFEALMPDLFVPEASWGPRSWGLNHPLTVRAQKEHGIDEAGYGF
WGFSPASDPFGGYAEYGVDELGIKDDGYHSDRERTNVDRDHADCNTGTNPAPTFGDGVVTPHASFLALGYDRAGVLDNLG
RLRSQFESYGPGGFYDAVAVRSGTVAKRYLSLDQSMIMGAILNAERGDALKGYFVDERFENAIRPLMQAQIFGSS
>PSR37651.1:20-462 hypothetical protein C7B44_02720 [Sulfobacillus thermosulfidooxidans]
LTAQQRHSLKGIAKRTWKFFSIDVNPQTDLPMDNVGFQGAPAQGAYTSPTDIAMYLWSITAAAQMHIIPAHQGYALASRE
LQAIQKLQKWNGFLLSWYDTNTGAAINGPGQGPITSTTGQFISTVDNGWYASSLIVVRNAFPGLAPQASKLLKAMNFGIF
YDNGDQATNITAGQMYGGYYAGEGPASFEYGNLNTDPRIAAYVGMGTGTLPGDVWWRTWRTLPADFTWQTQVPNGPTVTY
TDPYSGKSFSVVEGHYTYDGITYVPSWGGSEFEALMAPLVVPESTWGQKSFGLNDINYAQASIDYATQALKYPVWGLSPA
SVPGTTGNYAAYGAYPMGSGGTGNAYANTAVTPYASFLALPFVPQEAFQNIQKLQSLYNVYGRYGFYDAVNPVTGTVAPR
YLVLDQGMIMAGIDDALMQGGLQRYFAEDPVGQHDKAYLEMER
>KKQ66980.1:10-472 hypothetical protein US86_C0002G0097 [Candidatus Daviesbacteria bacterium GW2011_GWA2_38_24]
YAKRTWESIASMTQPETGWPADKIFWSPEDGQEGCNKNFYTDYQTSPTNIGLNFFNFLAAARLGFVTPDFARAKTLNALT
TLEKAHKQGQTVQGFYLNWYDSRTGELLKVWPKTGRRTNQFVSTVDNGWLAAGITGVVQAYQDDQEITGLAQAILGRMDF
GKLYNLYKNTPEQPWCRHPGQLHGGARVNRKQQTMRLSRWHYGAITEARIASYVGIARGDLPGEHYFRLYRTLPPEWKQQ
QKPEGHIVTYEINDIPVEVFEGHYSYKNGGAPIEFVPPWNGGMFETMMPSMVVPEAQWGAGSWGINLRNFVLAQISHGLA
SPYGVWGYSPASNPRGYFEGKDGYGAWGVAELGMDPRKAGKKEPPRDEVVAPHASFLALEIAPREALSNLEKLREEYGLF
GPYGFYDSVCPATRKIAYSHLVLDQSMCLLPMVNYLCDGYVRNLLKAQLEPAIKPLLEKEVFS

>MBN1384282.1:1-446 DUF3131 domain-containing protein [Elusimicrobia bacterium]
MYNFFKITLICLMISSYLYAEKTGKSRLTKDEIDYLKGVNSATFSYLDYFVYTKTGMPYDVSDYRKVTSITNIGLYMASL
AVAGKIGIIPEDEAIKKLDIAMTSLEKIERWNGFPVTWVDVETLEKGFGASFSYADHVGNLVCSLLVVEGIFPGEFKTRI
EKFISGMDFYSTYDPNTGWLKGGYNIEKKDFDIKQPWGDWYYNLLASDQHHFFLLGIALGKIPVKAWESLNRNSNPTSPL
DNEVKEILKRKGIADECVYYYPGMEGGGIFMQYLPGIFISEKDLPIGKSARNFARAQIELSRSLGFYPFWGISASESPDS
KDYYGWGTLKKHVVTPHASVLAIDYFPEEVVENLKALEKKGMRPVYKAKSNGKKVDADFGFTDSYDIKANLASKNYLCLD
QAMLFLSLSNFLYDDVVRKNFEKSPMGNKVAKKVIELEKNKKFPPK
>NCC53345.1:205-558 hypothetical protein [Spartobacteria bacterium]
YLEGLARDTWAGIQALVHPESGLPWETSEQLPETSLGAVGLYLADIAAASGMELISAEEGAALAAGVITRLQQQAAWNGF
FSSRLEVAAGKAVEGAVIATVENGILAAGLITVAAAFPALRESCNALLEAMDWNALYDPESGLLYGGVEPGVGAPVGQWR
VDLLGSDGRLAVLMAIASGRAPVQVWDRLNRDLMTSYEVRYLTPGTEGGGMYMQYLPGIFLFEENTFMGRSAANYAYANL
EQARLASQDVWGVSACLSPEGGFLGWGALTESIVAPHASALALATYPREVVANLKALEEHGVRAPLPDGDNAHAYGFRDS
LDVTSGQVADAYRFADQSMILLSLANFLRDDMIR
>MBI4550284.1:10-407 DUF3131 domain-containing protein [Candidatus Omnitrophica bacterium]
VLLLASLQAGFSFHKPALNDQDRHYLDGIYRDTWNYLASSANELTGIPYDSSARQPASSLSNAGLYLAATAIAERTGLIS
RKEALARLGTCLVSLRKIETWRGIPRPWFLVKSLRPTHGDEFSYGSHLANLLGGLVIVKMIFPELDGLVSSLLGRMDFSD
FYDAKNGWLKAGYNVKHQNFAVFQAWGHWYHKYFASETRLLSFFLIAGKKVPPEHWFALIRPERKEDGEVFYAAGPEDGG
LFTQFLSGLFLEEGETEMGNSQRRFARAQMKHAARIDSPVWGWSSCESPDGRYLAYGELRDELVAPYASLLAAIYFPRQA
AQNLQEIEKFGARPGSLGFLDSVNWQTAETARHYLTANQAMAFLSLANLLHDGIVWKTFAAYPVAAQGLEILASLEKS


>WP_196251563.1:88-496 DUF3131 domain-containing protein [Cupriavidus necator]           
LFDRGSAFPADKACIDGNGVLQTTSYTFIANVAAYIWSITAARDLGFVAPDQAQAKIGRLLDAIASAQEQARLRGAPGGM           
LTWAAKLDGAPDGNTVSSVDNAWLAAALALAKQAYPPLAARAGGILAAMRFDSMLDPVSQQFRNTFDLGTATFSAGTYGV           
MSESRLISYVAIGLGQVPRTQYFHLTRVPEWSEPAIDGSLYRTYEGVPVYEGIRKYANYVFVPTGGGSVFEAFSVPVLIP           
EAKWGTGSWARSHPNQAKAQIQYGLANWGGYWGFSPASIPADGGYTEYGAPPMAVATGYSPLGEDVARRAGPVVSPYSAF           
LMIEYEPQAVIDNIKRLVRRFPTLQHPQYGFMDSVDVQAGTVSRCMLLLDQGLSLGALANYLTGGKLRGYIEQEWGYALQ           
PLLGIETFS 
>WP_174434896.1:119-538 hypothetical protein [Burkholderia metallica]           
RYARSTWNSIQLFAAESSIPADKVCFSKSGQTQPVDYTFITNIAAYAWSIIGARDLGFISDSDAYARLDTLVAATEKLQQ           
QSTRAGAPGGMLLWAAKVAEPKIDGELVSSVDNGWLAAGLGMIAQAYPSLERRAQAIIQNMDFRRFLDDSKGQFYHNYDM           
STSKYSAGTYDLLTEARIISYVGIGEHKIPPSQYFRIDRTPSWWLKDNTQQMHVYDGIQVYETTKTYQSYRYMPSWGGSM           
FETFMPAIIFDEAKWGERSWGRSHPQMASAQVAYGLSNFGFWGFSPSQIPSGNGMYGEFGAPPMGYKGDGYSPHGENQQF           
RAGPVVTPHAIFLLMEYRPAAAIDMLNKMKFTFPAMFSEDLGFRDSVDIKNGTVSNCILMLDQAMSFGAAVNFIKNGQLK           
KYLDDRYGATLAAVLSKEEF 


>MBL8024416.1:27-397 DUF3131 domain-containing protein [Elusimicrobia bacterium]           
ASLRRSDRRYLTGVYRDTWACLAHFVSPTTGLPYDSSRRLPYTSTTNVGFYLAACAVAGRTGLLSPAETKSRLDAALTSL           
EKWPRFLGGFPVTWVNVETLRPKGHQFSTVDHLSNLTASLLVVKGIVPELAERIDKLLTPMNWGDLYDPERGWYKGGWRL           
DQKDFDVKQNGWEWYYSYLGADTRFGSVWGIGTGEVPLDSWMVLNRNKESKYNLSYLVPGWQGGGLFMQYVAGLFLDERL           
TEIGKSAADFGWAQVLHAQRIGAPVWGWSACESPDGKSYLGWDAIRDDVVTPHAAGLAAIYYPRQATANFRRFKKRGARA           
RFKEEGRSHAFGFRDSLNWRTGKVSDHYLCLDQGMMFLSLANVLHDGILWK  
>MBN1385205.1:36-425 hypothetical protein [Elusimicrobia bacterium]           
FVICHVSFVICLYAESDRKYLHTLAEDTYRCIDYMGNTPTRLPYDNTNRLENTSATNIGLYMACIAAAADMGFETEKSAY           
EKVSKIIDSVEKLDRWNGFTQCWHSVNDLTPSKDDPWVSVLDSANLIAGLMLVRQRFPGLSERCTRLLDEVDWSKIYGKR           
EKILYGGYNMVTKKINDKWHLNSIGTDARQSYFFAVGSGDIPVETWDSVNKETERHYGLDYYRPGWMGGGLFMQFIPGIW           
IDERWTVLGKSAADFAYAQMMYAKDINTGVWGWSASESPDDGYLGWGTLKTNVVTPHAGVLPVIYYPGKVIENLKRLESM           
GARKEYMIDGKPYKFGFRDAVDLDTGKVTEVYLLLDQAMVFLTLANHLKDGIIWQLMEKDPDVKKAGKLI  
>WP_066142535.1:13-458 DUF3131 domain-containing protein [Haladaptatus sp. R4]           
NFLRAVGALGIAAVGGTASANEGARNRDGGRCGDGLRAIARHHYRFFEAFTSDLGLPDDTVEETGEGIRRSNRTSPSNIA           
MYVVSTVGAAELGVLSEREARGRVDAVVSTLESVETWNGLFLRWYDIRTGQPWMETHDGTKYVSTVDNGHLTAALTIVGQ           
AYGGELGRRARRLVRVQDYSPFHHPDNGRLIGGYDYENGLDDWTYGMINSEPRVASYCAIGMGDIPKTHWWRPRRTYTPD           
ADWTQQRSSGEWRTYDSVDVFEGHYEYDGTKFVPSWGGAQFEALMPSLFIKERGLGTRSFGLNNERWVEVQRDFADARNW           
PVWGLSPCGTPDGYGSFGVPQQGAWKDHYAPGPIVTPHATFLALDYAPHAARENVRRLRRMGIDGTYGFYDSVNVETGEL           
TEKYYALDQGMSIASIANHLTGGVLREYFHESDVGRRPEDLLEREE 


GH162

>BBG74705.1:1-517 endo-beta-1,2-glucanase [Talaromyces funiculosus]
MRLAQASLGLACATLATALPASSEPSCRFAHQYTQEQVLQNPSKFINDVLFWEGKFHQNNISYNSGNGMSYDGTNIDWVT
GEGTVKHPFSAASKESLQVMLYAHAIAGSADAARFLSPNNPSAAPGIAASIMDTKLQTYLRFNETYPGFGGFLPWFTSSS
QDLTPTWDWNNRVPGLDNGELLWAVYAFIQAAENTSNKSFIDLAKKWQTWMDYTKTTAAHIFYQGEGKVCAVTDIKNQSL
PVYHPEQTYACEGTSYLNDPYEGELFTWWLQFFGGLSDADIEALWEYKRPQLVSVDYHIGNVGPITVQKGYWFSSHETWK
VLEMPYYDIDIIRRVFQNAERARTCNSVVTQVPGMFASINNVTDPATGDVVGYISNAGIPSIANQTIQELDVITPYSVFP
TVLFDKGVGMAWWRNMAIGKKMQNIYGSTESTRRDGTGVSALLTWDSKVSTVNAILGGVSGLVSQKMKAENIYNTFVERI
EAEYSRVFKNLKGEHVPFCLPQETVPDTGLVDFTTCN
>CEJ94702.1:1-519 hypothetical protein VHEMI10219 [Torrubiella hemipterigena]
MLLSSTFAGLIALAYALPSETDSRRSPPCRFANNWSQKDVLQYADRFEWDMLYWEGRFHQDNVGYNVKNGMTYDGTQLNW
TTGERTKVHPFSAASKESLQIMLYAHAIAGDRKAARFLSPDAPANAPAIAASIMQTKLKTYLQFNQTYPGFGGFLPWMTT
SGQDVTPTWDWVNRVPGLDNGELLWAVYACISALEQSSSRSNHQLAADWQKWFDYAKTTVAKVFYIGDGHVCAVTKIANQ
SLPVNDPKQTYGCESPAYLDDPYEGELFTYFIQFFGKLSSQEKAKLWTAKRAKLVSVEYEMDGVGPITVEQGYWFSAHEP
WKVLELPYFDVDIIKRIHHNMERARTCNSAVTKTPGLFASVNNSTDPATDEIIGYISPAGIVSIASQKDQYHDVITPYGA
WPVMMFDKSVGLAWWNSMVQGKKMQNPYGSTESSRVDGKLVSALVTWDSKVTTVMGLLGGVSDLVRPKMKADGIYRDFIN
IAQREYSRVFPSLKGENVKLCLPSQKLPDAGLKDFTLCK
>RDB22231.1:18-535 hypothetical protein Hypma_010743 [Hypsizygus marmoreus]
AALGAVQAAQGLSTCRFAQQYTTTSILRNPDAFERDLLHWEGMFHQDNVSYNAFNGMTYDGTLLNPVTGIHDERGIHTFS
AASKESLHFMLLAHVVEGHPGAVRWILANDGGGSDTEKARKLAIGLLEQKWTTYQEFNATYPGFGGFLPWFANSGMTPLA
PTWDWNNRVPALDNGENIWSIYAVIEALESTGRRDYKVLAKKWEEYLNYLKQTAQRIFYRGSDKICAVTDLANQSLPIDH
PAQTYVCEGLNSSGNPYINDPYEGQQFMFYLYLFGDLSQTEKDALLAFKRPQLVSVDWSYPGYKSITVQKGFWFSAHENW
GWMQLPYTDIPLMKDLFENMERVRTCNSRATKNPGMFASVNNSTDVNGEIIGYISNAGIPQIANQTIQELDVITPYSTMN
TMLVNKPVGLAWWHNMAIAKRMQSPYGSSESTRIDGTATSAFVSWDSKMTTVNGLLGGVTSLVRTRMQRERVYDEFIRIV
KKEYEIVFGSNPLKGRDVPYCLPSVLVPDMGLVDFTSC


>MBP7828663.1:36-479 hypothetical protein [Kiritimatiellae bacterium]           
FHQPGLAYDAVTGLTFDGHRIDPKTGRAEGGPRRWSAASKESLHLALLALALDGNPEAQAFVCPGSPDRAPALALDLLTR           
KIETYEHFDRRYPGFGGCLPWFEVAPDGIVPSDEWGDAVPGLDNGQFAWSLRAVTHVLAARGHPELASRYRAAFDRISDH           
CVMMFYDPAEGKVRAECRVLKPGMPPSFGQYDNPKPGYWLDDPFEGELLLVLMALHGRWPDPDAAERIWRNRRWERREYE           
TPEGLVTVGRGFRFSSHEQWKYLVLPYTDVDLARRILANEEKARTWYSRREEIPGLLASANDTSEEGEIRYVSDLGIREL           
AETNVAQDIVTPYAAFPVILTDREVGLEWLQVMLDAPRMRGPCGVTEAIRADGARISPMVTWDVNGTLALARAGGLGTSL           
RQAMESDGVYERFLALVRLEYRKMFPGPVHGDTVPMARPSAAQP 

>KAF0983143.1:113-622 hypothetical protein FDP41_011121 [Naegleria fowleri]           
QKIDSFLMNVSYWEGKFAVHGVGLNMFSALTYDGHQIDYDTSRLHEPLHAFSAPSKESLHLNMMALALNGHAIARNFFLS           
SMQHSSLVTPSDRTKSSASSTSSKLRMEISQQDIDTFILSTLKTKLKSYELFDNRYPGFGSLLPWFKVEDEGAELLWDWP           
NRIPSLDNGQLIWALIGLEQVLREKNIGIDLANTIEAKIKKISKTVIPLFYEGNGLVRCVTTIKDIYENPLNVSNYETEG           
FCYLDDPYEGELMDLFMDMMADWKMFGYPNNEREKIWIAKRPKLRAVKYRSKNFGDILVEEGYWYSAHEKWKYLVLPYLD           
IPVNRQVFLNGERARLINSVENGIPGLYASVTQPVKRGDYNPNYASACGIQQIASQYVEHTDIITPYGSFPVMLADRNIG           
LMWYLNMLQGTKMQGVHGSTESTNITGTAICPVVTWDSKITTLVSICGGISTFTSRYMKERGIYERFYNVIEIEWTRVFG           
NGPFPGSDISFDVLRPPLPIPQNMINFTQC 


>XP_026612475.1:1-519 hypothetical protein CDV56_105622 [Aspergillus thermomutatus]           
MRVSKLSYLSLSWAALTDALPQKQSEPSCRFARQYSQREILKDPSNFINDLLYWEGKFHQNNVSYNSDNGMSYDGTNIDF           
TTGERTVKHPFSAASKESLQVMLYAHAVAGSPEAARFLSPQDPSAAPDLAVSIMEKKLQTYLRFNETFPGFGGYLPWFTS           
TAQDLTPTWDWNNRVPGLDNGELLWAVYAFVQALENTGKSSYAKLASEWQKWMDYTKTTGARIFYEGKGQVCAVTTIKNQ           
SLPVDHPEQGYSCEGSGRLNDPYEGELFTFWLQFFGGLSGADVEQLWAVKQPQLESVDYHMGHVGPITVQKGYWFSSHEQ           
WKVLEMPYYDVDIIRRVFKNAERVRTCNSVITKIPGMFASINNITDPATGDVTGYISNTGIPSIAFITQQELDVITPYSV           
FPTVLFDKGVGLAWWRNMAIAKKMQNPYGSTESTRVDGKGVAALLTWDSKVTTVNALLGGVTDLVRQRMKADGIYEEFIT           
CAEKAYAAVFTNLKGEHVDLCLPEETVPDTGLEDFTLCD 
>RHZ71784.1:9-518 hypothetical protein CDV55_104332 [Aspergillus turcosus]           
LALSWAALTNALPQNPSKPSCRFARQYTQQEILKDPSSFINDMLYWEGKFHQNNVSYNSYNGMSYDGTNLNFTTGERTIK           
HPFSAASKEALQIMLYSHAVSGSPEAARFLSPENPSAAPDIAVSIMEKKLNTYLKFNETFPGFGGYLPWFTSSTEDLTPT           
WDWVNRVPGLDNGELLWAVYAFIQAMENTGKQSYAKLASEWQKWMDYTKTTGAKIFYEGNGQVCAVTDIKNQSLPVDHPD           
QGYSCEGTGRLNDPYEGELFTFWLQFFGGLSDTDIEQLWAAKKPLLQSVDYHMGKVGPITVQKGWWFSSHETWKVMEMPY           
YDVDIIRRVYKNAERVRTCNSVVTKVPGMFASVNNSTDPATGDVIGYISNTGIPSVAFLPQQELDVITPYSVFPTILFDK           
AVGLAWWRNMAIAKKMQNPYGSTESTRIDGTGVSALVTWDSKITTVNAILGGVTDLVRQRMKADGIYDEFITYAEKAYSA           
VFKNLQGEHIDFCVPEETVPDAGLEDFTLC           
>XP_040812424.1:11-521 uncharacterized protein PENSOL_c022G01847 [Penicillium solitum]           
LTWTTLVNALPSTSGHINEPSCRFAHQHSQKQILQDSTAFINDMLYWEGKFHQNNISYNSNNGISYDGTNIDWVTGKATA           
KHTFSAASKESLQIMLYTHAVAGSPEAARFISPENTAEAPKIAASIMQKKLQTYLKFNETYPGFGGFLPWVSADTQDMTP           
RSDWVNRVPGLDNGELVWAVYGFIQALENTGNKDYQELAQKWQVWMDYTKTTAAKIFYKGNGRVCTVIDIKDQSLPVNHP           
DQLYLCETKDLLDDPFEGEIFTFWLQFFGGLSKADKKALWEVKKSQLVSVDYEMGEFGPITVQKGFWFSSHETWKVLQMP           
YYDIDLVRRLFANAERVRTCNSVATKVPGMFASINNITDPSIGDVTGYISNAGIPSISNQTVQELDVITPYSVFPTILVN           
KSVGLAWWRNMVVAKKMQNIYGSTESTRVDGTGVSALLTWDSKVTTVVAILGGVTDFVRQKMKADDVYDEFVDIIEAEYS           
RVFTHLKGEDFDFCLPQETVPDVGLVDFTLC           
>KAE9378230.1:4-521 putative GPI anchored protein [Chalara longipes BDJ]           
QFALTVTLALIVGAVPSPQRAKPGGRPNCRFSPTYTQAQILQDPNPFISDVLYWEGKFHQNNVSYNTYNGMSYDGTLLDE           
TTGLAMAKHPFSAASKESLQIMIYAHAIAGSPQAARFLSPDNLAAAPDIAIDIMILKLKTYLQFNQTYPGFGGFLPWYTG           
DSQDIVPTWDWVNRVPALDNGELIWAVYSAIQAMESSSTRNCQNLAKQWQAWLDYTKVTAAKIFYAGNGAVCAVTDIGNQ           
SFYINDPRQTYKCEGSGTLNDPYEGELFTWWLYFFGGLSQNDKNTLWTVKRPQLVSVEYNRGGVGPITVQKGYWFSAHEQ           
WKVMEMPYYDVDLVKRLFTNAERARTCNSVVIKIPGMFASVNNSTDPTTGQIIGYISNAGIPSIANQTIQELDVITSYSV           
FPVVLLDNAVGMAWWKNMADGKKMQNPYGSSESTRVDGTAMSSFVSWDSKITTVNAILGGVSDLVRQKMKTDGIYDGFIS           
VTQREYGAVFRNLKGEDINFCLPSETVPDEGLIDYTQC           
>PQK16920.1:18-520 hypothetical protein BB8028_0007g01200 [Beauveria bassiana]           
LATGTLSSSPPPCRFALDWTQDEVVKSSGQFEWNLLYWEGQFHQNDVSYNSANGMTYDGTQLDWVTGERTKKHPFSAASK           
EALQIMVYAHAIAGSSKAARFLSPGNPQKAPQIAVSIMETKLETYLRFNATYPGFGGFIPWMTTSSQNIEPTWDWVNRVP           
GLDNGELLWAVYGCISALEKSCKASHRRLAAAWQKWLDYAKTTVDKVFYRGDGRVCAVTKIGDQKLPVNDPRQSYACEST           
AYLDDPYEGELFTYFIEFFSGLSKDEKEKLWVAKRDKLVSVEYNMGGVGPITVEQGYWFSGHEPWKILELPYFDIDIIRR           
LHQNAERVRTCNSIVTNVPGLFASVNNSTDPNTDEITGYISPAGIVSVASQKEQEHDVITPYAAWPTIMVDKSVGLAWWW           
NMLQGKKMQNPYGSTESTRVDGKLVSALVTWDSKITTVVSLLGGVGDLVRRKMKIDGIYNEFISIASREYSRVFHDLKGE           
DVELCLPKQRVPDAGLEDFSLCK  


Group 1

>WP_044620634.1:1-440 membrane protein [Photobacterium gaetbulicola]_H744_1c0224           
MPHNIQVLSPSHSCRSNSDKVTELSLRKHFYPSGFEQELQTNLDFFLDGVGVDEQAKVPFDTLFVAGSDIDPQYYVNTTE           
IGLYLNILTEAYLNGHQAALVRINQTLDVLFGAPTWNGLFYWPYDIVEGQLKPQEEGIVPAVDNANLAFALTAVSGAFFD           
SADALAVSAVKKIDDILQRQIPGWQQLYEPTRDLLYAGWSAKDSAPLGYYIDRKANESRLAPLWAHLITKGTSSPVPKSA           
FENMELYTGTCVLNGQKLRPMLTWDGAYFQGMLPAIWLNERCLIPDYSIIEDMTKVQQAHSEQNKIPFVSSAATTDDSYA           
AFGVPAISEAAVRFELQIAGGNTGTPHATALSFMVNPPDAIAHLQSIKQLHPDIESPYGWFDAVDTKGNMSSKLISLDQG           
MFVCSFLATSINQQVKTYLKHKGLYPDLKDIYKSFTPNNE
>AJR08600.1:17-424 hypothetical protein H744_2c1936 [Photobacterium gaetbulicola Gung47]           
ITDVYIGEHHYPENFAQQLHTNLQYFRDGVGVDAQSGMPYDFIRLMDNGIIEPRPAVNSTTVGLYLNVLTEMERAGSAEA           
RQRLGEVLSQLENAPKWNGLFIWMYKVDAGELSLNSRSVASAVDAANLISSLAAVAGAYWQHEDPDLAQLAQRADTLIME           
SKQGWYGLYDRENNDRELLRAAWQDRGDGQRGYVKYKIDRKANESRLAPLWAAVLTYGDEEPIPEATFTNMRLYTGEYVT           
RDGEVINPMLTWNGAYFQGMLPSVWFDEQSMVPVPKMFDDMATVQIEYSTEYGIPFLSSSATIDSRYSEYGVDGMAEAYQ           
RGRRSFQEPVGTPHASALYAMINRDHAIELLRDVERRHPQIVSPVGWFDAVNDQGEVTNKIIGLDQGMFAASFFADTIRA           
DVENYIRQ
>WP_026258326.1:17-440 membrane protein [Endozoicomonas elysicola]_EelySGL1
SVLANASAVTLDKLEVRDQFYPADFREELQTNLNFFLDGKGVDADTLVPYDTIWVKDNKAEYAYYTNTTEIALYLNILVE
AEKAGNQKALTRIQEVLTTLEEAPKFKGLFYWPYDIKGGELKPGKGEIAPAVDNGNLAFSLAAVAGAYLNSTDPVKQSII
SRIDQMLKAQIPGWLSLYDKDRGLLWGGWQNGELIEYHVDRKANESRLAALWAPLITKHLGAEAIPASVFNDMETYTVSY
RLDGKNYTPILTWDGAYFQALLPAIWLNEKELVPDYSMFEDTTQLQRIYSKRNNMPMVSSSATVNDEYRPFGIPHLSEAW
VRYDDKIAGGSTGTPHATALSYMVDPEGAVKSLKSIKALYPAIETSYGWYDAVDSKGRMSTKILSLDQGMFVGAFLAESI
NADVERYLRARGYWDDVKSMYLSF
>HAS6025740.1:33-451 hypothetical protein [Vibrio vulnificus]
NHATISVIELDSIFYPVGFERSLQDNINYFLDGVGVSSRTHLPYDHVLVSGENIMPSSYTNISTIALYINVLIEMVEIGD
DNAVARLERVLAQLEEAPKWRGLFYWLYQFDDGQLAINQDATASAVDNAITSFTLAGLVGAFENHSNERLHAIAARAESL
LTAQQSGWESLYDPTQGLLRAGWSNKSDNFLGYYIDRKANESRLAPIWAVLVSEGRVPTTVFEDMLLITGSVDLNGSTIN
PMLTWDGSYFQAMLPALWLDEALLIPDYQMVTDFSRVHAAYADKYGIPFVSASATIADGYAAYGLESVSESYRKFTNAIE
TGTTGSPHTLALYYMTNETDALKRLNQLKQDNPQVETSAGWADAINDKGDISHKVIGLDQGMFVGAFIAESIRSNVHRYL
TSRNYQSTLELMYADFVAD
>WP_107348898.1:36-448 hypothetical protein [Photobacterium lutimaris]
SEPINIVYVAEELYPNNFRQHLDSNMQFFQDGVGVSATAKVPFDNVNFDEHGGLIEKNTGRLNVTALGLYLNVLTEMEKA
GSREAKQRLFYLIHTMEKMPKWKGNFYWMYRIEADGRIEKLPKAVSSAVDAANLITSMAAVAGAYWEHSEPDLRSLARRF
DTLIKDSAAAWSFLYDNQEGLLRGGYRDELPDGSGSGVTSYFIDRKTNESRLAPIWAHLLTQQMEKPIPETVFNNMRLYY
ADYKASNGSVLQPMLTWKGAYFQAMLPSIWFDEPVLSGNSQLFEHATQTQIDYTRQYKIPFLSSSATISGGYSEYGIDAM
SEHFHRNEIHSSQEGVGTPHASALYALLDKQHAIELMLEIEDSHPQVVSDYGWYDALNIEGKVQRRLISLDQGMFVGSFL
AEKLREDVKNYVE
>RJX71963.1:13-446 hypothetical protein DZ860_09025 [Vibrio sinensis]
MMSFGVSATASEVVLDQLSVRDHLYPANFQAELQNNLNFFRDGVGVDAQAKVPFDTVSIVEGKVKPHYYVNTTEIGLYLN
ILVEVEKAGNSKALTRILEVLDVLEETPTWEGLYFWPYDIVDGKLQPTKDGIVPAVDNANLALALAGVAGAYLESEQVEK
QQVVARINALLDGQKKGWIKIYDEGRDLMHAGWSTKDDAALPYFIDRKANESRLAPLWAALITQDQGEDAIPTSAFDNME
LYTHKYTFNGKEYNPMLTWDGAYFQAMLPAIWLDEKSLMPNYRMVEDMTFIQMAYAAKHNIPMVSSSATVDDAYAAFGVP
HLSESKVKFNNEIHAGTTGTPHAVALSYMVNPETAVSALKALKAYYPNIESEFGWYDAVDGAGNMSTKILSLDQGMFVGA
FLSDEINADVARYLEARGYMDEIKDMYQSYVPNN
>SUB31695.1:27-446 Uncharacterized protein conserved in bacteria (DUF2329) [Yersinia pseudotuberculosis]
IDQLKVSEHLYPKGFESEFQNNLDFYRDGVGVDEKAKVPYDTIRIEGTEIVKGYYTNTTEVGLYLNILTESVKAGNLQAL
QRIKETLTTLEQAPKWNGLFYWPYDIRDGKLVTNPDEIVPAVDNGNLSFALAGVAGAFLDSSDADKQEIVQRIEAILDGQ
KPGWASLYDENKGLLSSGWSTKNNASLGYFVDRKGNESRAAVAWAVLATKDMGAKALPVSAFSKMELYTQRYEINGKQYN
PLLTWDGAYFQMMMPQIWLNERELMPNYGIVEDHTFIQKVYASKHGIPMVSSSATTDNAYHAFGVPQLSESKVRFKNKID
DGYTGTPHAIALSYIVDPAGAISALKKLKQAYPNIESPYGWYDAVDSNGKISKNILSLDVGMFVGAFLAKEINADVEKYL
QSKGDMELLKEMYQSYVPNN


>HDL10154.1:41-438 hypothetical protein [Candidatus Omnitrophica bacterium]           
QIINRNFQYFLNAVDYKSGLVYDHIFFTPDNKIKPGKYTSPTVIGLWLVLLCDIVAGDLTIDDFGKDDAWEILSRLITTV           
ERLPKWRGLFYWYEIKDGIKIAEGRTISAYDNGNLTISLAVAWSILESCNNKNAHQLASRLLKLITDQKKGWQMFWDRRR           
NLLYGLYKNGKPVRNLWLDRFYTEARNAVLAGILIADLPLSIWENMLTSRHCPKAEYTLSNGRKVEFLKPYQGAFQAWLS           
LLFVPEMELSQKLRRMHCNYAQIQIDYALNSEIPLLRSACADPYIQNRYFYEPCVGVFNASEDWVRSDIGSPYATALLYT           
VYPKISLELFKTALDKFPQLWGPYGFWDSIGENGKTSRVYIALDQLQLILSFVADDNQKYFMKFVEKIGKEEELKRLY   


>EAM8615966.1:28-447 hypothetical protein [Salmonella enterica]           
IDELKVSGNLYPKGFEEEFQNNLNFFRDGVGVDELAKVPYDTIRVENNHIVKGYYTNTTEVGLYLNILTEAAKAGDKDAL           
LRIKETLATMENAPKWKGLFYWPYDIRGNKLIKTHDEIIPAVDNGNFSFALAAVAGAFMGSNDSDKQDIVKRIEVILEKQ           
KDGWTALYDKNKGLMSSGWSTKNNAPLGYHLDRKGNESRAAVLWAILETRHMGSQSIPASAFHNMELYTQHYKINGKIVN           
PLLTWDGAYFQIMMPQIWVNERELMPDYKIVDDHTLIQKIYGAKHGIPMVSSSAKIDNSYYPFGVPELSESKVRFNNIVP           
DGYTGTPHAIALSYIVDPEGAISALRKLKKIYPQIESPYGWFDAIDNQGRMTKNILSLDVGMFVCAILANNINADVEKYL           
TRKGNMNMLTELYQGFLPDN           
>WP_087020134.1:20-441 hypothetical protein [Thaumasiovibrio subtropicus]           
CSSNESEQIVEMMPIDHVVVQTQHYPENFVSQLETNLQYFRDGIGVDAIAGIPYDFIRLHSDGEIDHQRVANSTTIGLYL           
NVLTEMERSGSPEARDRLLHVLTQLEQAPTWHGLFFWMYQITEQGELKVGRRGVASAVDAANLTSALAAVAGAYWQDEDP           
ELAKIGQRAHQLVQATTAGWQGLYDEGNNPSTLLRAAWIEDEKQGSDFAPYFVDRKSNESRLAPLWATVLTMNEGTPIPA           
TVFTDMTTYTGHYTSPTGEEFAPLLTWNGTFFQAMLPTIWFDELNLVPDRKMFDDMARVQLDYVTELGIPFLSSSSTIDS           
RYDEYGVDGMAENYYRNARSAQAPVGTPHATALYAMLNRDHAVELLLDIESRHPAIVSQAGWFDAVNSEGEITNKIIGLD           
QGMFAASFFAETVRADVERYIR           
>WP_211830246.1:52-470 hypothetical protein [Kistimonas asteriae]           
DRIDHLKVRHRVFPQEIRAVLDNNLNYFRDGVGVEPVSGFPYGNIEVDRETGEIIGRRDYVKTTYISTYLTILLEMSKVG           
GEYTTKAHERIKKVLSTLFTLSGWEGLLHGGHYILKDFKNGTDTVSTANNSKLVFTLMAIIGAYNDSEDPVRQEITQLAS           
DLLKRQAVGWSKFYDPAEGLMHKSWDTKLQKFKRHTTAFVEEAMPGVIAGILLTKDLGNAAIPETAFTRLVLDITDYQLT           
TGEEIVSLQSGSGALYYPTVPMIWLDQEKFTGDAFRYFKNFVRAHNDFRKAHNLPFMLSACTGIHGGYYNFGVPALSLKK           
ENTPYDAATPRTIGLAYMVDPDVAIEMALEARKTFPQIETPYGWYDSMNAAGETTSTIKTLGQGLLIGGFLAKETHKDMK           
RYFDDKGCTKIMNRLYKNY           
>WP_102525271.1:20-443 hypothetical protein [Vibrio tapetis]           
CVEETRATEKIKIDSKYYPKGFETELQSNLDFFMDGVGVSPSVKVPYDHIILGSDGNTVANYTNITGVGFYLNLLTEMQR           
AGSSSAVLRMEEVLSVLESAPKWNGLFFWLYGFSENELTVSNDGKISAVDNGNLALSLAALSGAYYDSNNDRLKAIATRS           
ESLLSAQKLGWSSLYDTNRGLLRAGWSKDTGTYLGYHIDRKTNESRLAVIWAVLSTEGSAQAVPASAFTTMPMPVGRYNH           
DGVYLEPLLSWDGSYFQTMMPSLWINEAKLMPDSRYLEAVNQLHKQYSDANNGIPFVSASATPNNGYHAYGIKEVSESYY           
KYQNSISSAAGTPHASALYYMSDPTDAVARLKAIKAGYPMIETKAGWRDAVAPDGTLSNKLIAIDQGMFVGAFIASSVQQ           
DVSNYFERKGWKASLEQMYDTFVP  


GH189
* Thit_1012_1582 is TiCGSTg

>Thit_1012to1582
VSQEEMEELRLVARKTWRYFEDFVTEGQNYLPPDNFQEDPPNGVAERTSPTNIGLYLVSVIGARDLGYITTTEMVERIKKTLDTIEKMEKWNGHLYNWYNTKTLEPLRPYYVSTVDSGNLVGYLITVKEAIGEFLNKPLIDIELAKGLKDTIKMLNVKGITEDIFTTILSKTTLVPSEWEAFLNKIREKLLSSQDDLENIKRLKNIIIALKGEMKEFLVWTEFDESEKEQEIFKRYKEVFEEHSSPKELEKVYKNYLLEIEEVFKKATEEEKALLKSQKDKVAQALEKIKKLEAEIENIKSTIENLVEKTEFRHLYDEKRQLFSIGYNVEEEKLTKSYYDLLASEARQASFIAIAKKEVDKKHWFKLGRMLAIENRYKGLVSWSGTMFEYFMPLLVMRNYQNTLLDETYAFAVRVQKNYAKELGIPWGISESGFYAFDMNLNYQYKAFGVPSLGLKRGLSHDKVVAPYGSLLAIGVDVEGVLQNIRFFKKEGAEGKYGFYEAIDYTPERVPFGKKSAIVKSFMAHHQGMVFVALDNFINNNVMQKRFHKDPRIKAAQILLQEKMPMYLDIT
>VEE47500.1 glycosyl transferase [Pseudomonas fluorescens]
LAPEEAMGLRLIARQTWRFFETFVGAEDNRLPPDNFQDQPRPVVAHRTSPTNIGLYLLSAVAARDFGWAGTQETLERLEATLAAMQRLSRHRGHFFNWYATLDLHVLEPAYVSSVDSGNLAGHLIALANACEEWLDEPLSPAWRNGLGDTLALVRQGLDGLPRGAGHWRRLRTTVEEIQAQIDGPQSAETGLAGLRRLAEKAVRDAVASAPRGVDAVSDELLFWLDALRNSVVEHQRDRLLSAAPLLEARVRSVAKQARAFVAGMDFAFLFNTERDLFSIGYSLADNSLDSSCYDLLASEARLASLIAIAKGDVPTRHWFRLGRTATPVGTASALISWSGSMFEYLMPSLVMRAPVGSLLEQSNHLVVEVQQAYGRKKGVPWGISESAFNARDLEFTYQYSNFGVPGLGLKRGLAENLVVAPYATGLAAMIKPRAALFNYARLAELGARGRYGFYEALDFTPSRLPDATAVALVHSYMAHHQGMSIVAIANALDEGRMRTRFHREP
>AKR49307.1 glycosyl transferase [Acetobacter pasteurianus]
AQSRPSRTDIRTLRLTARNTWRFFEEFVTADDHMLPPDNFQEVPSPVVARRTSPTNIGLYLLCTVSAYDFGWNGLADTIERLENTFKTLDALEKHKGHLYNWYSTADLEPLAPLYVSTVDSGNFAGHLVALARVCREWTLNSAQPSMWREGIADAITLAITDLTFRNGERLQNTKQQKVLVRSLARLKTSVLSASEVKTEASLLSLLKQAQTIAEHASHLYAEPTAAEEQTTADPLFWCLAPLKAIESHLRDLDHAQGTTFEARLKELQTKATMLAYGMDFAFLRDPARKLLSIGFVVTEDTPDSNCYDLLASESRLAVFFAIAKGDIPARDWFRLGRALTSAGSGAALVSWSGSMFEYLMPSLVMRAPIGSLLQQTNALIVQRQIAYGQSHNIPWGISESAYNVRDVDYTYQYSNFGIPGLGLKRGLGQDRVVAPYATLLASMVDPQKAVANLSVLEKTGAHGRYGFYEALDYTPERVPDGQKMAIVQAYMAHHQGMSILSVADAVLDGIMRKRFHDDP
>QDK45704.1 hypothetical protein DOM22_11370 [Bdellovibrio sp. ZAP7]
EDLTTADREFLFEVARRIWYFFETFVGPTDNWLPPDNVQEDPEQVVAHRTSPTNIGLYGLAIFSAQDFGFISLRGATDRLRLLFQTLSRMERYRGHFLNWYDTTNLNPLYPQYVSTVDSGNLAGYLLVIKQGVEEFTRSPLFSLNYLHALNSNLKFMEDEVKKLQLQRQETGALSATHLIDQIRSTQEILAEKPPEKMSEWLGLIRAVQLSVEDFRDSLEALEIEHGVRYYSKLRGWTNSLNTLIADLKKDSELFIAPQTLSAAAKTRLSEIGSYPELDLNQPLQDMIQSYFQFMAELTAIPDKELSAEIIKFRDSCAKVSKNLRELVQDLQSIGDACENYFTEMEFGFLIERDREVFSIGFNVSENRHDNSYYDLLASECRLASFIAIAKRDVPAKHWFRLGRQLVPVEGKRALVSWSASMFEYLMPHLVMKNFEKTLIGETLLAVVDRQISYGKKLNVPWGISEAGYNARDLNFNYQYGPFGIPGLGLKRGLGHDLVVSPYSSFLAALVDPVVATQNLQEMRSPDILTEFGFIEAIDYTPERLAPEQKYSLVKSYMAHHQGMSLIAIDNILNAEVMQNRFHSD
>BAK81733.1 cyclic beta 1-2 glucan synthetase [Candidatus Arthromitus sp. SFB-rat-Yit]
RVVRARVDSKQNIFLRSLSRSIFAYFEDFVNDSTNYLVCDNYQEDPFIGIAKKTSPTNIGMSLTSFISGRDFGFITFIDMVEKLKHILDSIDMLPTHRGHLYNWYDIENNTSICNRYISTVDSGNLLASYYLARQSLQDMMNKPIIHSDLIKTFEELAYLSSSSSKDHLYKEIISYGFMCTDYISYIEFLKGILNESNKNITNLSQSGEDVYWHIKINETSNSFLNEILGLTCNINEIDNFKANKFGQLFIDVNLNELEKRILEYKTNYNNSSVRNELVDIKISGILYNIRKLIDNVYSLIHRLSDKINLMDFKFLYKEGKNLLSIGYDCENDKLDENCYDLLASEVRIASFLGIAKGDLPIEHWFKLGRNGIEQNGIKTLLSWTGTMFEYLMPMLYMKQYPGTMFFDTYRGCVLSQIKYANLNKIPFGISESCFYELDSELNYQYRAFGVPDLSIKKDFDNLVVSPYSSIMSLMVDYIGSSKNLNYLCKLGALGRYGFYEAIDFTKSRMKNGDRYAIVKNYMAHHQGMSLMALSNILINDVFQDRF
>QVQ28339.1 cyclic beta 1-2 glucan synthetase [Achromobacter deleyi]
LARIDLTPDQTQFLRLLARKTWSFFDGHGGAEDNWLIPDNIQDKPSAAIAHRTSPTNLGLALLANLAAYDFGYLQTGRLLEKTQASLGTMATLERYLGHFYNWYDTVTLKPLAPLYISTVDSGNLAGHLLTLRPGLLELAQAPILHPRTFEGCADALAVLRESVSAYDSPELEPLADVLESATQAGPKTLAQARLHLDQLCALAASLLGRYTAPERAQALWHAEALLRQCEAARGELALLAPWRGLPVGAAWQDLPDLIAIPTLQQVAGQATRLLPALRERLSPLDIPSDERAWLVETELAVILAAERAHERLALIALLADTLAEMAVANYGFLYDKGSRLLAIGYNLTERRRDEGLYDLLASEARLCSFVAIAQGQLPQETWFALGRQLSTAAGGTVLLSWSGSMFEYLMPRLVMPSYAHTLLDQTCMSAVRAQIEYGDKLGIPWGMSESAYNLFDVGMNYQYRAFGVPGLGLKRGLADDVVVAPYASMLALMVSPDEACRNLQRLAQESLLGRYGFYEAIDYTPRRLPPGKTGAIVYAYMAHHQGMGFLSIANVLLGRTMQARFEADP


>AUG57227.1 N,N'-diacetylchitobiose phosphorylase [Acetivibrio saccincola]           
EFLTKEDRAEIRRIARKTWRYFEEFMDKKNNYIPPDNYQEDPANGIAHRTSPTNIGLGLLSALAARDLGYINISRLYKMVERAISTVERMEKWNGHLYNWYDTRTLNILRPAYVSTVDSGNFVGYLITLKEGLLEYLNKPVLDKSLVHGLKDTISLIEKGDNQTCTGTEYIDKFLESEEVFDIDLFRNILEKVACDEENKSKKFDIWEMKTNSMVNEFKEEIKRFFPWTAFINDITKELKDAGEEVKELFDGMIKRLKKPIPLKDLSKEYGEAAAIIEKIEELLKVKKSKDVSFLILEKFKKSLLQSMGELENFINNYTVLIERIKKISDDTEFIHLYDRKRQLFSIGYDMQEGSLTNSYYDLIASEARQASFIAIARGEVEEQHWFKLGRTLTQIDNYKGMVSWSGTMFEYLMPLLIMKRSKNTLMDETYSFAVRSQKKYGKQRNVPWGTSESGFYAFDIDLNYQYKAFGVPWLGLKRGLVEDMVVAPYATMLAMLVDPVASIKNLKRLDKEGANGPYGFYEALDYTPERVPMGEKMGIVKSYMAHHQGMSLLALNNCLNDNIMQERFHSDP 
>QNO13921.1 glycosyl transferase [Alkalicella caledoniensis]           
KLTDHDTENLRRIARKTWGYYDDFGNAFNNYLPPDNYQVYPPRGIAQRTSPTNIGCMFMGILAAKDFGYITHGDTLIRVNNTLDTVDRLETWKGHLYNWYETSTLEVLRPSYVSTVDNGNFISYLITLKEGLKDLSNDKIFTYNNILGIRDTAVLANAEHDIKHLFNVKQSDIDPREYKEIIQGLLGTEEEGLWQQKYNESLVGFKEEVTQLLPDTLFEDYSEYKKIHESLQQLNKSISLSHLKEIYKDIITQIVKIEKNKQDEKLVTLKESAQRTIVKIYDLEQQRDSLVQRIDSIIENTDFRHLYDKKRNLFSIGYNVEEERLTNSYYDLLASEARTTSYIAIAKGEIPKKHWFKLGRGLTVVEGFRSLVSWTGTMFEYFMPNLLMKNYTHTLMEESYKGVVMAQKKYGEKRKNPWGVSESGYYTFDMLLNYQYRAFGIPDLGLKRGLSNDMVVSPYSTILGISIDPKGSLDNLTSLIEQGLEGTYGLYEAVDYTPARVLVHGSDKKIVKSFMAHHQGMILMALDNFLNDNILQKRFHGNP           
>AHI06652.1 putative carbohydrate binding protein [Bdellovibrio bacteriovorus W]           
EDENYYLDMAQRIWYFFETFVTKGDNWLPPDNVQEDPSPVVAHRTSPTNIGLYLLSSIAAHDLGFISKGQTIQRLSDTLETIQKMEHFEGHLLNWYDTKTLEPLHPKYVSLVDSGNYAAYLVAVSQSLTDFYDKDFFNLKILRSLTVGLEGLISDLAELSEKSALSTETISNHLQKNLEHCQELLKQDPPRNIKEWLNYFSDLRKTLAEVRDSILALEVEKGAKYYYRVRQKVDMLYSRISAFNEEAEILAPCLGLNTDALLRHLAVGGNSTLREVTEHLQELQKAQSLRHFDHCLSNCRLFIEKNPDVFSGTDLQYDKTLHDLENAASYCQKISKQTQKIQALCESLLNTINFKFLLNKDREVFVIGYNVSEGRFDNSYYDLLASEARTASLIAVALRQIPVKHWFRLGRKLVPISGGRALVSWSASMFEYLMPNLIMKSFENTLLDETIRAVVRRQISYGKKLKIPWGVSEAGYNARDLNFNYQYGPFGIPGLGLKRGLGHDLVVSPYSSFLAGLVNPEWSLRNLKELQDMELLTPYGFYESIDYTAERLSETQNFAVVRSFMAHHQGMSLIAVDNILNDNLMQKRF           
>AOT69898.1 glycosyl transferase [Geosporobacter ferrireducens]           
ERVRTIEALPDEEQKILRRIVRKTWAYYEDLVGEEDNFLPPDNYQVYPPKGAAHRTSPTNIGFYLLSILSARDFGYITTSRMLEKIYGTMKTIKKMETWKGHLYNWYDTQTLEVLRPQYVSTVDSGNFIAYLAVLREGIQEYLNRPVFDKNMLEGLLDTIFMEESNHESEIPIVRDAIRQEELALDQYAAVIDGLMLKQEQELKQNQRSLGQLMLMKREMEQFFPPVVYSGQGSCPKETIDFIKENWEKGKIPSLAELRKIYEKLLYQLDQKQNNKALKEELLNHRQNVIQTIKQANGLMEQIDSMIAAADFSLLYDKKRQLLSIGYHVEEGKLTSAYYDLLASEIRITSYLAIAKGDIPKKHWYKLGRTFSIIDSSRALVSWTGTMFEYFMPYLTMKNYEKTLLDETYHAVIKAHRNYGKRRNIPWGISESGYYGFDMLLNYQYKAFGIPELGLKRGLIDEVVISPYSTLLALPLSPKATMENIKKLIADGMEGIYGLYEAVDYTLERLGENSKRQIVQSFMAHHLGMSFVSLNNYFHSYIMQKRFHRNP           
>QDU82426.1 N,N'-diacetylchitobiose phosphorylase [Polystyrenella longa]           
QLSTPQLSADQLLFLRKLSRKTWRYFEEFVTAEENWLPPDNIHQNPDLVIASRTSPTNIGMALLSYLTAYDFGYCSASQFHSRSQETLKTLAKMERYRGHFLNWYDTRTLAPLYPQYVSMVDSGNLAANLHVFSSGCQEFASTSLLPARTFDGLSDTLHVLLDLVTQWKESPSRTRTIEIVRAQLNQVEHGPTSLLSANALLTELITATTDLKSVDVQDSEYHWWVTAFEDACREHQADLLHLATWLDIPRPPVNSVSTGADQDRKFLHRTYVILDELDASGTLSKVAELQSTLQPLFNQINTTASEVEKEWCRKLSSAISIASERAARRLNEFEAIALQAREFAEMDFNLLYDPVRDLFSIGFNVSERRLDAGYYDLLASEARLASYLVIAKGEYGQKHWFALGRLLTTTGRSPALLSWSGSMFEYLMPLLVMPSYENTLLNSSYHSIVRRQIEYGNQRGVPWGISESGYNTIDVNHIYQYKAFGVPGLGLKRGLAEDLVIAPYATVLALMVEPQAACRNLERLQAEEQMGPYGFYEAVDYTPSRLQPGAEKATVKQFMAHHEGMSLLSLAFLLLDKPMQRRFLSDP           


Group 3

>WP_044620632.1:1-440 hypothetical protein [Photobacterium gaetbulicola]_H744_1c0222
MKKKLAALLIGTMLLPGMAFAQTAANDTVISETVKSDQEIIDSLYRGGYAYWQQLRNENGTYEDKLFLNGDRSYVGSIAN
SGMGLIALTIGHANGWEPEAEQLALVTLRKLAGRDPNFAVPQNATNTFIHFYNTKTGEAVGDDWSPVDSAIMIYGALFVK
NYFSENEEIAELADFLYRNTDLTQYIADVRTGRIYLAQHTDGTFKKYRTKAFNEYMLVAGIANQQAKDLDNAVNASNAKK
FWDIWYASTKFLPVAEYNGIPVLSEGKTWFTSQFNFLFNNYLMHDFSNHPEFVTALENSAKADFAFWRDVDVEGVELKEY
EWGSGAGSCPNGYCVDRFHFDGDRQFNHNLVVSPHILAGYIPFNDRAKADLISTYRDNTINAKHELEGGYEILWRYSHDQ
PEWKAEFIEGVDFSTFLFGLAAMPEHLGMDFFNKYNNYFE
>WP_088355093.1:7-430 T9SS type A sorting domain-containing protein [Polaribacter haliotis]
SKVLIIVILQFLLSNQNSQSQITTDQLLENTYTLYESMRLSNGMYRDAKIIKTGWSDYHPISAANVGTGLIALCIADKAG
YITDAETKVIETLKTILGYTTGFTPDRNNKGYYRHFLDISSGAQAWNSEYSTIDTALLTTGTLFAKKYFSNNTQIAAYAD
ELFLSVDWVSAIDNPTTGSIWLEQNALGNGQGSSAKPFNEYMIVAYLAKKSEGNTPGNGTTAWNVWTQLNNFAYANYWGY
QILSDYNSTNSFRSNFVIQFPFYLVPWAHNSTLYKTYMSNTLAADKLYYTNIQSSYPTGHISSYEWGLGAGSSPTTIGNT
FYTTIGYHADDINNHPARVVSPHIIAGFLPTDATVKNDLIQMLSGTRGLYNLPTGETLLWRYSLDETTWKPNEIQGVDYS
SMLFGLAANKFGSTFFSTYNNYDF
>WP_184622218.1:69-436 hypothetical protein [Pedobacter cryoconitis]
GIYRDSKLFNGTDYHPASVANIGIGMISLCIADKMKWVPDGSQQVITTLRTLLGHTPGFKLDVNTSGFPRHFVNMETGAQ
EWNSEYSTVDAAIMVSGALFCKKYYSGNTIIAGLADSLYQSIDWSKAIADPATGKLYLSLDGKGNGLGKTSVYNEYMILA
NLAYHSENGAGGPATTLWNNFYANPASLPKSDYSGYSVLTDSPGSFLSDFIPQFCYYLCQPYSASTKYISYMKNSMLADK
KWWTLTTGLAAYEWGLGAGSAPTGYQANRINDNANNIVSPHIISGFIPVDQSIKNDLINLYKTNKGVYMLPGTSYKILWR
YSTTDASWRANEVQGIDFSSMLFGLASLPENCGREFFSTYNNYQFPAY

>WP_138193128.1:59-431 hypothetical protein [Paenibacillus antri]
ATGVGLIALCVADLEGWDDEAMAKAIVTLNGATGRIEGCRPARDAATGFFAHFVDMETGANLHSEISTIDTSLLVAGALF
AGRHFQDRTPVVAEMADALLRSIDWRVVVADKNAGSIHMIVRDGRGTAPLPAYNEYVLVSYLALLGRPDDADIRELWERS
FAEHRISQLPQARYRDIPVLTDTTREGAFLSSFVHQFPFYLVGDYAKSPKYREFFENACMADRLKWKEASDVPSYVWGYG
AGANDGLYPTYHADKINDAPGDIASAYIVAGFLPVYPAGVFDLYALYKLHIPYDSYANPERPQDEADFRASYKYGLHRYS
WRHLELPNRWYPEKVTVIDWSSMLYGFAAFKRGMAFFTERLPEAASIAAGFDE
>QVK18398.1:16-414 hypothetical protein KHQ81_01390 [Tenericutes bacterium]
KQFFDTQYRDSIRLLEASRHPNTGLYADSFLTMDKNPDTRCSIAATGVGLIGLCVSDMEGWDSEAAQKVLITLKTVLGQK
KGCCVSRDLKSGFFAHFVDSETGENIHSEFSTIDTSLLVAGALFAGNHFKKTHPEIMELANDLLHSIDWRIVVNDKDKGV
INMISKEGKGIAPLPAYNEYVLVSYLAKLCQPDSEDIINLWDNTFALDKINQLPKSIYRDIQVLTDRENHFLSSFVHQFP
FYLVPEYTTSSVYRKYFKNACMADRLKWKELDVPSFVWGYGAGSNKGLYDEYHADRINDSKRNIASAYIVAGFLPVYPEG
IYDLYALYQHIPYNHYKNPHDKEDEIKFRSSYQYGLHRYSWSHLKENNRWYPLVITVIDWSSMIYGLTAFKRGLTFFTE
>CAE8690327.1:119-497 unnamed protein product [Polarella glacialis]
LTGLYCDSLYFGDSNSCGEDNNLYSSAATGMGLIADCVFAELGLLSRSVANERALQTINSFIQSWPRENFSGFFVHFTSR
SFEAETEFSTVDTAEMAMGALFAGNYLGGVVQVAATKLASMTSWEDAIKSATEPTIWPVVNSTTGEFSGLIKPFNEYFIV
AYIGKLYDSRKASSYFENYFATASDLPPKGYGGYPVQRSYKHYDLETDQPALYMSSFIPQFCFFQTSYFSKSPYYAQKLF
PAWLKADMKYWDESLDGSSEIWGQKVDGKVFGSGAGPSPLGYEANQIKNNPDLVFSAPIMAGFLPAADSVTREEINLKLV
WLYENDICAYTKQLPGSKQAKVLWRCSIKKPEWRATSADSIDFSTMVLGFAFNFLPAGF


>MBL8877563.1:180-567 hypothetical protein [Phycisphaerales bacterium]
LEALRADQLARGTAYINAAILPNGLVRDSVMYDPDDAPFHPATPDAAGHALVGLCAAHRLGLAPDARERVAQILRTYLGR
TPGVQPPRNAVGHWWHWLNVQTGGPAAGWGDNYTTIGSAIFVAGAALAGNYFADHPEIAELIYEIRESTDFEAAIDPALN
GRVYLATDELGFPLGTLPPWNEYMLIVSLALRQSYHPHATAIRHLWLEPGNLPQVSYRGNQTLTDSATSFAPAFWTHQMH
YLNADFSSNPEFEALLHSQLRADRLYCAIDLAQTYRYGLTAGVDPTGYFADRMFNHHFVLAPEAVAAGGDLHTLLEFAAA
QPPESDARFRFGLTRVSTQLPAWVPSDGALVDHAFLLFGLVESADPLFFRKYQLQDDADRDGIGDSYD
>TWT42397.1:188-576 hypothetical protein RAS1_35280 [Phycisphaerae bacterium RAS1]
LDGIRSGQIARGAYYVSEAIQPSGLVRDSITLNSADAPFHPATPDAAGFALAGLCVADHFVPDLTAADKAIAILSAYTGH
TPGVTPTRNTEGHWWHWMNVNTGLPEPGWNDNYTTIGSAIFVAGALLAKNHFADNATITALANEAYATCDFEAMIHPSVD
GRIYLATNASGGELGSLRPWNEYMLIETLALRQPVHPRATAIAPFWLNTANILKRNYRGISTLTDNVASFAPAFWVHQMH
FLSTDFATSASFETYFQNHQRADALYCAADLGQQYRYGLTAGVSPAGYTVDKIFAHQNVYAPEAVGGWGDVDTILEFAQD
RPPLSNVRYRFGLTRVSTVQPTWIPFDAGLVDHTFLMLGLAESIDPLFFKRRLPFQTDVDADGIADAYD
>MBP7746063.1:171-558 hypothetical protein [Phycisphaerae bacterium]
ATDLDALRADQLQRAKAYVLDALCGNGMVRDGLPNSPTVPPYHPATPDAAGFELLAICAADHLGLMYNGHVAVQWILSAY
AGHTPGVVPDRQPDGHWVHFMDPATGAYAGGGWDPTYSPIGSALLVSGALFAKNHFHGNATIAALADELYATTDFNAAIH
PSLDGRVYLGMAPGGGALPGELRPWNEYMLVVSLALRQPNNQRALAVAPLWLNAANVLHISYQGIPTLTDNAGGFAPAFW
VHQQHFFNTDFAANAEFEQYMLNHMRADALYGAMGLNLPYLYGLTAGVDPSGYFADRIYNHHNVFAPEAVAAWGDLDTLL
EFAQAQPPNSDVRFRYGLTRVSSANPSWVPYDSGLVDHLFQMFGLVESIDPLFFRQRQPFQTDNDVDG
>TWT78465.1:23-473 hypothetical protein Pla123a_12570 [Posidoniimonas polymericola]
LTLLVAGRGSSGQTVEQMRADQIGRLQTYVLDAVLPSGLVRDSLVLSPSVGHFHPATPDAAGFALMALSAFDHLDTMNDA
ADVVESILSAYNGSTPGVTPDRSADGHYVHFMNTATGAKQGGGWDESYSPIGSALLVSGAQFAKKHFAGNPAIATLADQI
TDSIDFNAAIHPSLNGGIYLDMTKQGGGAGGAVNPWNEYMLVESLALRQENNDRAVAVKHLWYNPANVPKKSFAGSVTLT
DNPAAYAPAFWVQQSQFFNGDFRGDPKFQRLLANHQQADSDYAATTLTEPYRYGLTAGVVPNGYHADRMDDHPSTVLTPA
AVSAWGDMQTLLEWYQEQDPNSDARYRYGLTRESLDDPSWKPYDAGLVDHLFLLFGIVENIDAGFFAERLFDALQPGDYN
LDGVVDGADYTVWRDNQGSTTNLLADGNLNGVVDSGDLLVWRQNFGEGVQV
>WP_146447367.1:1-450 hypothetical protein [Bythopirellula polymerisocia]
MSCRNLFLAILMFLIHVSPGKAQDIDTIRNEQILRLRGYVLNAIRFSGLVRDSLVLDGESFHPATPDAAGFALVSLSAFN
HLGIQPDAEQRVIKILNAHLGLTPGVTPERSADGHFIHFMNVDTGAAAPCCWDDSYSPIGSALLAAGAQFAKRQFSGNTT
IASLADQLTASIDFNAAIHPSLDGRIYLDMTKEGGGSGGAVRPWNEYMLVESLALRQPNNERALAVKDLWLDTNSLPQIS
YAGIPTLTDNVNRFASGFWVQQMHFFNGDFRHNEEFETFFWNQRDADKMYSSDILGETFRYGLTAGVSPQGYHADRIGDH
PDNVFSPEAVAAWGDMDTLLQFYNEQITSTSPSYKFGMVRVSETEPNWLPNDAGLVDHLFLLFGLVESIDPDFFADRLFP
AFIEGDFDQDGDVDGDDFLLWQRGGSPAPLSAGDLADWNSHYGAPFQVTP
